# Supplementary material for: De Novo Assembly and Annotation of the Chinese Chive (Allium tuberosum Rottler ex Spr.) Transcriptome Using the Illumina Platform
Source: PLoS One. 2015 Jul 23;10(7):e0133312. doi: 10.1371/journal.pone.0133312 (PMC4512717; doi:10.1371/journal.pone.0133312)
Supplement: S1 Table — (XLS) [file pone.0133312.s001.xls]

Table S1. The annotation by NCBI Nr, Nt, Swiss-Prot, KEGG, COG and GO databases
geneID	Nr-annotation	Nt-annotation	Swissprot-annotation	COG-Function-Description	KEGG-anotation	GO-anonation-Biological Process	GO-anotation-Molecular Function	Go-anotation-Cellular Component
CL637.Contig1_Chinese_chive	PREDICTED: transcription initiation factor TFIID subunit 1-A-like [Vitis vinifera]	Oryza sativa Japonica Group Os06g0645800 (Os06g0645800) mRNA, partial cds	Transcription initiation factor TFIID subunit 1 OS=Oryza sativa subsp. japonica GN=TAF1 PE=2 SV=1	Transcription initiation factor TFIID, subunit TAF1	transcription initiation factor TFIID subunit 1	GO:0016070//RNA metabolic process;GO:0034645//cellular macromolecule biosynthetic process;GO:0009294//DNA mediated transformation;GO:0009416//response to light stimulus;GO:0016573//histone acetylation;GO:0010467//gene expression	GO:0003676//nucleic acid binding	GO:0016020//membrane;GO:0005634//nucleus
CL825.Contig1_Chinese_chive	hypothetical protein OsI_38149 [Oryza sativa Indica Group]	Medicago truncatula E3 ubiquitin-protein ligase HUWE1 (MTR_5g066710) mRNA, complete cds	E3 ubiquitin-protein ligase UPL1 OS=Arabidopsis thaliana GN=UPL1 PE=1 SV=3	Ubiquitin-protein ligase	E3 ubiquitin-protein ligase HUWE1 [EC:6.3.2.19]	GO:0006464//cellular protein modification process	GO:0016874//ligase activity	-
CL896.Contig2_Chinese_chive	hypothetical protein MTR_5g050970 [Medicago truncatula] >gi|355515717|gb|AES97340.1| hypothetical protein MTR_5g050970 [Medicago truncatula]	Allium fistulosum voucher Steele 1094 18S ribosomal RNA gene, partial sequence	--	--	--	-	-	-
CL2458.Contig1_Chinese_chive	PREDICTED: callose synthase 3-like [Vitis vinifera] >gi|297746400|emb|CBI16456.3| unnamed protein product [Vitis vinifera]	Oryza sativa Japonica Group Os02g0832500 (Os02g0832500) mRNA, partial cds	Callose synthase 3 OS=Arabidopsis thaliana GN=CALS3 PE=2 SV=3	--	callose synthase [EC:2.4.1.-]	GO:0000226//microtubule cytoskeleton organization;GO:0006346//methylation-dependent chromatin silencing;GO:0031048//chromatin silencing by small RNA;GO:0007267//cell-cell signaling;GO:0000911//cytokinesis by cell plate formation;GO:0051567//histone H3-K9 methylation;GO:0006944//cellular membrane fusion;GO:0009556//microsporogenesis;GO:0006075//(1->3)-beta-D-glucan biosynthetic process;GO:0035196/…	GO:0003843//1,3-beta-D-glucan synthase activity	GO:0000148//1,3-beta-D-glucan synthase complex;GO:0009504//cell plate
Unigene31250_Chinese_chive	PREDICTED: LOW QUALITY PROTEIN: auxin transport protein BIG-like [Vitis vinifera]	Vitis vinifera contig VV78X253664.11, whole genome shotgun sequence	Auxin transport protein BIG OS=Oryza sativa subsp. japonica GN=Os09g0247700 PE=2 SV=1	--	E3 ubiquitin-protein ligase UBR4 [EC:6.3.2.19]	GO:0009620//response to fungus;GO:0009926//auxin polar transport;GO:0009640//photomorphogenesis;GO:0010311//lateral root formation;GO:0009733//response to auxin stimulus;GO:0016567//protein ubiquitination;GO:0048283//indeterminate inflorescence morphogenesis;GO:0009826//unidimensional cell growth	GO:0008270//zinc ion binding;GO:0004842//ubiquitin-protein ligase activity	GO:0005829//cytosol;GO:0009506//plasmodesma;GO:0016020//membrane
CL7247.Contig1_Chinese_chive	ATP synthase alpha chain (chloroplast) [Allium fistulosum] >gi|372479614|gb|AEX93517.1| ATP synthase alpha chain (chloroplast) [Allium cepa]	Calamus caryotoides plastid, complete genome	ATP synthase subunit alpha, chloroplastic OS=Platanus occidentalis GN=atpA PE=3 SV=1	F0F1-type ATP synthase, alpha subunit	F-type H+-transporting ATPase subunit alpha [EC:3.6.3.14]	GO:0015991//ATP hydrolysis coupled proton transport;GO:0042777//plasma membrane ATP synthesis coupled proton transport	GO:0046961//proton-transporting ATPase activity, rotational mechanism;GO:0046933//hydrogen ion transporting ATP synthase activity, rotational mechanism;GO:0005524//ATP binding	GO:0045261//proton-transporting ATP synthase complex, catalytic core F(1);GO:0009535//chloroplast thylakoid membrane
CL152.Contig2_Chinese_chive	PREDICTED: chromodomain-helicase-DNA-binding protein 2-like [Brachypodium distachyon]	PREDICTED: Vitis vinifera chromodomain-helicase-DNA-binding protein 2-like (LOC100261898), mRNA	CHD3-type chromatin-remodeling factor PICKLE OS=Arabidopsis thaliana GN=PKL PE=1 SV=1	Superfamily II DNA/RNA helicases, SNF2 family	chromodomain-helicase-DNA-binding protein 1 [EC:3.6.4.12]	GO:0006333//chromatin assembly or disassembly	GO:0004386//helicase activity;GO:0003677//DNA binding;GO:0003682//chromatin binding;GO:0005524//ATP binding	GO:0009506//plasmodesma;GO:0005634//nucleus
CL152.Contig1_Chinese_chive	PREDICTED: chromodomain-helicase-DNA-binding protein 2-like [Brachypodium distachyon]	PREDICTED: Vitis vinifera chromodomain-helicase-DNA-binding protein 2-like (LOC100261898), mRNA	CHD3-type chromatin-remodeling factor PICKLE OS=Arabidopsis thaliana GN=PKL PE=1 SV=1	Superfamily II DNA/RNA helicases, SNF2 family	chromodomain-helicase-DNA-binding protein 1 [EC:3.6.4.12]	GO:0006333//chromatin assembly or disassembly	GO:0004386//helicase activity;GO:0003677//DNA binding;GO:0003682//chromatin binding;GO:0005524//ATP binding	GO:0009506//plasmodesma;GO:0005634//nucleus
CL6806.Contig2_Chinese_chive	PREDICTED: BEACH domain-containing protein lvsC-like, partial [Vitis vinifera]	PREDICTED: Vitis vinifera BEACH domain-containing protein lvsC-like (LOC100259143), partial mRNA	--	--	--	GO:0007165//signal transduction	-	GO:0005739//mitochondrion
Unigene29140_Chinese_chive	PREDICTED: proteasome-associated protein ECM29 homolog [Vitis vinifera]	Oryza sativa Japonica Group Os12g0134200 (Os12g0134200) mRNA, partial cds	--	--	proteasome component ECM29	-	-	GO:0016020//membrane
CL2653.Contig2_Chinese_chive	hypothetical protein OsI_06619 [Oryza sativa Indica Group]	PREDICTED: Cucumis sativus uncharacterized LOC101219343 (LOC101219343), mRNA	Clustered mitochondria protein OS=Arabidopsis thaliana GN=FMT PE=2 SV=1	FOG: TPR repeat	protein TIF31	GO:0016556//mRNA modification;GO:0006655//phosphatidylglycerol biosynthetic process;GO:0010103//stomatal complex morphogenesis;GO:0019288//isopentenyl diphosphate biosynthetic process, mevalonate-independent pathway;GO:0009737//response to abscisic acid stimulus	-	GO:0005634//nucleus
CL2144.Contig2_Chinese_chive	Cell wall-associated hydrolase, partial [Medicago truncatula] >gi|355503009|gb|AES84212.1| Cell wall-associated hydrolase, partial [Medicago truncatula]	Elaeis guineensis chloroplast, complete genome	Uncharacterized protein ORF91 OS=Phalaenopsis aphrodite subsp. formosana PE=4 SV=1	--	--	-	GO:0016787//hydrolase activity	GO:0005739//mitochondrion;GO:0009507//chloroplast
CL1576.Contig1_Chinese_chive	PREDICTED: ferredoxin-dependent glutamate synthase 1, chloroplastic [Vitis vinifera]	PREDICTED: Vitis vinifera glutamate synthase (ferredoxin) (LOC100233082), mRNA	Ferredoxin-dependent glutamate synthase, chloroplastic OS=Oryza sativa subsp. japonica GN=GLU PE=2 SV=2	Glutamate synthase domain 2	glutamate synthase (ferredoxin) [EC:1.4.7.1]	GO:0055114//oxidation-reduction process;GO:0009416//response to light stimulus;GO:0006541//glutamine metabolic process;GO:0097054//L-glutamate biosynthetic process;GO:0009853//photorespiration;GO:0080114//positive regulation of glycine hydroxymethyltransferase activity	GO:0016041//glutamate synthase (ferredoxin) activity;GO:0046872//metal ion binding;GO:0051538//3 iron, 4 sulfur cluster binding	GO:0005739//mitochondrion;GO:0009941//chloroplast envelope;GO:0009570//chloroplast stroma;GO:0016020//membrane;GO:0048046//apoplast
CL2653.Contig4_Chinese_chive	hypothetical protein OsI_17662 [Oryza sativa Indica Group]	PREDICTED: Vitis vinifera protein KIAA0664 homolog (LOC100254354), mRNA	Clustered mitochondria protein OS=Arabidopsis thaliana GN=FMT PE=2 SV=1	FOG: TPR repeat	protein TIF31	-	-	-
CL2144.Contig1_Chinese_chive	Mitochondrial protein, putative [Medicago truncatula] >gi|355477403|gb|AES58606.1| Mitochondrial protein, putative [Medicago truncatula]	Heliconia collinsiana plastid, complete genome	Uncharacterized protein ycf68 OS=Saccharum officinarum GN=ycf68-1 PE=3 SV=1	--	--	-	-	GO:0005739//mitochondrion;GO:0009507//chloroplast
CL3229.Contig1_Chinese_chive	PREDICTED: dnaJ homolog subfamily C member 13-like [Vitis vinifera]	PREDICTED: Vitis vinifera dnaJ homolog subfamily C member 13-like (LOC100262770), mRNA	DnaJ homolog subfamily C GRV2 OS=Arabidopsis thaliana GN=GRV2 PE=1 SV=1	--	DnaJ homolog subfamily C member 13	GO:0009958//positive gravitropism;GO:0042594//response to starvation;GO:0006623//protein targeting to vacuole;GO:0006457//protein folding;GO:0009660//amyloplast organization;GO:0051301//cell division;GO:0009959//negative gravitropism;GO:0007033//vacuole organization;GO:0006897//endocytosis;GO:0007032//endosome organization;GO:0009793//embryo development ending in seed dormancy	GO:0031072//heat shock protein binding	GO:0005774//vacuolar membrane;GO:0005770//late endosome;GO:0005802//trans-Golgi network;GO:0005794//Golgi apparatus;GO:0005783//endoplasmic reticulum;GO:0005634//nucleus;GO:0005886//plasma membrane
CL7647.Contig3_Chinese_chive	PREDICTED: ABC transporter C family member 4-like [Brachypodium distachyon]	PREDICTED: Cucumis sativus ABC transporter C family member 4-like (LOC101207205), mRNA	ABC transporter C family member 14 OS=Arabidopsis thaliana GN=ABCC14 PE=1 SV=1	ABC-type multidrug transport system, ATPase and permease components	ATP-binding cassette, subfamily C (CFTR/MRP), member 2	GO:0009611//response to wounding;GO:0009414//response to water deprivation;GO:0010118//stomatal movement;GO:0009624//response to nematode;GO:0006855//drug transmembrane transport;GO:0034976//response to endoplasmic reticulum stress;GO:0055114//oxidation-reduction process;GO:0006200//ATP catabolic process;GO:0009627//systemic acquired resistance	GO:0032440//2-alkenal reductase [NAD(P)] activity;GO:0008517//folic acid transporter activity;GO:0042626//ATPase activity, coupled to transmembrane movement of substances;GO:0005524//ATP binding	GO:0000325//plant-type vacuole;GO:0005774//vacuolar membrane;GO:0016021//integral to membrane;GO:0005794//Golgi apparatus;GO:0009506//plasmodesma;GO:0005886//plasma membrane
CL483.Contig1_Chinese_chive	PREDICTED: uncharacterized protein LOC100264735 [Vitis vinifera]	PREDICTED: Vitis vinifera uncharacterized LOC100264735 (LOC100264735), mRNA	Proline-rich receptor-like protein kinase PERK8 OS=Arabidopsis thaliana GN=PERK8 PE=1 SV=1	DNA-directed RNA polymerase, beta' subunit/160 kD subunit	DNA-directed RNA polymerase II subunit RPB1 [EC:2.7.7.6]	GO:0009737//response to abscisic acid stimulus;GO:0007165//signal transduction;GO:0009825//multidimensional cell growth;GO:0010090//trichome morphogenesis;GO:0007033//vacuole organization	-	GO:0005634//nucleus
CL2144.Contig3_Chinese_chive	Cell wall-associated hydrolase, partial [Medicago truncatula] >gi|355503009|gb|AES84212.1| Cell wall-associated hydrolase, partial [Medicago truncatula]	Elaeis guineensis chloroplast, complete genome	Uncharacterized protein ycf68 OS=Saccharum officinarum GN=ycf68-1 PE=3 SV=1	--	--	-	-	GO:0005739//mitochondrion;GO:0009507//chloroplast
CL2653.Contig1_Chinese_chive	hypothetical protein OsI_06619 [Oryza sativa Indica Group]	PREDICTED: Cucumis sativus uncharacterized LOC101219343 (LOC101219343), mRNA	Clustered mitochondria protein OS=Arabidopsis thaliana GN=FMT PE=2 SV=1	FOG: TPR repeat	protein TIF31	GO:0016556//mRNA modification;GO:0006655//phosphatidylglycerol biosynthetic process;GO:0010103//stomatal complex morphogenesis;GO:0019288//isopentenyl diphosphate biosynthetic process, mevalonate-independent pathway;GO:0009737//response to abscisic acid stimulus	-	GO:0005634//nucleus
CL3044.Contig1_Chinese_chive	unnamed protein product [Vitis vinifera]	PREDICTED: Vitis vinifera uncharacterized LOC100246722 (LOC100246722), mRNA	Formin-like protein 20 OS=Arabidopsis thaliana GN=FH20 PE=2 SV=3	--	--	-	-	-
Unigene30322_Chinese_chive	PREDICTED: uncharacterized protein LOC100845375 [Brachypodium distachyon]	Zea mays PCO131322 mRNA sequence	--	--	E3 ubiquitin-protein ligase UBR3 [EC:6.3.2.19]	GO:0010025//wax biosynthetic process;GO:0010029//regulation of seed germination;GO:0006511//ubiquitin-dependent protein catabolic process;GO:0050994//regulation of lipid catabolic process;GO:0006723//cuticle hydrocarbon biosynthetic process;GO:0009737//response to abscisic acid stimulus	GO:0004842//ubiquitin-protein ligase activity	-
Unigene931_Chinese_chive	PREDICTED: uncharacterized protein LOC100250760 [Vitis vinifera]	PREDICTED: Fragaria vesca subsp. vesca uncharacterized LOC101296222 (LOC101296222), mRNA	--	Phosphoinositide polyphosphatase (Sac family)	--	GO:0046488//phosphatidylinositol metabolic process;GO:0009409//response to cold;GO:0048015//phosphatidylinositol-mediated signaling;GO:0006970//response to osmotic stress;GO:0006486//protein glycosylation;GO:0009644//response to high light intensity	-	GO:0005737//cytoplasm;GO:0005634//nucleus
CL9334.Contig1_Chinese_chive	PREDICTED: uncharacterized protein LOC100262933 [Vitis vinifera]	PREDICTED: Vitis vinifera uncharacterized LOC100262933 (LOC100262933), mRNA	--	--	--	GO:0007623//circadian rhythm	-	GO:0005634//nucleus
CL6053.Contig2_Chinese_chive	hypothetical protein OsI_31321 [Oryza sativa Indica Group] >gi|222641546|gb|EEE69678.1| hypothetical protein OsJ_29312 [Oryza sativa Japonica Group]	PREDICTED: Vitis vinifera uncharacterized LOC100263199 (LOC100263199), partial mRNA	Ribosome biogenesis protein BOP1 homolog OS=Chlamydomonas reinhardtii GN=CHLREDRAFT_111274 PE=3 SV=2	--	cleavage stimulation factor subunit 1	-	GO:0000166//nucleotide binding	GO:0005886//plasma membrane;GO:0005829//cytosol;GO:0005739//mitochondrion
Unigene24188_Chinese_chive	hypothetical chloroplast RF19 (chloroplast) [Allium cepa]	Liriodendron tulipifera chloroplast, complete genome	Uncharacterized mitochondrial protein AtMg00370 OS=Arabidopsis thaliana GN=AtMg00370 PE=3 SV=1	--	--	-	-	-
CL6053.Contig6_Chinese_chive	hypothetical protein OsI_31321 [Oryza sativa Indica Group] >gi|222641546|gb|EEE69678.1| hypothetical protein OsJ_29312 [Oryza sativa Japonica Group]	PREDICTED: Vitis vinifera uncharacterized LOC100263199 (LOC100263199), partial mRNA	Ribosome biogenesis protein BOP1 homolog OS=Chlamydomonas reinhardtii GN=CHLREDRAFT_111274 PE=3 SV=2	--	cleavage stimulation factor subunit 1	-	GO:0000166//nucleotide binding	GO:0005886//plasma membrane;GO:0005829//cytosol;GO:0005739//mitochondrion
CL6018.Contig2_Chinese_chive	PREDICTED: TATA-binding protein-associated factor 172 isoform 3 [Vitis vinifera]	Zea mays PCO089847 mRNA sequence	Probable chromatin-remodeling complex ATPase chain OS=Oryza sativa subsp. japonica GN=Os01g0367900 PE=2 SV=2	Superfamily II DNA/RNA helicases, SNF2 family	TATA-binding protein-associated factor [EC:3.6.4.-]	GO:0009630//gravitropism	GO:0004386//helicase activity;GO:0003677//DNA binding;GO:0005524//ATP binding	GO:0005634//nucleus
CL8352.Contig1_Chinese_chive	Homomeric Acetyl-CoA Carboxylase (Hom-ACCase) [Ricinus communis] >gi|223546967|gb|EEF48464.1| Homomeric Acetyl-CoA Carboxylase (Hom-ACCase) [Ricinus communis]	Ricinus communis Homomeric Acetyl-CoA Carboxylase (Hom-ACCase), mRNA	Acetyl-CoA carboxylase 1 OS=Oryza sativa subsp. japonica GN=ACC1 PE=3 SV=1	Biotin carboxylase	acetyl-CoA carboxylase / biotin carboxylase [EC:6.4.1.2 6.3.4.14]	GO:0048364//root development;GO:0009735//response to cytokinin stimulus;GO:0010072//primary shoot apical meristem specification;GO:0030497//fatty acid elongation	GO:0003989//acetyl-CoA carboxylase activity;GO:0046872//metal ion binding;GO:0005524//ATP binding;GO:0004075//biotin carboxylase activity	GO:0005886//plasma membrane
Unigene29207_Chinese_chive	putative photoperiod independent early flowering1 [Oryza sativa Japonica Group]	Oryza sativa Japonica Group DEAD/DEAH box helicase domain-containing protein PIE1 (PIE1) mRNA, complete cds	DNA helicase INO80 OS=Arabidopsis thaliana GN=INO80 PE=2 SV=2	Superfamily II DNA/RNA helicases, SNF2 family	E1A-binding protein p400 [EC:3.6.4.-]	GO:0000278//mitotic cell cycle;GO:0007155//cell adhesion;GO:0009793//embryo development ending in seed dormancy;GO:0009910//negative regulation of flower development;GO:0045010//actin nucleation;GO:0048453//sepal formation;GO:0042742//defense response to bacterium;GO:0003002//regionalization;GO:0010090//trichome morphogenesis;GO:0048451//petal formation;GO:0048765//root hair cell differentiation;…	GO:0005515//protein binding;GO:0004386//helicase activity;GO:0003677//DNA binding;GO:0005524//ATP binding	GO:0016514//SWI/SNF complex;GO:0005618//cell wall
CL48.Contig3_Chinese_chive	PREDICTED: uncharacterized protein LOC100827665 [Brachypodium distachyon]	Sorghum bicolor hypothetical protein, mRNA	Transcription factor bHLH27 OS=Arabidopsis thaliana GN=BHLH27 PE=2 SV=1	--	U3 small nucleolar RNA-associated protein 13	-	-	-
CL6301.Contig3_Chinese_chive	PREDICTED: zinc finger CCCH domain-containing protein 19-like [Fragaria vesca subsp. vesca]	PREDICTED: Brachypodium distachyon uncharacterized LOC100826729 (LOC100826729), miscRNA	Zinc finger CCCH domain-containing protein 19 OS=Arabidopsis thaliana GN=NERD PE=1 SV=3	--	upstream activation factor subunit UAF30	GO:0044238//primary metabolic process;GO:0044260	GO:0005488//binding	-
Unigene2064_Chinese_chive	unnamed protein product [Vitis vinifera]	PREDICTED: Vitis vinifera DNA-directed RNA polymerase I subunit RPA1-like (LOC100250406), mRNA	DNA-directed RNA polymerase II subunit RPB1 OS=Arabidopsis thaliana GN=RPB205 PE=1 SV=3	DNA-directed RNA polymerase, beta' subunit/160 kD subunit	DNA-directed RNA polymerase I subunit RPA1 [EC:2.7.7.6]	GO:0006606//protein import into nucleus;GO:0006354//DNA-dependent transcription, elongation;GO:0006406//mRNA export from nucleus	GO:0016779//nucleotidyltransferase activity;GO:0005488//binding	GO:0005829//cytosol;GO:0009506//plasmodesma;GO:0005634//nucleus
CL6649.Contig2_Chinese_chive	PREDICTED: uncharacterized protein LOC100838974 [Brachypodium distachyon]	PREDICTED: Solanum lycopersicum uncharacterized LOC101244277 (LOC101244277), mRNA	ARM REPEAT PROTEIN INTERACTING WITH ABF2 OS=Arabidopsis thaliana GN=ARIA PE=1 SV=2	--	vacuolar protein 8	GO:0051211//anisotropic cell growth;GO:0030244//cellulose biosynthetic process;GO:0015979//photosynthesis;GO:0009832//plant-type cell wall biogenesis	GO:0016874//ligase activity	GO:0005829//cytosol;GO:0009522//photosystem I;GO:0016021//integral to membrane;GO:0009506//plasmodesma;GO:0005634//nucleus;GO:0005886//plasma membrane
CL2458.Contig2_Chinese_chive	PREDICTED: callose synthase 3-like [Vitis vinifera] >gi|297746400|emb|CBI16456.3| unnamed protein product [Vitis vinifera]	Oryza sativa Japonica Group Os02g0832500 (Os02g0832500) mRNA, partial cds	Callose synthase 3 OS=Arabidopsis thaliana GN=CALS3 PE=2 SV=3	--	callose synthase [EC:2.4.1.-]	GO:0000226//microtubule cytoskeleton organization;GO:0006346//methylation-dependent chromatin silencing;GO:0031048//chromatin silencing by small RNA;GO:0007267//cell-cell signaling;GO:0000911//cytokinesis by cell plate formation;GO:0051567//histone H3-K9 methylation;GO:0006944//cellular membrane fusion;GO:0009556//microsporogenesis;GO:0006075//(1->3)-beta-D-glucan biosynthetic process;GO:0035196/…	GO:0003843//1,3-beta-D-glucan synthase activity	GO:0000148//1,3-beta-D-glucan synthase complex;GO:0009504//cell plate
CL2653.Contig3_Chinese_chive	hypothetical protein SORBIDRAFT_04g035700 [Sorghum bicolor] >gi|241934522|gb|EES07667.1| hypothetical protein SORBIDRAFT_04g035700 [Sorghum bicolor]	PREDICTED: Cucumis sativus uncharacterized LOC101219343 (LOC101219343), mRNA	Clustered mitochondria protein OS=Arabidopsis thaliana GN=FMT PE=2 SV=1	FOG: TPR repeat	protein TIF31	GO:0016556//mRNA modification;GO:0006655//phosphatidylglycerol biosynthetic process;GO:0010103//stomatal complex morphogenesis;GO:0019288//isopentenyl diphosphate biosynthetic process, mevalonate-independent pathway;GO:0009737//response to abscisic acid stimulus	-	GO:0005634//nucleus
Unigene31110_Chinese_chive	MDR-like ABC transporter [Oryza sativa Japonica Group]	PREDICTED: Glycine max ABC transporter B family member 20-like (LOC100819266), mRNA	ABC transporter B family member 20 OS=Arabidopsis thaliana GN=ABCB20 PE=2 SV=1	ABC-type multidrug transport system, ATPase and permease components	ATP-binding cassette, subfamily B (MDR/TAP), member 1	GO:0010048//vernalization response;GO:0010541//acropetal auxin transport;GO:0043481//anthocyanin accumulation in tissues in response to UV light;GO:0010540//basipetal auxin transport;GO:0010315//auxin efflux;GO:0055085//transmembrane transport;GO:0006200//ATP catabolic process;GO:0048440//carpel development	GO:0010329//auxin efflux transmembrane transporter activity;GO:0042626//ATPase activity, coupled to transmembrane movement of substances;GO:0005524//ATP binding	GO:0016021//integral to membrane;GO:0005886//plasma membrane;GO:0005634//nucleus
Unigene30446_Chinese_chive	hypothetical protein OsJ_19048 [Oryza sativa Japonica Group]	PREDICTED: Solanum lycopersicum transcription elongation factor SPT6-like (LOC101250941), mRNA	Acidic leucine-rich nuclear phosphoprotein 32-related protein 1 OS=Oryza sativa subsp. japonica GN=Os07g0607800 PE=2 SV=1	Transcriptional accessory protein	transcription elongation factor SPT6	GO:0006355//regulation of transcription, DNA-dependent;GO:0006333//chromatin assembly or disassembly;GO:0009630//gravitropism;GO:0006352//DNA-dependent transcription, initiation	-	GO:0005829//cytosol;GO:0009506//plasmodesma;GO:0005634//nucleus
CL48.Contig4_Chinese_chive	PREDICTED: uncharacterized protein LOC100827665 [Brachypodium distachyon]	Sorghum bicolor hypothetical protein, mRNA	Transcription factor bHLH27 OS=Arabidopsis thaliana GN=BHLH27 PE=2 SV=1	--	transcription factor MYC2	-	-	-
CL4066.Contig1_Chinese_chive	unnamed protein product [Vitis vinifera]	PREDICTED: Fragaria vesca subsp. vesca nuclear-pore anchor-like (LOC101297619), mRNA	Nuclear-pore anchor OS=Arabidopsis thaliana GN=NUA PE=1 SV=1	ATPase involved in DNA repair	nucleoprotein TPR	GO:0000226//microtubule cytoskeleton organization;GO:0016973//poly(A)+ mRNA export from nucleus;GO:0009910//negative regulation of flower development;GO:0033234//negative regulation of protein sumoylation;GO:0048443//stamen development	GO:0005515//protein binding	GO:0009507//chloroplast;GO:0005730//nucleolus;GO:0005829//cytosol;GO:0005635//nuclear envelope;GO:0009506//plasmodesma
Unigene31096_Chinese_chive	putative formylglycineamide ribotide amidotransferase [Oryza sativa Japonica Group] >gi|56785255|dbj|BAD82143.1| putative formylglycineamide ribotide amidotransferase [Oryza sativa Japonica Group] >gi|125572910|gb|EAZ14425.1| hypothetical protein OsJ_04346 [Oryza sativa Japonica Group]	TSA: Camelina sativa comp62451_c2_seq1 transcribed RNA sequence	Probable phosphoribosylformylglycinamidine synthase, chloroplastic/mitochondrial OS=Arabidopsis thaliana GN=At1g74260 PE=1 SV=3	Phosphoribosylformylglycinamidine (FGAM) synthase, synthetase domain	phosphoribosylformylglycinamidine synthase [EC:6.3.5.3]	GO:0055046//microgametogenesis;GO:0006189//'de novo' IMP biosynthetic process	GO:0005524//ATP binding;GO:0016740//transferase activity;GO:0004642//phosphoribosylformylglycinamidine synthase activity	GO:0005739//mitochondrion;GO:0009570//chloroplast stroma
Unigene966_Chinese_chive	PREDICTED: uncharacterized protein LOC100260241 [Vitis vinifera]	PREDICTED: Vitis vinifera uncharacterized LOC100260241 (LOC100260241), mRNA	DEAD-box ATP-dependent RNA helicase 42 OS=Arabidopsis thaliana GN=RH42 PE=1 SV=2	RNA-binding proteins (RRM domain)	ATP-dependent RNA helicase DDX46/PRP5 [EC:3.6.4.13]	GO:0009987//cellular process;GO:0044699	-	GO:0005737//cytoplasm
Unigene29816_Chinese_chive	PREDICTED: protein NAP1-like [Fragaria vesca subsp. vesca]	PREDICTED: Vitis vinifera protein NAP1-like (LOC100264488), mRNA	Probable protein NAP1 OS=Oryza sativa subsp. japonica GN=NAP1 PE=2 SV=1	--	NCK-associated protein 1	GO:0000278//mitotic cell cycle;GO:0048589//developmental growth;GO:0007155//cell adhesion;GO:0009825//multidimensional cell growth;GO:0045010//actin nucleation;GO:0048449//floral organ formation;GO:0003002//regionalization;GO:0010090//trichome morphogenesis;GO:0048765//root hair cell differentiation;GO:0045595//regulation of cell differentiation;GO:0010014//meristem initiation;GO:0045893//positiv…	GO:0005515//protein binding	GO:0031209//SCAR complex;GO:0005886//plasma membrane
CL4000.Contig2_Chinese_chive	PREDICTED: uncharacterized ATP-dependent helicase C29A10.10c-like [Vitis vinifera]	PREDICTED: Fragaria vesca subsp. vesca uncharacterized LOC101315058 (LOC101315058), mRNA	Probable helicase MAGATAMA 3 OS=Arabidopsis thaliana GN=MAA3 PE=2 SV=1	Superfamily I DNA and RNA helicases and helicase subunits	senataxin [EC:3.6.4.-]	-	GO:0016787//hydrolase activity	GO:0009506//plasmodesma;GO:0005634//nucleus
CL4000.Contig1_Chinese_chive	PREDICTED: uncharacterized ATP-dependent helicase C29A10.10c-like [Vitis vinifera]	PREDICTED: Fragaria vesca subsp. vesca uncharacterized LOC101315058 (LOC101315058), mRNA	Probable helicase MAGATAMA 3 OS=Arabidopsis thaliana GN=MAA3 PE=2 SV=1	Superfamily I DNA and RNA helicases and helicase subunits	senataxin [EC:3.6.4.-]	-	GO:0016787//hydrolase activity	GO:0009506//plasmodesma;GO:0005634//nucleus
CL7721.Contig4_Chinese_chive	PREDICTED: E3 ubiquitin-protein ligase UPL1-like [Brachypodium distachyon]	PREDICTED: Fragaria vesca subsp. vesca E3 ubiquitin-protein ligase UPL1-like (LOC101296599), misc_RNA	E3 ubiquitin-protein ligase UPL2 OS=Arabidopsis thaliana GN=UPL2 PE=1 SV=3	Ubiquitin-protein ligase	E3 ubiquitin-protein ligase HUWE1 [EC:6.3.2.19]	GO:0016567//protein ubiquitination	GO:0004842//ubiquitin-protein ligase activity	GO:0005622//intracellular
Unigene31078_Chinese_chive	unnamed protein product [Vitis vinifera]	PREDICTED: Vitis vinifera uncharacterized LOC100260794 (LOC100260794), miscRNA	--	Vacuolar protein sorting-associated protein	--	GO:0010090//trichome morphogenesis;GO:0071555//cell wall organization;GO:0007155//cell adhesion;GO:0048765//root hair cell differentiation;GO:0045010//actin nucleation	-	GO:0009506//plasmodesma;GO:0005773//vacuole;GO:0005794//Golgi apparatus;GO:0005886//plasma membrane
Unigene28390_Chinese_chive	PREDICTED: uncharacterized protein LOC100267561 [Vitis vinifera]	PREDICTED: Fragaria vesca subsp. vesca mediator of RNA polymerase II transcription subunit 14-like (LOC101305481), mRNA	Mediator of RNA polymerase II transcription subunit 14 OS=Arabidopsis thaliana GN=MED14 PE=1 SV=1	--	mediator of RNA polymerase II transcription subunit 14	GO:0006355//regulation of transcription, DNA-dependent;GO:0006486//protein glycosylation;GO:0009630//gravitropism;GO:0008284//positive regulation of cell proliferation	GO:0005515//protein binding	GO:0009506//plasmodesma;GO:0016592//mediator complex
CL4763.Contig3_Chinese_chive	hypothetical protein PRUPE_ppa000439mg [Prunus persica]	Oryza sativa Japonica Group Os03g0586700 (Os03g0586700) mRNA, complete cds	--	--	--	-	-	GO:0005634//nucleus;GO:0005829//cytosol
CL8475.Contig1_Chinese_chive	PREDICTED: uncharacterized protein LOC100261025 [Vitis vinifera]	PREDICTED: Brachypodium distachyon uncharacterized LOC100837600 (LOC100837600), mRNA	Eukaryotic translation initiation factor 4G OS=Triticum aestivum PE=1 SV=1	PPE-repeat proteins	nuclear pore complex protein Nup62	-	-	GO:0044428//nuclear part
CL6301.Contig2_Chinese_chive	PREDICTED: zinc finger CCCH domain-containing protein 19-like [Fragaria vesca subsp. vesca]	Oryza glaberrima clone OG_BBa0088K24, complete sequence	Zinc finger CCCH domain-containing protein 19 OS=Arabidopsis thaliana GN=NERD PE=1 SV=3	--	upstream activation factor subunit UAF30	GO:0044763;GO:0006351//transcription, DNA-dependent	GO:0005488//binding	GO:0044424//intracellular part
CL11391.Contig1_Chinese_chive	PREDICTED: splicing factor 3B subunit 1-like [Solanum lycopersicum]	Medicago truncatula Splicing factor 3B subunit (MTR_2g009110) mRNA, complete cds	Serine/threonine-protein phosphatase 2A 65 kDa regulatory subunit A alpha isoform OS=Arabidopsis thaliana GN=PP2AA1 PE=1 SV=1	U2 snRNP spliceosome subunit	splicing factor 3B subunit 1	-	-	GO:0009507//chloroplast
CL2222.Contig1_Chinese_chive	PREDICTED: tripeptidyl-peptidase 2 [Vitis vinifera]	PREDICTED: Fragaria vesca subsp. vesca tripeptidyl-peptidase 2-like (LOC101291383), mRNA	--	Subtilisin-like serine proteases	tripeptidyl-peptidase II [EC:3.4.14.10]	GO:0006508//proteolysis;GO:0009630//gravitropism	GO:0008240//tripeptidyl-peptidase activity;GO:0004252//serine-type endopeptidase activity	GO:0022626//cytosolic ribosome;GO:0005886//plasma membrane;GO:0005774//vacuolar membrane;GO:0009507//chloroplast;GO:0005739//mitochondrion
CL4763.Contig4_Chinese_chive	PREDICTED: paladin [Vitis vinifera]	PREDICTED: Vitis vinifera paladin-like (LOC100245180), mRNA	--	--	--	-	-	GO:0005634//nucleus;GO:0005829//cytosol
Unigene40_Chinese_chive	PREDICTED: uncharacterized protein LOC100827665 [Brachypodium distachyon]	Sorghum bicolor hypothetical protein, mRNA	Zinc finger CCCH domain-containing protein 62 OS=Arabidopsis thaliana GN=ZFWD4 PE=2 SV=1	--	U3 small nucleolar RNA-associated protein 13	-	-	-
CL11391.Contig2_Chinese_chive	PREDICTED: splicing factor 3B subunit 1-like [Solanum lycopersicum]	Medicago truncatula Splicing factor 3B subunit (MTR_2g009110) mRNA, complete cds	Serine/threonine-protein phosphatase 2A 65 kDa regulatory subunit A alpha isoform OS=Arabidopsis thaliana GN=PP2AA1 PE=1 SV=1	U2 snRNP spliceosome subunit	splicing factor 3B subunit 1	-	-	GO:0009507//chloroplast
Unigene31220_Chinese_chive	hypothetical protein OsI_27275 [Oryza sativa Indica Group] >gi|222637654|gb|EEE67786.1| hypothetical protein OsJ_25517 [Oryza sativa Japonica Group]	PREDICTED: Brachypodium distachyon uncharacterized LOC100822425 (LOC100822425), mRNA	B3 domain-containing transcription repressor VAL2 OS=Arabidopsis thaliana GN=VAL2 PE=2 SV=1	--	serine/arginine repetitive matrix protein 2	-	-	-
Unigene28048_Chinese_chive	PREDICTED: uncharacterized protein LOC100835901 [Brachypodium distachyon]	Oryza sativa Japonica Group Os06g0267600 (Os06g0267600) mRNA, complete cds	--	--	--	GO:0007275//multicellular organismal development;GO:0006139//nucleobase-containing compound metabolic process;GO:0043170	-	GO:0005634//nucleus
CL8319.Contig2_Chinese_chive	PREDICTED: brefeldin A-inhibited guanine nucleotide-exchange protein 1-like [Vitis vinifera]	PREDICTED: Brachypodium distachyon brefeldin A-inhibited guanine nucleotide-exchange protein 1-like (LOC100836709), mRNA	Brefeldin A-inhibited guanine nucleotide-exchange protein 5 OS=Arabidopsis thaliana GN=BIG5 PE=1 SV=2	SEC7 domain proteins	guanine nucleotide-exchange factor	GO:0016192//vesicle-mediated transport;GO:0009888//tissue development;GO:0033044//regulation of chromosome organization;GO:0042742//defense response to bacterium;GO:0040007//growth;GO:0032012//regulation of ARF protein signal transduction;GO:0009887//organ morphogenesis;GO:0050790//regulation of catalytic activity;GO:0010638//positive regulation of organelle organization	GO:0005086//ARF guanyl-nucleotide exchange factor activity;GO:0005515//protein binding	GO:0005829//cytosol;GO:0005769//early endosome;GO:0005802//trans-Golgi network;GO:0005634//nucleus
Unigene22692_Chinese_chive	PREDICTED: probable histone-lysine N-methyltransferase ATXR3-like [Vitis vinifera]	PREDICTED: Vitis vinifera probable histone-lysine N-methyltransferase ATXR3-like (LOC100263702), mRNA	Probable histone-lysine N-methyltransferase ATXR3 OS=Arabidopsis thaliana GN=ATXR3 PE=1 SV=2	Proteins containing SET domain	histone-lysine N-methyltransferase SETD1 [EC:2.1.1.43]	GO:0048438//floral whorl development;GO:0034968//histone lysine methylation;GO:0048437//floral organ development	GO:0018024//histone-lysine N-methyltransferase activity	-
CL8319.Contig1_Chinese_chive	PREDICTED: brefeldin A-inhibited guanine nucleotide-exchange protein 1-like [Vitis vinifera]	PREDICTED: Brachypodium distachyon brefeldin A-inhibited guanine nucleotide-exchange protein 1-like (LOC100836709), mRNA	Brefeldin A-inhibited guanine nucleotide-exchange protein 5 OS=Arabidopsis thaliana GN=BIG5 PE=1 SV=2	SEC7 domain proteins	guanine nucleotide-exchange factor	GO:0016192//vesicle-mediated transport;GO:0009888//tissue development;GO:0033044//regulation of chromosome organization;GO:0042742//defense response to bacterium;GO:0040007//growth;GO:0032012//regulation of ARF protein signal transduction;GO:0009887//organ morphogenesis;GO:0050790//regulation of catalytic activity;GO:0010638//positive regulation of organelle organization	GO:0005086//ARF guanyl-nucleotide exchange factor activity;GO:0005515//protein binding	GO:0005829//cytosol;GO:0005769//early endosome;GO:0005802//trans-Golgi network;GO:0005634//nucleus
Unigene375_Chinese_chive	eukaryotic translation initiation factor 3 subunit, putative [Ricinus communis] >gi|223547696|gb|EEF49189.1| eukaryotic translation initiation factor 3 subunit, putative [Ricinus communis]	PREDICTED: Vitis vinifera protein KIAA0664 homolog (LOC100264871), mRNA	Clustered mitochondria protein OS=Arabidopsis thaliana GN=FMT PE=2 SV=1	FOG: TPR repeat	protein TIF31	GO:0006094//gluconeogenesis;GO:0006413//translational initiation;GO:0010498//proteasomal protein catabolic process;GO:0007010//cytoskeleton organization	GO:0003677//DNA binding;GO:0003743//translation initiation factor activity	GO:0005886//plasma membrane;GO:0009507//chloroplast;GO:0005634//nucleus;GO:0005829//cytosol
CL7247.Contig2_Chinese_chive	ATP synthase alpha chain (chloroplast) [Allium fistulosum] >gi|372479614|gb|AEX93517.1| ATP synthase alpha chain (chloroplast) [Allium cepa]	Calamus caryotoides plastid, complete genome	ATP synthase subunit alpha, chloroplastic OS=Platanus occidentalis GN=atpA PE=3 SV=1	F0F1-type ATP synthase, alpha subunit	F-type H+-transporting ATPase subunit alpha [EC:3.6.3.14]	GO:0015991//ATP hydrolysis coupled proton transport;GO:0042777//plasma membrane ATP synthesis coupled proton transport	GO:0046961//proton-transporting ATPase activity, rotational mechanism;GO:0046933//hydrogen ion transporting ATP synthase activity, rotational mechanism;GO:0005524//ATP binding	GO:0045261//proton-transporting ATP synthase complex, catalytic core F(1);GO:0009535//chloroplast thylakoid membrane
Unigene1345_Chinese_chive	RNA polymerase beta subunit (chloroplast) [Allium fistulosum]	Elaeis guineensis chloroplast, complete genome	DNA-directed RNA polymerase subunit beta OS=Dioscorea elephantipes GN=rpoB PE=3 SV=1	DNA-directed RNA polymerase, beta subunit/140 kD subunit	DNA-directed RNA polymerase subunit beta [EC:2.7.7.6]	GO:0006351//transcription, DNA-dependent	GO:0003899//DNA-directed RNA polymerase activity;GO:0003677//DNA binding;GO:0032549//ribonucleoside binding	GO:0009507//chloroplast
Unigene30096_Chinese_chive	PREDICTED: cullin-associated NEDD8-dissociated protein 1-like [Vitis vinifera]	PREDICTED: Vitis vinifera cullin-associated NEDD8-dissociated protein 1-like (LOC100852578), mRNA	Cullin-associated NEDD8-dissociated protein 1 OS=Arabidopsis thaliana GN=CAND1 PE=1 SV=1	--	--	GO:0000278//mitotic cell cycle;GO:0050826//response to freezing;GO:0007155//cell adhesion;GO:0009793//embryo development ending in seed dormancy;GO:0045010//actin nucleation;GO:0048449//floral organ formation;GO:0009640//photomorphogenesis;GO:0019915//lipid storage;GO:0010051//xylem and phloem pattern formation;GO:0010182//sugar mediated signaling pathway;GO:0010090//trichome morphogenesis;GO:000…	GO:0005515//protein binding	GO:0005618//cell wall;GO:0005829//cytosol;GO:0005886//plasma membrane;GO:0005634//nucleus
Unigene29847_Chinese_chive	unknown protein [Oryza sativa Japonica Group]	PREDICTED: Solanum lycopersicum uncharacterized LOC101251393 (LOC101251393), mRNA	--	--	--	-	-	GO:0009506//plasmodesma
CL942.Contig2_Chinese_chive	GIGANTEA [Allium cepa]	Allium cepa GIGANTEA (GIb) mRNA, complete cds	Protein GIGANTEA OS=Oryza sativa subsp. japonica GN=GI PE=2 SV=2	FAD synthase	GIGANTEA	GO:0009409//response to cold;GO:0009908//flower development;GO:0009637//response to blue light;GO:0030154//cell differentiation;GO:0010378//temperature compensation of the circadian clock;GO:0010218//response to far red light;GO:0042542//response to hydrogen peroxide;GO:0080167//response to karrikin;GO:0048578//positive regulation of long-day photoperiodism, flowering	-	GO:0005654//nucleoplasm
CL8920.Contig3_Chinese_chive	PREDICTED: enhancer of mRNA-decapping protein 4-like [Vitis vinifera]	PREDICTED: Vitis vinifera enhancer of mRNA-decapping protein 4-like (LOC100241190), mRNA	Enhancer of mRNA-decapping protein 4 OS=Arabidopsis thaliana GN=VCS PE=1 SV=1	--	enhancer of mRNA-decapping protein 4	-	-	GO:0044424//intracellular part
CL5190.Contig1_Chinese_chive	PREDICTED: pleiotropic drug resistance protein 2-like [Brachypodium distachyon]	Medicago truncatula ABC transporter G family member (MTR_7g104100) mRNA, complete cds	Pleiotropic drug resistance protein 2 OS=Nicotiana plumbaginifolia GN=PDR2 PE=2 SV=1	ABC-type multidrug transport system, ATPase component	ATP-binding cassette, subfamily G (WHITE), member 2	-	GO:0017111//nucleoside-triphosphatase activity;GO:0000166//nucleotide binding	GO:0016020//membrane
CL9334.Contig2_Chinese_chive	PREDICTED: uncharacterized protein LOC100813647 [Glycine max]	PREDICTED: Vitis vinifera uncharacterized LOC100262933 (LOC100262933), mRNA	--	--	--	GO:0007623//circadian rhythm	-	GO:0005634//nucleus
CL8920.Contig2_Chinese_chive	PREDICTED: enhancer of mRNA-decapping protein 4-like [Vitis vinifera]	Lotus japonicus cDNA, clone: LjFL3-010-DE06, HTC	Enhancer of mRNA-decapping protein 4 OS=Arabidopsis thaliana GN=VCS PE=1 SV=1	--	enhancer of mRNA-decapping protein 4	-	-	GO:0044424//intracellular part
CL6018.Contig1_Chinese_chive	Mot1 [Brachypodium distachyon]	Zea mays PCO089847 mRNA sequence	ATP-dependent helicase BRM OS=Arabidopsis thaliana GN=BRM PE=1 SV=1	Superfamily II DNA/RNA helicases, SNF2 family	TATA-binding protein-associated factor [EC:3.6.4.-]	GO:0009630//gravitropism	GO:0004386//helicase activity;GO:0003677//DNA binding;GO:0005524//ATP binding	GO:0005634//nucleus
CL4712.Contig2_Chinese_chive	protein translocase, putative [Ricinus communis] >gi|223532317|gb|EEF34118.1| protein translocase, putative [Ricinus communis]	Oryza sativa Japonica Group Os10g0548800 (Os10g0548800) mRNA, complete cds	Translocase of chloroplast 120, chloroplastic OS=Arabidopsis thaliana GN=TOC120 PE=1 SV=1	--	nuclear pore complex protein Nup62	GO:0048519//negative regulation of biological process;GO:0006606//protein import into nucleus;GO:0009887//organ morphogenesis;GO:0010051//xylem and phloem pattern formation;GO:0048439//flower morphogenesis;GO:0009855//determination of bilateral symmetry;GO:0045036//protein targeting to chloroplast	GO:0016817//hydrolase activity, acting on acid anhydrides;GO:0005525//GTP binding	GO:0009707//chloroplast outer membrane
CL4504.Contig3_Chinese_chive	unnamed protein product [Vitis vinifera]	PREDICTED: Vitis vinifera uncharacterized LOC100266278 (LOC100266278), mRNA	--	--	--	-	-	GO:0005829//cytosol;GO:0005634//nucleus;GO:0009507//chloroplast;GO:0005886//plasma membrane
CL901.Contig1_Chinese_chive	PREDICTED: probable pre-mRNA-splicing factor ATP-dependent RNA helicase-like isoform 2 [Vitis vinifera]	PREDICTED: Vitis vinifera probable pre-mRNA-splicing factor ATP-dependent RNA helicase-like (LOC100241659), mRNA	Probable pre-mRNA-splicing factor ATP-dependent RNA helicase OS=Arabidopsis thaliana GN=At3g26560 PE=1 SV=2	HrpA-like helicases	ATP-dependent RNA helicase DHX8/PRP22 [EC:3.6.4.13]	GO:0000911//cytokinesis by cell plate formation;GO:0000226//microtubule cytoskeleton organization;GO:0006486//protein glycosylation	GO:0003723//RNA binding;GO:0004004//ATP-dependent RNA helicase activity;GO:0005524//ATP binding	GO:0005829//cytosol;GO:0005739//mitochondrion;GO:0009506//plasmodesma;GO:0005634//nucleus
CL10944.Contig1_Chinese_chive	PREDICTED: protein TIME FOR COFFEE-like [Vitis vinifera]	--	Protein TIME FOR COFFEE OS=Arabidopsis thaliana GN=TIC PE=1 SV=2	Chromatin-associated proteins containing the HMG domain	E1A/CREB-binding protein [EC:2.3.1.48]	-	-	-
CL4193.Contig2_Chinese_chive	hypothetical protein SORBIDRAFT_05g026170 [Sorghum bicolor] >gi|241937074|gb|EES10219.1| hypothetical protein SORBIDRAFT_05g026170 [Sorghum bicolor]	Picea glauca clone GQ03202_P06 mRNA sequence	Katanin p60 ATPase-containing subunit A1 OS=Arabidopsis thaliana GN=AAA1 PE=1 SV=1	ATPases of the AAA+ class	adenosinetriphosphatase [EC:3.6.1.3]	-	GO:0017111//nucleoside-triphosphatase activity;GO:0005524//ATP binding	-
CL4763.Contig2_Chinese_chive	hypothetical protein PRUPE_ppa000439mg [Prunus persica]	Oryza sativa Japonica Group Os03g0586700 (Os03g0586700) mRNA, complete cds	--	--	--	-	-	GO:0005634//nucleus;GO:0005829//cytosol
CL1275.Contig1_Chinese_chive	PREDICTED: E3 ubiquitin-protein ligase UPL3-like isoform 1 [Vitis vinifera]	Zea mays clone 1552226 mRNA sequence	E3 ubiquitin-protein ligase UPL3 OS=Arabidopsis thaliana GN=UPL3 PE=1 SV=1	Ubiquitin-protein ligase	E3 ubiquitin-protein ligase TRIP12 [EC:6.3.2.19]	GO:0016926//protein desumoylation;GO:0010228//vegetative to reproductive phase transition of meristem;GO:0042787//protein ubiquitination involved in ubiquitin-dependent protein catabolic process;GO:0010091//trichome branching;GO:0042023//DNA endoreduplication;GO:0050665//hydrogen peroxide biosynthetic process	GO:0004842//ubiquitin-protein ligase activity	GO:0005634//nucleus;GO:0005886//plasma membrane
Unigene1126_Chinese_chive	PREDICTED: LOW QUALITY PROTEIN: serine/threonine-protein kinase TOR-like [Cucumis sativus]	PREDICTED: Vitis vinifera serine/threonine-protein kinase TOR-like, transcript variant 2 (LOC100249713), mRNA	Serine/threonine-protein kinase TOR OS=Oryza sativa subsp. japonica GN=TOR PE=2 SV=3	Phosphatidylinositol kinase and protein kinases of the PI-3 kinase family	FKBP12-rapamycin complex-associated protein	GO:0010507//negative regulation of autophagy;GO:0030307//positive regulation of cell growth;GO:0009880//embryonic pattern specification;GO:0007131//reciprocal meiotic recombination;GO:0010431//seed maturation;GO:0007155//cell adhesion;GO:0000911//cytokinesis by cell plate formation;GO:0045010//actin nucleation;GO:0045132//meiotic chromosome segregation;GO:0033044//regulation of chromosome organiz…	GO:0016303//1-phosphatidylinositol-3-kinase activity;GO:0008144//drug binding;GO:0043621//protein self-association;GO:0042802//identical protein binding;GO:0000975//regulatory region DNA binding;GO:0005524//ATP binding	GO:0005737//cytoplasm;GO:0005886//plasma membrane;GO:0005634//nucleus
CL1704.Contig1_Chinese_chive	PREDICTED: K(+) efflux antiporter 2, chloroplastic-like [Cucumis sativus] >gi|449480375|ref|XP_004155876.1| PREDICTED: K(+) efflux antiporter 2, chloroplastic-like [Cucumis sativus]	Populus trichocarpa potassium efflux antiporter, mRNA	K(+) efflux antiporter 2, chloroplastic OS=Arabidopsis thaliana GN=KEA2 PE=1 SV=2	Kef-type K+ transport systems, membrane components	histone arginine demethylase JMJD6 [EC:1.14.11.-]	GO:0055085//transmembrane transport;GO:0015992//proton transport;GO:0006813//potassium ion transport	GO:0015386//potassium:hydrogen antiporter activity;GO:0000166//nucleotide binding	GO:0009941//chloroplast envelope;GO:0016021//integral to membrane
CL1825.Contig9_Chinese_chive	PREDICTED: protein transport protein SEC31 isoform 1 [Vitis vinifera]	PREDICTED: Fragaria vesca subsp. vesca protein transport protein Sec31A-like (LOC101300934), mRNA	WD repeat-containing protein DWA2 OS=Arabidopsis thaliana GN=DWA2 PE=1 SV=1	FOG: WD40 repeat	protein transport protein SEC31	-	-	-
CL4763.Contig5_Chinese_chive	PREDICTED: paladin [Vitis vinifera]	PREDICTED: Vitis vinifera paladin-like (LOC100245180), mRNA	--	--	--	-	-	GO:0005634//nucleus;GO:0005829//cytosol
Unigene29677_Chinese_chive	unnamed protein product [Vitis vinifera]	PREDICTED: Vitis vinifera uncharacterized LOC100247154 (LOC100247154), mRNA	--	--	--	-	GO:0000166//nucleotide binding	GO:0005886//plasma membrane
CL8852.Contig1_Chinese_chive	predicted protein [Hordeum vulgare subsp. vulgare]	Asparagus officinalis RNA polymerase II largest subunit (rpb1) mRNA, partial cds	DNA-directed RNA polymerase II subunit RPB1 OS=Arabidopsis thaliana GN=RPB205 PE=1 SV=3	DNA-directed RNA polymerase, beta' subunit/160 kD subunit	DNA-directed RNA polymerase II subunit RPB1 [EC:2.7.7.6]	GO:0016926//protein desumoylation;GO:0010228//vegetative to reproductive phase transition of meristem;GO:0031047//gene silencing by RNA;GO:0000394//RNA splicing, via endonucleolytic cleavage and ligation;GO:0006306//DNA methylation;GO:0050665//hydrogen peroxide biosynthetic process;GO:0006366//transcription from RNA polymerase II promoter	GO:0003899//DNA-directed RNA polymerase activity;GO:0003677//DNA binding;GO:0005515//protein binding	GO:0009506//plasmodesma;GO:0005665//DNA-directed RNA polymerase II, core complex;GO:0009507//chloroplast;GO:0005773//vacuole
CL942.Contig5_Chinese_chive	GIGANTEA [Allium cepa]	Allium cepa GIGANTEA (GIb) mRNA, complete cds	Protein GIGANTEA OS=Oryza sativa subsp. japonica GN=GI PE=2 SV=2	--	GIGANTEA	GO:0009409//response to cold;GO:0009908//flower development;GO:0009637//response to blue light;GO:0030154//cell differentiation;GO:0010378//temperature compensation of the circadian clock;GO:0010218//response to far red light;GO:0042542//response to hydrogen peroxide;GO:0080167//response to karrikin;GO:0048578//positive regulation of long-day photoperiodism, flowering	-	GO:0005654//nucleoplasm
Unigene29727_Chinese_chive	RNA-dependent RNA polymerase, putative [Ricinus communis] >gi|223545464|gb|EEF46969.1| RNA-dependent RNA polymerase, putative [Ricinus communis]	PREDICTED: Brachypodium distachyon probable RNA-dependent RNA polymerase SHL2-like (LOC100829667), mRNA	Probable RNA-dependent RNA polymerase SHL2 OS=Oryza sativa subsp. japonica GN=SHL2 PE=2 SV=1	--	DNA-directed RNA polymerase II subunit RPB1 [EC:2.7.7.6]	GO:0048544//recognition of pollen;GO:0035196//production of miRNAs involved in gene silencing by miRNA;GO:0048366//leaf development;GO:0010267//production of ta-siRNAs involved in RNA interference;GO:0009616//virus induced gene silencing;GO:0048440//carpel development	GO:0003968//RNA-directed RNA polymerase activity;GO:0003676//nucleic acid binding	GO:0005634//nucleus
CL942.Contig8_Chinese_chive	GIGANTEA [Allium cepa]	Allium cepa GIGANTEA (GIb) mRNA, complete cds	Protein GIGANTEA OS=Oryza sativa subsp. japonica GN=GI PE=2 SV=2	--	GIGANTEA	GO:0009409//response to cold;GO:0009908//flower development;GO:0009637//response to blue light;GO:0030154//cell differentiation;GO:0010378//temperature compensation of the circadian clock;GO:0010218//response to far red light;GO:0042542//response to hydrogen peroxide;GO:0080167//response to karrikin;GO:0048578//positive regulation of long-day photoperiodism, flowering	-	GO:0005654//nucleoplasm
CL5190.Contig2_Chinese_chive	PREDICTED: pleiotropic drug resistance protein 2-like [Brachypodium distachyon]	Medicago truncatula ABC transporter G family member (MTR_7g104100) mRNA, complete cds	Pleiotropic drug resistance protein 2 OS=Nicotiana plumbaginifolia GN=PDR2 PE=2 SV=1	ABC-type multidrug transport system, ATPase component	ATP-binding cassette, subfamily G (WHITE), member 2	-	GO:0016887//ATPase activity;GO:0000166//nucleotide binding	GO:0016020//membrane
CL6301.Contig4_Chinese_chive	PREDICTED: zinc finger CCCH domain-containing protein 19-like [Fragaria vesca subsp. vesca]	PREDICTED: Brachypodium distachyon uncharacterized LOC100826729 (LOC100826729), miscRNA	Zinc finger CCCH domain-containing protein 19 OS=Arabidopsis thaliana GN=NERD PE=1 SV=3	--	upstream activation factor subunit UAF30	GO:0044763;GO:0006351//transcription, DNA-dependent	GO:0005488//binding	GO:0044424//intracellular part
Unigene31058_Chinese_chive	hypothetical protein SORBIDRAFT_04g001010 [Sorghum bicolor] >gi|241932991|gb|EES06136.1| hypothetical protein SORBIDRAFT_04g001010 [Sorghum bicolor]	PREDICTED: Vitis vinifera ATP-dependent helicase BRM-like (LOC100249945), mRNA	ATP-dependent helicase BRM OS=Arabidopsis thaliana GN=BRM PE=1 SV=1	Superfamily II DNA/RNA helicases, SNF2 family	SWI/SNF-related matrix-associated actin-dependent regulator of chromatin subfamily A member 2/4 [EC:3.6.4.-]	GO:0043044//ATP-dependent chromatin remodeling;GO:0006355//regulation of transcription, DNA-dependent;GO:0040029//regulation of gene expression, epigenetic;GO:0010199//organ boundary specification between lateral organs and the meristem	GO:0003677//DNA binding;GO:0005524//ATP binding;GO:0016740//transferase activity;GO:0005515//protein binding;GO:0004386//helicase activity;GO:0003682//chromatin binding	GO:0005829//cytosol;GO:0005634//nucleus
CL4799.Contig3_Chinese_chive	PREDICTED: cellulose synthase-like protein D3-like [Glycine max]	Brassica rapa subsp. pekinensis clone KBrB087B10, complete sequence	Cellulose synthase-like protein D2 OS=Oryza sativa subsp. indica GN=CSLD2 PE=3 SV=1	Glycosyltransferases, probably involved in cell wall biogenesis	1,4-beta-D-xylan synthase [EC:2.4.2.24]	GO:0048767//root hair elongation;GO:0030244//cellulose biosynthetic process;GO:0009409//response to cold;GO:0009832//plant-type cell wall biogenesis	GO:0051753//mannan synthase activity;GO:0016760//cellulose synthase (UDP-forming) activity	GO:0030173//integral to Golgi membrane;GO:0005768//endosome;GO:0005802//trans-Golgi network;GO:0005783//endoplasmic reticulum;GO:0005886//plasma membrane
CL2209.Contig2_Chinese_chive	hypothetical protein SORBIDRAFT_01g019330 [Sorghum bicolor] >gi|241920937|gb|EER94081.1| hypothetical protein SORBIDRAFT_01g019330 [Sorghum bicolor]	PREDICTED: Vitis vinifera exportin-4-like (LOC100253500), mRNA	--	--	--	-	-	-
CL731.Contig1_Chinese_chive	PREDICTED: alpha,alpha-trehalose-phosphate synthase [UDP-forming] 6 [Vitis vinifera]	Arabidopsis thaliana chromosome 1, complete sequence	Alpha,alpha-trehalose-phosphate synthase [UDP-forming] 6 OS=Arabidopsis thaliana GN=TPS6 PE=1 SV=2	Trehalose-6-phosphate synthase	trehalose 6-phosphate synthase/phosphatase [EC:2.4.1.15 3.1.3.12]	GO:0005992//trehalose biosynthetic process	GO:0003825//alpha,alpha-trehalose-phosphate synthase (UDP-forming) activity;GO:0004805//trehalose-phosphatase activity	GO:0005739//mitochondrion
CL10458.Contig2_Chinese_chive	PREDICTED: probable ubiquitin-conjugating enzyme E2 24-like [Vitis vinifera] >gi|297735992|emb|CBI23966.3| unnamed protein product [Vitis vinifera]	Oryza sativa Japonica Group cDNA, clone: J065202E18, full insert sequence	Probable ubiquitin-conjugating enzyme E2 24 OS=Arabidopsis thaliana GN=UBC24 PE=2 SV=1	Ubiquitin-protein ligase	ubiquitin-conjugating enzyme E2 O [EC:6.3.2.19]	GO:0006301//postreplication repair;GO:0009640//photomorphogenesis;GO:0055062//phosphate ion homeostasis;GO:0016036//cellular response to phosphate starvation;GO:0006817//phosphate ion transport	GO:0016874//ligase activity	-
Unigene28395_Chinese_chive	histidine kinase 2, putative, expressed [Musa balbisiana]	PREDICTED: Brachypodium distachyon histidine kinase 3-like (LOC100824891), mRNA	Histidine kinase 3 OS=Arabidopsis thaliana GN=AHK3 PE=1 SV=1	Signal transduction histidine kinase	arabidopsis histidine kinase 2/3/4 (cytokinin receptor) [EC:2.7.13.3]	GO:0048831//regulation of shoot system development;GO:0009414//response to water deprivation;GO:0023014//signal transduction by phosphorylation;GO:0006355//regulation of transcription, DNA-dependent;GO:0009651//response to salt stress;GO:0042742//defense response to bacterium;GO:0010271//regulation of chlorophyll catabolic process;GO:0010029//regulation of seed germination;GO:0010150//leaf senesc…	GO:0005034//osmosensor activity;GO:0000155//phosphorelay sensor kinase activity;GO:0000156//phosphorelay response regulator activity;GO:0005524//ATP binding	GO:0005886//plasma membrane
CL731.Contig3_Chinese_chive	PREDICTED: alpha,alpha-trehalose-phosphate synthase [UDP-forming] 6 [Vitis vinifera]	Arabidopsis thaliana chromosome 1, complete sequence	Alpha,alpha-trehalose-phosphate synthase [UDP-forming] 6 OS=Arabidopsis thaliana GN=TPS6 PE=1 SV=2	Trehalose-6-phosphate synthase	trehalose 6-phosphate synthase/phosphatase [EC:2.4.1.15 3.1.3.12]	GO:0005992//trehalose biosynthetic process	GO:0003825//alpha,alpha-trehalose-phosphate synthase (UDP-forming) activity;GO:0004805//trehalose-phosphatase activity	GO:0005739//mitochondrion
CL7994.Contig1_Chinese_chive	hypothetical protein OsJ_08992 [Oryza sativa Japonica Group]	PREDICTED: Fragaria vesca subsp. vesca protein furry homolog-like (LOC101304492), mRNA	--	--	--	GO:0006487//protein N-linked glycosylation	-	GO:0005886//plasma membrane;GO:0005739//mitochondrion
Unigene30628_Chinese_chive	PREDICTED: uncharacterized protein LOC101230942 [Cucumis sativus]	PREDICTED: Cucumis sativus uncharacterized LOC101230942 (LOC101230942), mRNA	Pollen-specific leucine-rich repeat extensin-like protein 2 OS=Arabidopsis thaliana GN=PEX2 PE=1 SV=1	--	pre-mRNA-processing factor 40	-	-	-
CL10458.Contig1_Chinese_chive	PREDICTED: probable ubiquitin-conjugating enzyme E2 23-like [Brachypodium distachyon]	Oryza sativa Japonica Group cDNA, clone: J065202E18, full insert sequence	Probable ubiquitin-conjugating enzyme E2 24 OS=Arabidopsis thaliana GN=UBC24 PE=2 SV=1	Ubiquitin-protein ligase	ubiquitin-conjugating enzyme E2 O [EC:6.3.2.19]	GO:0044238//primary metabolic process;GO:0044260;GO:0055062//phosphate ion homeostasis;GO:0016036//cellular response to phosphate starvation;GO:0006817//phosphate ion transport	GO:0016874//ligase activity	-
CL10824.Contig2_Chinese_chive	PREDICTED: probable inositol oxygenase [Vitis vinifera] >gi|297738724|emb|CBI27969.3| unnamed protein product [Vitis vinifera]	PREDICTED: Solanum lycopersicum probable inositol oxygenase-like (LOC101268447), mRNA	Probable inositol oxygenase OS=Oryza sativa subsp. japonica GN=Os06g0561000 PE=2 SV=1	Transposase and inactivated derivatives	inositol oxygenase [EC:1.13.99.1]	GO:0055114//oxidation-reduction process;GO:0019310//inositol catabolic process;GO:0019853//L-ascorbic acid biosynthetic process;GO:0006949//syncytium formation	GO:0050113//inositol oxygenase activity;GO:0005506//iron ion binding	GO:0005737//cytoplasm
CL7031.Contig1_Chinese_chive	PREDICTED: uncharacterized protein LOC100812080 [Glycine max]	PREDICTED: Brachypodium distachyon uncharacterized LOC100841401 (LOC100841401), mRNA	WEB family protein At5g16730, chloroplastic OS=Arabidopsis thaliana GN=At5g16730 PE=1 SV=1	AAA ATPase containing von Willebrand factor type A (vWA) domain	omega-hydroxypalmitate O-feruloyl transferase [EC:2.3.1.188]	-	-	GO:0044424//intracellular part
CL726.Contig1_Chinese_chive	PREDICTED: putative pre-mRNA-splicing factor ATP-dependent RNA helicase DHX16-like [Vitis vinifera]	PREDICTED: Glycine max DEAH (Asp-Glu-Ala-His) box polypeptide 16, transcript variant 2 (DHX16), mRNA	Probable pre-mRNA-splicing factor ATP-dependent RNA helicase OS=Arabidopsis thaliana GN=At3g26560 PE=1 SV=2	HrpA-like helicases	pre-mRNA-splicing factor ATP-dependent RNA helicase DHX16 [EC:3.6.4.13]	GO:0007267//cell-cell signaling;GO:0009793//embryo development ending in seed dormancy;GO:0006342//chromatin silencing;GO:0006306//DNA methylation;GO:0008380//RNA splicing;GO:0035196//production of miRNAs involved in gene silencing by miRNA;GO:0010267//production of ta-siRNAs involved in RNA interference;GO:0009616//virus induced gene silencing	GO:0003676//nucleic acid binding;GO:0004004//ATP-dependent RNA helicase activity;GO:0005524//ATP binding	GO:0016020//membrane;GO:0005634//nucleus
Unigene30012_Chinese_chive	hypothetical protein PRUPE_ppa000270mg [Prunus persica]	PREDICTED: Glycine max uncharacterized protein LOC100803769 (LOC100803769), mRNA	DEAD-box ATP-dependent RNA helicase 42 OS=Arabidopsis thaliana GN=RH42 PE=1 SV=2	Polyadenylation factor I complex, subunit FIP1	pre-mRNA 3'-end-processing factor FIP1	-	-	-
CL5134.Contig1_Chinese_chive	PREDICTED: regulator of nonsense transcripts 1 homolog [Vitis vinifera] >gi|297742168|emb|CBI33955.3| unnamed protein product [Vitis vinifera]	Oryza sativa Japonica Group Os07g0495900 (Os07g0495900) mRNA, partial cds	Regulator of nonsense transcripts 1 homolog OS=Arabidopsis thaliana GN=UPF1 PE=1 SV=2	Superfamily I DNA and RNA helicases and helicase subunits	regulator of nonsense transcripts 1 [EC:3.6.4.-]	GO:0009744//response to sucrose stimulus;GO:0010182//sugar mediated signaling pathway;GO:0000184//nuclear-transcribed mRNA catabolic process, nonsense-mediated decay;GO:0016246//RNA interference	GO:0008270//zinc ion binding;GO:0003677//DNA binding;GO:0005524//ATP binding;GO:0004386//helicase activity	GO:0005737//cytoplasm;GO:0005886//plasma membrane
CL332.Contig2_Chinese_chive	hypothetical protein PRUPE_ppa000694mg [Prunus persica]	PREDICTED: Vitis vinifera probable importin-7 homolog-like (LOC100259995), mRNA	Exportin-2 OS=Arabidopsis thaliana GN=CAS PE=1 SV=1	Importin, protein involved in nuclear import	histone arginine demethylase JMJD6 [EC:1.14.11.-]	GO:0006606//protein import into nucleus	GO:0008565//protein transporter activity	GO:0005643//nuclear pore
CL726.Contig2_Chinese_chive	PREDICTED: putative pre-mRNA-splicing factor ATP-dependent RNA helicase DHX16-like [Vitis vinifera]	Oryza sativa Japonica Group Os08g0335000 (Os08g0335000) mRNA, partial cds	Probable pre-mRNA-splicing factor ATP-dependent RNA helicase OS=Arabidopsis thaliana GN=At3g26560 PE=1 SV=2	HrpA-like helicases	pre-mRNA-splicing factor ATP-dependent RNA helicase DHX16 [EC:3.6.4.13]	GO:0007267//cell-cell signaling;GO:0009793//embryo development ending in seed dormancy;GO:0006342//chromatin silencing;GO:0006306//DNA methylation;GO:0008380//RNA splicing;GO:0035196//production of miRNAs involved in gene silencing by miRNA;GO:0010267//production of ta-siRNAs involved in RNA interference;GO:0009616//virus induced gene silencing	GO:0003676//nucleic acid binding;GO:0004004//ATP-dependent RNA helicase activity;GO:0005524//ATP binding	GO:0016020//membrane;GO:0005634//nucleus
CL5142.Contig2_Chinese_chive	unnamed protein product [Vitis vinifera]	PREDICTED: Vitis vinifera uncharacterized LOC100251482 (LOC100251482), mRNA	--	--	--	-	-	GO:0005886//plasma membrane
CL9094.Contig2_Chinese_chive	EIN2 [Oryza sativa Japonica Group]	Cucumis melo ethylene insensitive 2 (EIN2) mRNA, complete cds	Ethylene-insensitive protein 2 OS=Arabidopsis thaliana GN=EIN2 PE=1 SV=1	Mn2+ and Fe2+ transporters of the NRAMP family	ethylene-insensitive protein 2	-	-	-
CL7098.Contig1_Chinese_chive	PREDICTED: niemann-Pick C1 protein [Vitis vinifera]	Populus trichocarpa cholesterol transport protein, mRNA	--	--	Niemann-Pick C1 protein	GO:0030301//cholesterol transport	GO:0008158//hedgehog receptor activity	GO:0005774//vacuolar membrane;GO:0016021//integral to membrane;GO:0009507//chloroplast
CL550.Contig2_Chinese_chive	PREDICTED: U5 small nuclear ribonucleoprotein 200 kDa helicase [Vitis vinifera]	PREDICTED: Fragaria vesca subsp. vesca U5 small nuclear ribonucleoprotein 200 kDa helicase-like (LOC101310223), mRNA	DEAD-box ATP-dependent RNA helicase ISE2, chloroplastic OS=Arabidopsis thaliana GN=ISE2 PE=1 SV=2	Superfamily II helicase	pre-mRNA-splicing helicase BRR2 [EC:3.6.4.13]	GO:0007126//meiosis;GO:0006259//DNA metabolic process;GO:0033044//regulation of chromosome organization;GO:0009165//nucleotide biosynthetic process;GO:0009793//embryo development ending in seed dormancy	GO:0003676//nucleic acid binding;GO:0008026//ATP-dependent helicase activity;GO:0005524//ATP binding	GO:0005829//cytosol;GO:0005730//nucleolus;GO:0030529//ribonucleoprotein complex;GO:0016020//membrane
CL6651.Contig1_Chinese_chive	mitochondrial translational initiation factor, putative [Ricinus communis] >gi|223527418|gb|EEF29557.1| mitochondrial translational initiation factor, putative [Ricinus communis]	PREDICTED: Brachypodium distachyon translation initiation factor IF-2, chloroplastic-like (LOC100829922), mRNA	Translation initiation factor IF-2, chloroplastic OS=Arabidopsis thaliana GN=At1g17220 PE=2 SV=2	Translation initiation factor 2 (IF-2; GTPase)	translation initiation factor IF-2	GO:0010155//regulation of proton transport;GO:0006413//translational initiation;GO:0019288//isopentenyl diphosphate biosynthetic process, mevalonate-independent pathway;GO:0009902//chloroplast relocation;GO:0046777//protein autophosphorylation;GO:0034660//ncRNA metabolic process;GO:0042793//transcription from plastid promoter;GO:0010027//thylakoid membrane organization	GO:0000166//nucleotide binding;GO:0003743//translation initiation factor activity	GO:0009941//chloroplast envelope;GO:0009570//chloroplast stroma
CL6651.Contig2_Chinese_chive	mitochondrial translational initiation factor, putative [Ricinus communis] >gi|223527418|gb|EEF29557.1| mitochondrial translational initiation factor, putative [Ricinus communis]	PREDICTED: Brachypodium distachyon translation initiation factor IF-2, chloroplastic-like (LOC100829922), mRNA	Translation initiation factor IF-2, chloroplastic OS=Arabidopsis thaliana GN=At1g17220 PE=2 SV=2	Translation initiation factor 2 (IF-2; GTPase)	translation initiation factor IF-2	GO:0010155//regulation of proton transport;GO:0006413//translational initiation;GO:0019288//isopentenyl diphosphate biosynthetic process, mevalonate-independent pathway;GO:0009902//chloroplast relocation;GO:0046777//protein autophosphorylation;GO:0034660//ncRNA metabolic process;GO:0042793//transcription from plastid promoter;GO:0010027//thylakoid membrane organization	GO:0000166//nucleotide binding;GO:0003743//translation initiation factor activity	GO:0009941//chloroplast envelope;GO:0009570//chloroplast stroma
Unigene30081_Chinese_chive	putative SMC protein [Oryza sativa Japonica Group] >gi|218197032|gb|EEC79459.1| hypothetical protein OsI_20467 [Oryza sativa Indica Group] >gi|222632094|gb|EEE64226.1| hypothetical protein OsJ_19059 [Oryza sativa Japonica Group]	PREDICTED: Vitis vinifera structural maintenance of chromosomes protein 4-like (LOC100243109), mRNA	Structural maintenance of chromosomes protein 4 OS=Arabidopsis thaliana GN=SMC4 PE=2 SV=1	Chromosome segregation ATPases	structural maintenance of chromosome 4	GO:0031048//chromatin silencing by small RNA;GO:0006346//methylation-dependent chromatin silencing;GO:0006275//regulation of DNA replication;GO:0007131//reciprocal meiotic recombination;GO:0000911//cytokinesis by cell plate formation;GO:0051567//histone H3-K9 methylation;GO:0010389//regulation of G2/M transition of mitotic cell cycle;GO:0008283//cell proliferation;GO:0051607//defense response to …	GO:0005215//transporter activity;GO:0003682//chromatin binding;GO:0005524//ATP binding	GO:0000785//chromatin;GO:0005737//cytoplasm;GO:0005819//spindle;GO:0016363//nuclear matrix;GO:0009506//plasmodesma;GO:0008278//cohesin complex
Unigene31204_Chinese_chive	hypothetical protein OsI_23033 [Oryza sativa Indica Group]	Triticum aestivum cDNA, clone: WT012_K05, cultivar: Chinese Spring	tRNA-specific adenosine deaminase, chloroplastic OS=Arabidopsis thaliana GN=TADA PE=1 SV=1	Cytosine/adenosine deaminases	tRNA-specific adenosine deaminase 2 [EC:3.5.4.-]	-	-	-
CL8177.Contig1_Chinese_chive	PREDICTED: uncharacterized protein LOC100252512 [Vitis vinifera] >gi|297737931|emb|CBI27132.3| unnamed protein product [Vitis vinifera]	Oryza sativa Japonica Group Os06g0225900 (Os06g0225900) mRNA, complete cds	Katanin p60 ATPase-containing subunit A1 OS=Arabidopsis thaliana GN=AAA1 PE=1 SV=1	ATPases of the AAA+ class	spastin [EC:3.6.4.3]	GO:0043247//telomere maintenance in response to DNA damage;GO:0010332//response to gamma radiation;GO:0032504//multicellular organism reproduction;GO:0009888//tissue development;GO:0016926//protein desumoylation;GO:0045132//meiotic chromosome segregation;GO:0009887//organ morphogenesis;GO:0042138//meiotic DNA double-strand break formation;GO:0007062//sister chromatid cohesion;GO:0007129//synapsis…	GO:0016887//ATPase activity;GO:0000166//nucleotide binding	GO:0005886//plasma membrane
Unigene29689_Chinese_chive	serine-threonine protein kinase, plant-type, putative [Ricinus communis] >gi|223544353|gb|EEF45874.1| serine-threonine protein kinase, plant-type, putative [Ricinus communis]	PREDICTED: Vitis vinifera receptor-like protein kinase HSL1-like (LOC100267564), mRNA	Receptor-like protein kinase HSL1 OS=Arabidopsis thaliana GN=HSL1 PE=2 SV=1	Leucine-rich repeat (LRR) protein	[EC:2.7.1.-]	GO:0016310//phosphorylation	GO:0004672//protein kinase activity	GO:0016023//cytoplasmic membrane-bounded vesicle;GO:0016020//membrane
Unigene30030_Chinese_chive	Os01g0653800 [Oryza sativa Japonica Group] >gi|55296497|dbj|BAD68693.1| WD-40 repeat family protein-like [Oryza sativa Japonica Group] >gi|113533275|dbj|BAF05658.1| Os01g0653800 [Oryza sativa Japonica Group]	PREDICTED: Vitis vinifera uncharacterized LOC100248418 (LOC100248418), mRNA	--	--	nuclear pore complex protein Nup98-Nup96	-	-	GO:0005829//cytosol;GO:0005739//mitochondrion;GO:0005886//plasma membrane
Unigene29209_Chinese_chive	conserved hypothetical protein [Ricinus communis] >gi|223546570|gb|EEF48068.1| conserved hypothetical protein [Ricinus communis]	PREDICTED: Vitis vinifera receptor-like serine/threonine-protein kinase ALE2-like (LOC100254143), mRNA	Receptor-like serine/threonine-protein kinase ALE2 OS=Arabidopsis thaliana GN=ALE2 PE=1 SV=1	Serine/threonine protein kinase	interleukin-1 receptor-associated kinase 4 [EC:2.7.11.1]	-	GO:0016301//kinase activity	GO:0005886//plasma membrane
CL5744.Contig2_Chinese_chive	Os02g0281000 [Oryza sativa Japonica Group] >gi|113536090|dbj|BAF08473.1| Os02g0281000 [Oryza sativa Japonica Group]	PREDICTED: Vitis vinifera protein phosphatase 2C and cyclic nucleotide-binding/kinase domain-containing protein-like (LOC100266345), mRNA	Protein phosphatase 2C and cyclic nucleotide-binding/kinase domain-containing protein OS=Arabidopsis thaliana GN=At2g20050 PE=1 SV=2	Serine/threonine protein kinase	protein kinase A [EC:2.7.11.11]	GO:0006470//protein dephosphorylation;GO:0001932//regulation of protein phosphorylation	GO:0004692//cGMP-dependent protein kinase activity;GO:0046872//metal ion binding;GO:0005524//ATP binding;GO:0004722//protein serine/threonine phosphatase activity;GO:0008603//cAMP-dependent protein kinase regulator activity	GO:0005952//cAMP-dependent protein kinase complex;GO:0005886//plasma membrane
CL5026.Contig1_Chinese_chive	PREDICTED: structural maintenance of chromosomes protein 5 [Vitis vinifera] >gi|297736324|emb|CBI24962.3| unnamed protein product [Vitis vinifera]	Medicago truncatula Structural maintenance of chromosomes protein (MTR_5g036330) mRNA, complete cds	Structural maintenance of chromosomes protein 1 OS=Arabidopsis thaliana GN=SMC1 PE=2 SV=2	Chromosome segregation ATPases	structural maintenance of chromosome 3 (chondroitin sulfate proteoglycan 6)	GO:0035196//production of miRNAs involved in gene silencing by miRNA;GO:0000724//double-strand break repair via homologous recombination;GO:0010267//production of ta-siRNAs involved in RNA interference;GO:0007062//sister chromatid cohesion;GO:0051607//defense response to virus	GO:0005524//ATP binding	GO:0009506//plasmodesma;GO:0030915//Smc5-Smc6 complex;GO:0005634//nucleus
Unigene2121_Chinese_chive	eukaryotic translation initiation factor 2c, putative [Ricinus communis] >gi|223534406|gb|EEF36112.1| eukaryotic translation initiation factor 2c, putative [Ricinus communis]	PREDICTED: Vitis vinifera protein argonaute 1-like (LOC100256320), mRNA	Protein argonaute 1B OS=Oryza sativa subsp. japonica GN=AGO1B PE=2 SV=3	Predicted periplasmic or secreted lipoprotein	argonaute	GO:0006413//translational initiation	GO:0003743//translation initiation factor activity	-
CL6386.Contig1_Chinese_chive	Os07g0508000 [Oryza sativa Japonica Group] >gi|113611278|dbj|BAF21656.1| Os07g0508000 [Oryza sativa Japonica Group]	PREDICTED: Vitis vinifera pre-mRNA-splicing factor ATP-dependent RNA helicase PRP16-like (LOC100261447), mRNA	Probable pre-mRNA-splicing factor ATP-dependent RNA helicase OS=Arabidopsis thaliana GN=At3g26560 PE=1 SV=2	HrpA-like helicases	pre-mRNA-splicing factor ATP-dependent RNA helicase PRP16 [EC:3.6.4.13]	GO:0009793//embryo development ending in seed dormancy	GO:0003724//RNA helicase activity;GO:0008026//ATP-dependent helicase activity;GO:0003676//nucleic acid binding;GO:0005524//ATP binding	GO:0005634//nucleus
CL253.Contig5_Chinese_chive	transferase, transferring glycosyl groups, putative [Ricinus communis] >gi|223542897|gb|EEF44433.1| transferase, transferring glycosyl groups, putative [Ricinus communis]	PREDICTED: Solanum lycopersicum callose synthase 12-like (LOC101243903), mRNA	Callose synthase 12 OS=Arabidopsis thaliana GN=CALS12 PE=1 SV=1	--	callose synthase [EC:2.4.1.-]	GO:0006862//nucleotide transport;GO:0010363//regulation of plant-type hypersensitive response;GO:0006944//cellular membrane fusion;GO:0015802//basic amino acid transport;GO:0052544//defense response by callose deposition in cell wall;GO:0006612//protein targeting to membrane;GO:0050832//defense response to fungus;GO:0042742//defense response to bacterium;GO:0043069//negative regulation of program…	GO:0003843//1,3-beta-D-glucan synthase activity	GO:0016023//cytoplasmic membrane-bounded vesicle;GO:0005794//Golgi apparatus;GO:0009506//plasmodesma;GO:0000148//1,3-beta-D-glucan synthase complex
CL7096.Contig2_Chinese_chive	PREDICTED: uncharacterized protein LOC101312281 [Fragaria vesca subsp. vesca]	PREDICTED: Cucumis sativus uncharacterized LOC101216355 (LOC101216355), mRNA	Elongation factor Ts, chloroplastic OS=Rhodomonas salina GN=tsf PE=3 SV=1	Translation elongation factor Ts	elongation factor Ts	GO:0042744//hydrogen peroxide catabolic process;GO:0016117//carotenoid biosynthetic process;GO:0006412//translation;GO:0019288//isopentenyl diphosphate biosynthetic process, mevalonate-independent pathway;GO:0009902//chloroplast relocation;GO:0034660//ncRNA metabolic process;GO:0046686//response to cadmium ion;GO:0010027//thylakoid membrane organization	GO:0003723//RNA binding	GO:0009941//chloroplast envelope;GO:0009570//chloroplast stroma
CL8881.Contig3_Chinese_chive	PREDICTED: serine/threonine-protein phosphatase BSL3-like [Vitis vinifera]	Oryza sativa Japonica Group cDNA, clone: J075158N05, full insert sequence	Serine/threonine-protein phosphatase BSL3 OS=Arabidopsis thaliana GN=BSL3 PE=1 SV=2	Diadenosine tetraphosphatase and related serine/threonine protein phosphatases	protein phosphatase [EC:3.1.3.16]	-	GO:0004722//protein serine/threonine phosphatase activity;GO:0005506//iron ion binding;GO:0030145//manganese ion binding	GO:0005829//cytosol;GO:0005634//nucleus;GO:0005886//plasma membrane
Unigene24702_Chinese_chive	PREDICTED: activating signal cointegrator 1 complex subunit 3 [Vitis vinifera] >gi|297733882|emb|CBI15129.3| unnamed protein product [Vitis vinifera]	PREDICTED: Vitis vinifera activating signal cointegrator 1 complex subunit 3-like (LOC100251846), mRNA	DEAD-box ATP-dependent RNA helicase ISE2, chloroplastic OS=Arabidopsis thaliana GN=ISE2 PE=1 SV=2	Superfamily II helicase	[EC:3.6.1.-]	GO:0006355//regulation of transcription, DNA-dependent;GO:0009630//gravitropism	GO:0008026//ATP-dependent helicase activity;GO:0043565//sequence-specific DNA binding;GO:0005524//ATP binding;GO:0003700//sequence-specific DNA binding transcription factor activity	GO:0005634//nucleus
Unigene24857_Chinese_chive	PREDICTED: uncharacterized protein LOC100257111 [Vitis vinifera]	TSA: Camelina sativa comp63871_c0_seq4 transcribed RNA sequence	--	--	--	GO:0016556//mRNA modification;GO:0009902//chloroplast relocation;GO:0010103//stomatal complex morphogenesis;GO:0006098//pentose-phosphate shunt;GO:0000023//maltose metabolic process;GO:0019252//starch biosynthetic process;GO:0043085//positive regulation of catalytic activity	-	GO:0016020//membrane
CL351.Contig2_Chinese_chive	PREDICTED: structural maintenance of chromosomes protein 3-like [Vitis vinifera]	Vitis vinifera clone SS0ACG38YM20	Structural maintenance of chromosomes protein 3 OS=Arabidopsis thaliana GN=SMC3 PE=2 SV=1	Chromosome segregation ATPases	structural maintenance of chromosome 3 (chondroitin sulfate proteoglycan 6)	GO:0035196//production of miRNAs involved in gene silencing by miRNA;GO:0010267//production of ta-siRNAs involved in RNA interference;GO:0007062//sister chromatid cohesion;GO:0051607//defense response to virus	GO:0005524//ATP binding;GO:0003682//chromatin binding	GO:0016363//nuclear matrix;GO:0008278//cohesin complex;GO:0009506//plasmodesma;GO:0000785//chromatin;GO:0005819//spindle;GO:0005737//cytoplasm
CL8177.Contig2_Chinese_chive	PREDICTED: uncharacterized protein LOC100252512 [Vitis vinifera] >gi|297737931|emb|CBI27132.3| unnamed protein product [Vitis vinifera]	Oryza sativa Japonica Group Os06g0225900 (Os06g0225900) mRNA, complete cds	Katanin p60 ATPase-containing subunit A1 OS=Arabidopsis thaliana GN=AAA1 PE=1 SV=1	ATPases of the AAA+ class	spastin [EC:3.6.4.3]	GO:0043247//telomere maintenance in response to DNA damage;GO:0010332//response to gamma radiation;GO:0032504//multicellular organism reproduction;GO:0009888//tissue development;GO:0016926//protein desumoylation;GO:0045132//meiotic chromosome segregation;GO:0009887//organ morphogenesis;GO:0042138//meiotic DNA double-strand break formation;GO:0007062//sister chromatid cohesion;GO:0007129//synapsis…	GO:0016887//ATPase activity;GO:0000166//nucleotide binding	GO:0005886//plasma membrane
CL1481.Contig5_Chinese_chive	cellulose synthase BoCesA5 [Bambusa oldhamii]	PREDICTED: Glycine max cellulose synthase A catalytic subunit 3 [UDP-forming]-like (LOC100790276), mRNA	Probable cellulose synthase A catalytic subunit 8 [UDP-forming] OS=Oryza sativa subsp. japonica GN=CESA8 PE=2 SV=1	Glycosyltransferases, probably involved in cell wall biogenesis	cellulose synthase A [EC:2.4.1.12]	GO:0009833//primary cell wall biogenesis;GO:0030244//cellulose biosynthetic process	GO:0008270//zinc ion binding;GO:0016760//cellulose synthase (UDP-forming) activity	GO:0016021//integral to membrane;GO:0005794//Golgi apparatus;GO:0005886//plasma membrane
Unigene28204_Chinese_chive	actin bundling protein ABP135 [Lilium longiflorum]	Lilium longiflorum actin bundling protein ABP135 (Y5-7) mRNA, complete cds	Villin-2 OS=Arabidopsis thaliana GN=VLN2 PE=1 SV=2	--	gelsolin	GO:0006598//polyamine catabolic process;GO:0048523//negative regulation of cellular process;GO:0051017//actin filament bundle assembly;GO:0009698//phenylpropanoid metabolic process;GO:0042398//cellular modified amino acid biosynthetic process	GO:0003779//actin binding	GO:0005829//cytosol
CL7096.Contig1_Chinese_chive	PREDICTED: uncharacterized protein LOC101312281 [Fragaria vesca subsp. vesca]	PREDICTED: Cucumis sativus uncharacterized LOC101216355 (LOC101216355), mRNA	Elongation factor Ts, chloroplastic OS=Rhodomonas salina GN=tsf PE=3 SV=1	Translation elongation factor Ts	elongation factor Ts	GO:0042744//hydrogen peroxide catabolic process;GO:0016117//carotenoid biosynthetic process;GO:0006412//translation;GO:0019288//isopentenyl diphosphate biosynthetic process, mevalonate-independent pathway;GO:0009902//chloroplast relocation;GO:0034660//ncRNA metabolic process;GO:0046686//response to cadmium ion;GO:0010027//thylakoid membrane organization	GO:0003723//RNA binding	GO:0009941//chloroplast envelope;GO:0009570//chloroplast stroma
Unigene31126_Chinese_chive	PREDICTED: pre-mRNA-processing-splicing factor 8-like isoform 2 [Vitis vinifera] >gi|297743472|emb|CBI36339.3| unnamed protein product [Vitis vinifera]	PREDICTED: Vitis vinifera pre-mRNA-processing-splicing factor 8-like, transcript variant 2 (LOC100257584), mRNA	--	U5 snRNP spliceosome subunit	pre-mRNA-processing factor 8	GO:0009630//gravitropism;GO:0006499//N-terminal protein myristoylation;GO:0000226//microtubule cytoskeleton organization;GO:0006346//methylation-dependent chromatin silencing;GO:0019375//galactolipid biosynthetic process;GO:0007267//cell-cell signaling;GO:0010431//seed maturation;GO:0000911//cytokinesis by cell plate formation;GO:0005986//sucrose biosynthetic process;GO:0010050//vegetative phase …	GO:0016157//sucrose synthase activity	GO:0016020//membrane;GO:0009505//plant-type cell wall;GO:0009507//chloroplast;GO:0005829//cytosol;GO:0005681//spliceosomal complex
Unigene29496_Chinese_chive	RecName: Full=Glycine dehydrogenase [decarboxylating], mitochondrial; AltName: Full=Glycine cleavage system P protein; AltName: Full=Glycine decarboxylase; Flags: Precursor >gi|2894362|emb|CAB16918.1| P-Protein precursor [Solanum tuberosum]	PREDICTED: Vitis vinifera glycine dehydrogenase [decarboxylating], mitochondrial-like (LOC100266170), mRNA	Glycine dehydrogenase [decarboxylating], mitochondrial OS=Solanum tuberosum GN=GDCSP PE=2 SV=1	Glycine cleavage system protein P (pyridoxal-binding), C-terminal domain	glycine dehydrogenase [EC:1.4.4.2]	GO:0055114//oxidation-reduction process;GO:0006546//glycine catabolic process;GO:0046686//response to cadmium ion	GO:0004375//glycine dehydrogenase (decarboxylating) activity;GO:0005524//ATP binding;GO:0032440//2-alkenal reductase [NAD(P)] activity;GO:0030170//pyridoxal phosphate binding	GO:0005739//mitochondrion;GO:0009941//chloroplast envelope;GO:0048046//apoplast
CL4042.Contig3_Chinese_chive	valyl-tRNA synthetase, putative [Ricinus communis] >gi|223530096|gb|EEF32012.1| valyl-tRNA synthetase, putative [Ricinus communis]	PREDICTED: Vitis vinifera valyl-tRNA synthetase-like (LOC100257207), mRNA	Valine--tRNA ligase OS=Arabidopsis thaliana GN=VALRS PE=1 SV=2	Valyl-tRNA synthetase	valyl-tRNA synthetase [EC:6.1.1.9]	GO:0006438//valyl-tRNA aminoacylation;GO:0006450//regulation of translational fidelity;GO:0009793//embryo development ending in seed dormancy	GO:0004832//valine-tRNA ligase activity;GO:0002161//aminoacyl-tRNA editing activity;GO:0005524//ATP binding	GO:0005829//cytosol;GO:0005739//mitochondrion;GO:0009507//chloroplast
CL4541.Contig3_Chinese_chive	hypothetical protein OsJ_19548 [Oryza sativa Japonica Group]	PREDICTED: Vitis vinifera uncharacterized LOC100257282 (LOC100257282), miscRNA	Golgin candidate 3 OS=Arabidopsis thaliana GN=GC3 PE=1 SV=1	ATPase involved in DNA repair	kinesin family member 15	GO:0000911//cytokinesis by cell plate formation;GO:0006955//immune response;GO:0000226//microtubule cytoskeleton organization;GO:0006184//GTP catabolic process	GO:0003924//GTPase activity;GO:0005525//GTP binding	GO:0005730//nucleolus;GO:0009507//chloroplast
Unigene30704_Chinese_chive	unnamed protein product [Vitis vinifera]	Populus trichocarpa clone POP018-P22, complete sequence	Leucine-rich repeat extensin-like protein 5 OS=Arabidopsis thaliana GN=LRX5 PE=2 SV=2	--	peptidyl-prolyl isomerase G (cyclophilin G) [EC:5.2.1.8]	-	-	-
Unigene31273_Chinese_chive	conserved hypothetical protein [Ricinus communis] >gi|223543945|gb|EEF45471.1| conserved hypothetical protein [Ricinus communis]	Populus trichocarpa chromatin remodeling complex subunit (CHR910), mRNA	ATP-dependent helicase BRM OS=Arabidopsis thaliana GN=BRM PE=1 SV=1	Superfamily II DNA/RNA helicases, SNF2 family	SWI/SNF-related matrix-associated actin-dependent regulator of chromatin subfamily A member 2/4 [EC:3.6.4.-]	GO:0043044//ATP-dependent chromatin remodeling;GO:0000226//microtubule cytoskeleton organization;GO:0009611//response to wounding;GO:0050826//response to freezing;GO:0007267//cell-cell signaling;GO:0009793//embryo development ending in seed dormancy;GO:0000911//cytokinesis by cell plate formation;GO:0006342//chromatin silencing;GO:0009640//photomorphogenesis;GO:0019915//lipid storage;GO:0010182//…	GO:0004386//helicase activity;GO:0003677//DNA binding;GO:0016887//ATPase activity;GO:0003682//chromatin binding;GO:0005524//ATP binding	GO:0005829//cytosol;GO:0005634//nucleus
CL1778.Contig5_Chinese_chive	PREDICTED: presequence protease 2, chloroplastic/mitochondrial-like [Vitis vinifera]	PREDICTED: Vitis vinifera presequence protease 2, chloroplastic/mitochondrial-like (LOC100255619), mRNA	Presequence protease 1, chloroplastic/mitochondrial OS=Arabidopsis thaliana GN=PREP1 PE=1 SV=2	Predicted Zn-dependent peptidases, insulinase-like		GO:0042744//hydrogen peroxide catabolic process;GO:0006508//proteolysis;GO:0009658//chloroplast organization;GO:0048481//ovule development;GO:0016485//protein processing;GO:0046686//response to cadmium ion	GO:0008270//zinc ion binding;GO:0004222//metalloendopeptidase activity	GO:0005739//mitochondrion;GO:0009941//chloroplast envelope;GO:0009570//chloroplast stroma;GO:0048046//apoplast
Unigene778_Chinese_chive	PREDICTED: uncharacterized protein LOC100833034 [Brachypodium distachyon]	Oryza sativa Japonica Group Os06g0614000 (Os06g0614000) mRNA, complete cds	C2 and GRAM domain-containing protein At1g03370 OS=Arabidopsis thaliana GN=At1g03370 PE=2 SV=4	Ca2+-dependent lipid-binding protein, contains C2 domain	--	-	GO:0004601//peroxidase activity	-
CL8529.Contig2_Chinese_chive	PREDICTED: callose synthase 10 [Vitis vinifera]	PREDICTED: Glycine max callose synthase 10-like (LOC100809371), mRNA	Callose synthase 10 OS=Arabidopsis thaliana GN=CALS10 PE=2 SV=5	--	callose synthase [EC:2.4.1.-]	GO:0043247//telomere maintenance in response to DNA damage;GO:0048589//developmental growth;GO:0010332//response to gamma radiation;GO:0007131//reciprocal meiotic recombination;GO:0007155//cell adhesion;GO:0006944//cellular membrane fusion;GO:0045010//actin nucleation;GO:0032504//multicellular organism reproduction;GO:0045132//meiotic chromosome segregation;GO:0042138//meiotic DNA double-strand b…	GO:0003843//1,3-beta-D-glucan synthase activity	GO:0005794//Golgi apparatus;GO:0009506//plasmodesma;GO:0000148//1,3-beta-D-glucan synthase complex
CL4042.Contig1_Chinese_chive	valyl-tRNA synthetase, putative [Ricinus communis] >gi|223530096|gb|EEF32012.1| valyl-tRNA synthetase, putative [Ricinus communis]	PREDICTED: Vitis vinifera valyl-tRNA synthetase-like (LOC100257207), mRNA	Valine--tRNA ligase OS=Arabidopsis thaliana GN=VALRS PE=1 SV=2	Valyl-tRNA synthetase	valyl-tRNA synthetase [EC:6.1.1.9]	GO:0006438//valyl-tRNA aminoacylation;GO:0006450//regulation of translational fidelity;GO:0009793//embryo development ending in seed dormancy	GO:0004832//valine-tRNA ligase activity;GO:0002161//aminoacyl-tRNA editing activity;GO:0005524//ATP binding	GO:0005829//cytosol;GO:0005739//mitochondrion;GO:0009507//chloroplast
CL9166.Contig4_Chinese_chive	PREDICTED: protease Do-like 7-like [Vitis vinifera]	PREDICTED: Glycine max protease Do-like 7-like (LOC100777219), mRNA	Protease Do-like 7 OS=Arabidopsis thaliana GN=DEGP7 PE=2 SV=1	Trypsin-like serine proteases, typically periplasmic, contain C-terminal PDZ domain	[EC:3.4.21.-]	GO:0006508//proteolysis;GO:0006486//protein glycosylation;GO:0010205//photoinhibition	GO:0004252//serine-type endopeptidase activity	GO:0005829//cytosol;GO:0009507//chloroplast;GO:0005634//nucleus
CL1514.Contig1_Chinese_chive	PREDICTED: protein TOPLESS-like [Glycine max]	PREDICTED: Glycine max protein TOPLESS-like (LOC100795759), mRNA	Protein TOPLESS OS=Arabidopsis thaliana GN=TPL PE=1 SV=1	FOG: WD40 repeat	periodic tryptophan protein 2	GO:0009867//jasmonic acid mediated signaling pathway;GO:0010072//primary shoot apical meristem specification;GO:0010051//xylem and phloem pattern formation;GO:0009733//response to auxin stimulus;GO:0045892//negative regulation of transcription, DNA-dependent	GO:0051879//Hsp90 protein binding;GO:0042803//protein homodimerization activity	GO:0005829//cytosol;GO:0005634//nucleus
CL7187.Contig1_Chinese_chive	hypothetical protein OsJ_19048 [Oryza sativa Japonica Group]	Populus trichocarpa global transcription factor group (GTB902), mRNA	--	Transcriptional accessory protein	transcription elongation factor SPT6	GO:0006355//regulation of transcription, DNA-dependent;GO:0006333//chromatin assembly or disassembly;GO:0009630//gravitropism;GO:0006352//DNA-dependent transcription, initiation	-	GO:0005829//cytosol;GO:0009506//plasmodesma;GO:0005634//nucleus
CL4042.Contig2_Chinese_chive	valyl-tRNA synthetase, putative [Ricinus communis] >gi|223530096|gb|EEF32012.1| valyl-tRNA synthetase, putative [Ricinus communis]	PREDICTED: Vitis vinifera valyl-tRNA synthetase-like (LOC100257207), mRNA	Valine--tRNA ligase OS=Arabidopsis thaliana GN=VALRS PE=1 SV=2	Valyl-tRNA synthetase	valyl-tRNA synthetase [EC:6.1.1.9]	GO:0006438//valyl-tRNA aminoacylation;GO:0006450//regulation of translational fidelity;GO:0009793//embryo development ending in seed dormancy	GO:0004832//valine-tRNA ligase activity;GO:0002161//aminoacyl-tRNA editing activity;GO:0005524//ATP binding	GO:0005829//cytosol;GO:0005739//mitochondrion;GO:0009507//chloroplast
CL9166.Contig2_Chinese_chive	PREDICTED: protease Do-like 7-like [Vitis vinifera]	PREDICTED: Glycine max protease Do-like 7-like (LOC100777219), mRNA	Protease Do-like 7 OS=Arabidopsis thaliana GN=DEGP7 PE=2 SV=1	Trypsin-like serine proteases, typically periplasmic, contain C-terminal PDZ domain	[EC:3.4.21.-]	GO:0006508//proteolysis;GO:0006486//protein glycosylation;GO:0010205//photoinhibition	GO:0004252//serine-type endopeptidase activity	GO:0005829//cytosol;GO:0009507//chloroplast;GO:0005634//nucleus
Unigene31151_Chinese_chive	PREDICTED: alpha-aminoadipic semialdehyde synthase-like [Vitis vinifera] >gi|297738495|emb|CBI27740.3| unnamed protein product [Vitis vinifera]	PREDICTED: Glycine max alpha-aminoadipic semialdehyde synthase-like (LOC100811246), mRNA	Alpha-aminoadipic semialdehyde synthase OS=Arabidopsis thaliana GN=LKR/SDH PE=1 SV=1	Saccharopine dehydrogenase and related proteins	alpha-aminoadipic semialdehyde synthase [EC:1.5.1.8 1.5.1.9]	GO:0044710	GO:0004753//saccharopine dehydrogenase activity	-
CL4511.Contig1_Chinese_chive	PREDICTED: uncharacterized protein LOC100826686 [Brachypodium distachyon]	PREDICTED: Brachypodium distachyon uncharacterized LOC100826686 (LOC100826686), mRNA	Chromatin assembly factor 1 subunit FSM OS=Oryza sativa subsp. japonica GN=FSM PE=2 SV=1	--	translation initiation factor 5B	-	-	-
Unigene25256_Chinese_chive	PREDICTED: transformation/transcription domain-associated protein [Vitis vinifera]	PREDICTED: Fragaria vesca subsp. vesca transformation/transcription domain-associated protein-like (LOC101301041), mRNA	--	Phosphatidylinositol kinase and protein kinases of the PI-3 kinase family	transformation/transcription domain-associated protein	GO:0000226//microtubule cytoskeleton organization;GO:0006346//methylation-dependent chromatin silencing;GO:0000911//cytokinesis by cell plate formation;GO:0010050//vegetative phase change;GO:0016310//phosphorylation;GO:0035196//production of miRNAs involved in gene silencing by miRNA;GO:0010267//production of ta-siRNAs involved in RNA interference;GO:0009616//virus induced gene silencing	GO:0016301//kinase activity;GO:0016773//phosphotransferase activity, alcohol group as acceptor	GO:0005829//cytosol;GO:0009506//plasmodesma;GO:0005634//nucleus
Unigene28756_Chinese_chive	Os03g0683700 [Oryza sativa Japonica Group] >gi|108710441|gb|ABF98236.1| expressed protein [Oryza sativa Japonica Group] >gi|113549384|dbj|BAF12827.1| Os03g0683700 [Oryza sativa Japonica Group]	PREDICTED: Vitis vinifera uncharacterized LOC100248009 (LOC100248009), mRNA	--	--	--	GO:0010090//trichome morphogenesis;GO:0007155//cell adhesion;GO:0045010//actin nucleation	-	GO:0009506//plasmodesma;GO:0005634//nucleus
Unigene31179_Chinese_chive	sucrose-phosphate synthase [Allium cepa]	Allium cepa sucrose-phosphate synthase mRNA, partial cds	Probable sucrose-phosphate synthase 2 OS=Craterostigma plantagineum GN=SPS2 PE=2 SV=1	Glycosyltransferase	sucrose-phosphate synthase [EC:2.4.1.14]	GO:0005986//sucrose biosynthetic process	GO:0046524//sucrose-phosphate synthase activity	-
Unigene30820_Chinese_chive	PREDICTED: leucyl-tRNA synthetase, cytoplasmic [Brachypodium distachyon]	Oryza sativa Japonica Group Os09g0378300 (Os09g0378300) mRNA, complete cds	--	Leucyl-tRNA synthetase	leucyl-tRNA synthetase [EC:6.1.1.4]	GO:0006450//regulation of translational fidelity;GO:0006429//leucyl-tRNA aminoacylation	GO:0002161//aminoacyl-tRNA editing activity;GO:0004823//leucine-tRNA ligase activity;GO:0005524//ATP binding	GO:0009507//chloroplast
Unigene31053_Chinese_chive	hypothetical protein PRUPE_ppa000220mg [Prunus persica]	PREDICTED: Brachypodium distachyon CLIP-associating protein 1-B-like (LOC100831199), mRNA	CLIP-associated protein OS=Arabidopsis thaliana GN=CLASP PE=1 SV=1	--	--	GO:0007026//negative regulation of microtubule depolymerization;GO:0030243//cellulose metabolic process;GO:0009825//multidimensional cell growth;GO:0043622//cortical microtubule organization;GO:0050821//protein stabilization;GO:0043481//anthocyanin accumulation in tissues in response to UV light;GO:0048767//root hair elongation;GO:0010817//regulation of hormone levels;GO:0007067//mitosis;GO:00002…	GO:0051010//microtubule plus-end binding	GO:0009524//phragmoplast;GO:0005829//cytosol;GO:0009506//plasmodesma;GO:0005876//spindle microtubule;GO:0005886//plasma membrane;GO:0005938//cell cortex
CL7187.Contig2_Chinese_chive	hypothetical protein OsJ_19048 [Oryza sativa Japonica Group]	Populus trichocarpa global transcription factor group (GTB902), mRNA	--	Transcriptional accessory protein	transcription elongation factor SPT6	GO:0006355//regulation of transcription, DNA-dependent;GO:0006333//chromatin assembly or disassembly;GO:0009630//gravitropism;GO:0006352//DNA-dependent transcription, initiation	-	GO:0005829//cytosol;GO:0009506//plasmodesma;GO:0005634//nucleus
CL9786.Contig1_Chinese_chive	PREDICTED: glycyl-tRNA synthetase 2, chloroplastic/mitochondrial-like [Vitis vinifera] >gi|297734621|emb|CBI16672.3| unnamed protein product [Vitis vinifera]	PREDICTED: Vitis vinifera glycyl-tRNA synthetase 2, chloroplastic/mitochondrial-like (LOC100246137), mRNA	Glycine--tRNA ligase 2, chloroplastic/mitochondrial OS=Arabidopsis thaliana GN=GLYRS-2 PE=1 SV=1	Glycyl-tRNA synthetase, beta subunit	glycyl-tRNA synthetase [EC:6.1.1.14]	GO:0045995//regulation of embryonic development;GO:0006426//glycyl-tRNA aminoacylation;GO:0009658//chloroplast organization;GO:0048481//ovule development;GO:0009793//embryo development ending in seed dormancy	GO:0005524//ATP binding;GO:0004820//glycine-tRNA ligase activity	GO:0005739//mitochondrion;GO:0009570//chloroplast stroma
Unigene1746_Chinese_chive	PREDICTED: RNA-dependent RNA polymerase 1 [Vitis vinifera]	PREDICTED: Glycine max RNA-dependent RNA polymerase 1-like (LOC100805477), mRNA	RNA-dependent RNA polymerase 1 OS=Arabidopsis thaliana GN=RDR1 PE=2 SV=1	--	--	GO:0031348//negative regulation of defense response;GO:0009615//response to virus;GO:0009867//jasmonic acid mediated signaling pathway;GO:0035304//regulation of protein dephosphorylation;GO:0009862//systemic acquired resistance, salicylic acid mediated signaling pathway;GO:0060148//positive regulation of posttranscriptional gene silencing;GO:0010363//regulation of plant-type hypersensitive respon…	GO:0003968//RNA-directed RNA polymerase activity;GO:0003676//nucleic acid binding	GO:0005634//nucleus
Unigene31139_Chinese_chive	predicted protein [Hordeum vulgare subsp. vulgare]	Arabidopsis lyrata subsp. lyrata kinase interacting family protein, mRNA	Uncharacterized protein At4g38062 OS=Arabidopsis thaliana GN=At4g38062 PE=2 SV=1	ATPase involved in DNA repair	nucleoprotein TPR	-	-	-
Unigene30214_Chinese_chive	hypothetical protein PRUPE_ppa000505mg [Prunus persica]	PREDICTED: Vitis vinifera uncharacterized LOC100243006 (LOC100243006), mRNA	--	--	--	GO:0007154//cell communication	-	-
CL9595.Contig2_Chinese_chive	hypothetical protein OsI_19924 [Oryza sativa Indica Group]	Oryza sativa Japonica Group Os05g0405900 (Os05g0405900) mRNA, complete cds	--	--	--	-	-	GO:0005739//mitochondrion
CL4785.Contig3_Chinese_chive	PREDICTED: eukaryotic translation initiation factor 4G-like [Glycine max]	PREDICTED: Vitis vinifera eukaryotic translation initiation factor 4G-like (LOC100261523), mRNA	Eukaryotic translation initiation factor 4G OS=Arabidopsis thaliana GN=EIF4G PE=1 SV=2	Type V secretory pathway, adhesin AidA	translation initiation factor 4G	GO:0009987//cellular process;GO:0050896//response to stimulus;GO:0044699	-	-
CL11555.Contig1_Chinese_chive	hypothetical protein OsJ_32425 [Oryza sativa Japonica Group]	PREDICTED: Glycine max CCR4-NOT transcription complex subunit 1-like (LOC100803794), mRNA	--	Cell division control protein, negative regulator of transcription	CCR4-NOT transcription complex subunit 1	-	-	-
CL7198.Contig2_Chinese_chive	putative ATP-binding protein [Camellia sinensis]	Oryza sativa Japonica Group Os03g0719500 (Os03g0719500) mRNA, partial cds	Serine/threonine-protein kinase AFC2 OS=Arabidopsis thaliana GN=AFC2 PE=1 SV=1	Serine/threonine protein kinase	dual-specificity tyrosine-(Y)-phosphorylation regulated kinase [EC:2.7.12.1]	GO:0016310//phosphorylation	GO:0004672//protein kinase activity	GO:0005737//cytoplasm
Unigene28424_Chinese_chive	hypothetical protein SORBIDRAFT_01g034875 [Sorghum bicolor] >gi|241919095|gb|EER92239.1| hypothetical protein SORBIDRAFT_01g034875 [Sorghum bicolor]	PREDICTED: Brachypodium distachyon uncharacterized LOC100833126 (LOC100833126), mRNA	HUA2-like protein 2 OS=Arabidopsis thaliana GN=At3g63070 PE=2 SV=1	--	RNA polymerase II-associated factor 1	-	-	-
CL11539.Contig1_Chinese_chive	Plasma membrane ATPase 4 [Musa balbisiana]	Eichhornia crassipes PM H+-ATPase R mRNA, complete cds	Plasma membrane ATPase 4 OS=Nicotiana plumbaginifolia GN=PMA4 PE=2 SV=1	Cation transport ATPase	H+-transporting ATPase [EC:3.6.3.6]	GO:0010119//regulation of stomatal movement;GO:0009414//response to water deprivation;GO:0006754//ATP biosynthetic process;GO:0006812//cation transport;GO:0009737//response to abscisic acid stimulus;GO:0006200//ATP catabolic process	GO:0008553//hydrogen-exporting ATPase activity, phosphorylative mechanism;GO:0046872//metal ion binding;GO:0005524//ATP binding	GO:0005773//vacuole;GO:0016021//integral to membrane;GO:0005886//plasma membrane;GO:0005634//nucleus
CL1818.Contig2_Chinese_chive	TPA: hypothetical protein ZEAMMB73_937400 [Zea mays] >gi|414885083|tpg|DAA61097.1| TPA: hypothetical protein ZEAMMB73_937400 [Zea mays]	PREDICTED: Vitis vinifera ubiquitin carboxyl-terminal hydrolase 26-like (LOC100259355), mRNA	Ubiquitin carboxyl-terminal hydrolase 26 OS=Oryza sativa subsp. indica GN=UBP26 PE=2 SV=1	Ubiquitin carboxyl-terminal hydrolase	ubiquitin carboxyl-terminal hydrolase 48 [EC:3.1.2.15]	GO:0006508//proteolysis	GO:0008233//peptidase activity	-
Unigene30175_Chinese_chive	PREDICTED: geminivirus Rep-interacting motor protein-like [Brachypodium distachyon]	PREDICTED: Vitis vinifera geminivirus Rep-interacting motor protein-like (LOC100251513), partial mRNA	Geminivirus Rep-interacting motor protein OS=Arabidopsis thaliana GN=GRIMP PE=1 SV=1	Kinesin-like protein	kinesin family member C2/C3	GO:0031048//chromatin silencing by small RNA;GO:0000913//preprophase band assembly;GO:0045132//meiotic chromosome segregation;GO:0009903//chloroplast avoidance movement;GO:0007062//sister chromatid cohesion;GO:0007018//microtubule-based movement;GO:0009904//chloroplast accumulation movement	GO:0003777//microtubule motor activity;GO:0008017//microtubule binding;GO:0005524//ATP binding	GO:0009941//chloroplast envelope;GO:0009524//phragmoplast;GO:0005829//cytosol;GO:0005874//microtubule;GO:0005875//microtubule associated complex;GO:0009504//cell plate;GO:0005886//plasma membrane;GO:0005634//nucleus
CL5588.Contig3_Chinese_chive	PREDICTED: calmodulin-binding transcription activator 1-like [Brachypodium distachyon]	PREDICTED: Vitis vinifera calmodulin-binding transcription activator 3-like (LOC100247418), mRNA	Calmodulin-binding transcription activator 3 OS=Arabidopsis thaliana GN=CMTA3 PE=1 SV=1	--	--	-	-	-
CL731.Contig2_Chinese_chive	hypothetical protein VITISV_023086 [Vitis vinifera]	Arabidopsis thaliana chromosome 1, complete sequence	Alpha,alpha-trehalose-phosphate synthase [UDP-forming] 6 OS=Arabidopsis thaliana GN=TPS6 PE=1 SV=2	Trehalose-6-phosphate synthase	trehalose 6-phosphate synthase/phosphatase [EC:2.4.1.15 3.1.3.12]	GO:0005992//trehalose biosynthetic process	GO:0003825//alpha,alpha-trehalose-phosphate synthase (UDP-forming) activity;GO:0004805//trehalose-phosphatase activity	GO:0005739//mitochondrion
Unigene30201_Chinese_chive	unnamed protein product [Vitis vinifera]	Zea mays clone 387482 mRNA sequence	--	--	symplekin	GO:0035194//posttranscriptional gene silencing by RNA;GO:0006396//RNA processing	-	GO:0009536//plastid
CL1675.Contig4_Chinese_chive	hypothetical protein OsI_27444 [Oryza sativa Indica Group]	Triticum aestivum cDNA, clone: SET4_C02, cultivar: Chinese Spring	--	--	syntaxin-binding protein 5	-	-	-
CL9595.Contig1_Chinese_chive	hypothetical protein SORBIDRAFT_09g019970 [Sorghum bicolor] >gi|241945067|gb|EES18212.1| hypothetical protein SORBIDRAFT_09g019970 [Sorghum bicolor]	Oryza sativa Japonica Group Os05g0405900 (Os05g0405900) mRNA, complete cds	--	--	--	-	-	GO:0005739//mitochondrion
CL731.Contig4_Chinese_chive	hypothetical protein VITISV_023086 [Vitis vinifera]	Arabidopsis thaliana chromosome 1, complete sequence	Alpha,alpha-trehalose-phosphate synthase [UDP-forming] 6 OS=Arabidopsis thaliana GN=TPS6 PE=1 SV=2	Trehalose-6-phosphate synthase	trehalose 6-phosphate synthase/phosphatase [EC:2.4.1.15 3.1.3.12]	GO:0005992//trehalose biosynthetic process	GO:0003825//alpha,alpha-trehalose-phosphate synthase (UDP-forming) activity;GO:0004805//trehalose-phosphatase activity	GO:0005739//mitochondrion
CL1345.Contig5_Chinese_chive	PREDICTED: pre-mRNA-processing factor 40 homolog B-like [Vitis vinifera]	Arabidopsis thaliana AT1G44910 mRNA, partial cds, clone: RAFL07-46-G24	Pre-mRNA-processing protein 40A OS=Arabidopsis thaliana GN=PRP40A PE=1 SV=1	Splicing factor	pre-mRNA-processing factor 40	GO:0008380//RNA splicing	GO:0070063//RNA polymerase binding	GO:0016592//mediator complex;GO:0005829//cytosol
CL4050.Contig1_Chinese_chive	PREDICTED: uncharacterized protein LOC101300304 [Fragaria vesca subsp. vesca]	Musa acuminata clone BAC MA4-17L9, complete sequence	PHD finger protein At1g33420 OS=Arabidopsis thaliana GN=At1g33420 PE=1 SV=1	--	nucleolin	GO:0009987//cellular process	-	-
Unigene30299_Chinese_chive	unnamed protein product [Vitis vinifera]	TSA: Camelina sativa comp64274_c0_seq1 transcribed RNA sequence	Splicing factor U2af large subunit B OS=Nicotiana plumbaginifolia GN=U2AF65B PE=2 SV=1	FOG: TPR repeat	ATP-dependent RNA helicase DHX8/PRP22 [EC:3.6.4.13]	-	-	-
CL424.Contig2_Chinese_chive	PREDICTED: uncharacterized protein LOC100266746 [Vitis vinifera]	PREDICTED: Vitis vinifera uncharacterized LOC100266746 (LOC100266746), mRNA	Probable mitochondrial-processing peptidase subunit beta OS=Arabidopsis thaliana GN=At3g02090 PE=1 SV=2	Predicted Zn-dependent peptidases	mitochondrial processing peptidase [EC:3.4.24.64]	GO:0009793//embryo development ending in seed dormancy;GO:0006508//proteolysis	GO:0004222//metalloendopeptidase activity;GO:0008270//zinc ion binding	GO:0009570//chloroplast stroma;GO:0005739//mitochondrion
CL2026.Contig2_Chinese_chive	unnamed protein product [Vitis vinifera]	PREDICTED: Vitis vinifera phototropin-1-like (LOC100262213), mRNA	Phototropin-1A OS=Oryza sativa subsp. japonica GN=PHOT1A PE=1 SV=2	Serine/threonine protein kinase	non-specific serine/threonine protein kinase [EC:2.7.11.1]	GO:0010155//regulation of proton transport;GO:0010119//regulation of stomatal movement;GO:0023014//signal transduction by phosphorylation;GO:0006355//regulation of transcription, DNA-dependent;GO:0009638//phototropism;GO:0018298//protein-chromophore linkage;GO:0010362//negative regulation of anion channel activity by blue light;GO:0006468//protein phosphorylation;GO:0009903//chloroplast avoidance…	GO:0009882//blue light photoreceptor activity;GO:0000155//phosphorelay sensor kinase activity;GO:0004674//protein serine/threonine kinase activity;GO:0005524//ATP binding	GO:0005773//vacuole;GO:0009898//internal side of plasma membrane
Unigene28871_Chinese_chive	PREDICTED: structural maintenance of chromosomes protein 6-like [Vitis vinifera]	PREDICTED: Vitis vinifera structural maintenance of chromosomes protein 6-like (LOC100249449), mRNA	Structural maintenance of chromosomes protein 1 OS=Arabidopsis thaliana GN=SMC1 PE=2 SV=2	Chromosome segregation ATPases	structural maintenance of chromosome 2	GO:0000278//mitotic cell cycle;GO:0031048//chromatin silencing by small RNA;GO:0006346//methylation-dependent chromatin silencing;GO:0010165//response to X-ray;GO:0007267//cell-cell signaling;GO:0006275//regulation of DNA replication;GO:0006261//DNA-dependent DNA replication;GO:0051567//histone H3-K9 methylation;GO:0045132//meiotic chromosome segregation;GO:0033044//regulation of chromosome organ…	GO:0005524//ATP binding	GO:0030915//Smc5-Smc6 complex;GO:0005634//nucleus
Unigene24748_Chinese_chive	hypothetical protein ZEAMMB73_424690 [Zea mays]	Vitis vinifera clone SS0AFA2YA18	Acidic leucine-rich nuclear phosphoprotein 32-related protein 1 OS=Oryza sativa subsp. japonica GN=Os07g0607800 PE=2 SV=1	Transcription elongation factor	transcription elongation factor SPT5	GO:0006412//translation;GO:0032968//positive regulation of transcription elongation from RNA polymerase II promoter	GO:0003735//structural constituent of ribosome;GO:0003700//sequence-specific DNA binding transcription factor activity	GO:0005840//ribosome;GO:0005634//nucleus
Unigene30530_Chinese_chive	PREDICTED: staphylococcal nuclease domain-containing protein 1 [Vitis vinifera] >gi|296088151|emb|CBI35621.3| unnamed protein product [Vitis vinifera]	PREDICTED: Vitis vinifera staphylococcal nuclease domain-containing protein 1-like (LOC100244222), mRNA	--	Micrococcal nuclease (thermonuclease) homologs	staphylococcal nuclease domain-containing protein 1	GO:0009306//protein secretion;GO:0009845//seed germination;GO:0031047//gene silencing by RNA;GO:0009686//gibberellin biosynthetic process;GO:0046686//response to cadmium ion;GO:0006950//response to stress	GO:0016788//hydrolase activity, acting on ester bonds;GO:0003676//nucleic acid binding	GO:0005829//cytosol;GO:0005618//cell wall;GO:0016442//RNA-induced silencing complex;GO:0005635//nuclear envelope;GO:0009507//chloroplast;GO:0005783//endoplasmic reticulum;GO:0005886//plasma membrane
CL5588.Contig2_Chinese_chive	unnamed protein product [Vitis vinifera]	PREDICTED: Vitis vinifera calmodulin-binding transcription activator 3-like (LOC100247418), mRNA	Calmodulin-binding transcription activator 3 OS=Arabidopsis thaliana GN=CMTA3 PE=1 SV=1	--	--	-	-	-
Unigene30756_Chinese_chive	dead box ATP-dependent RNA helicase, putative [Ricinus communis] >gi|223530219|gb|EEF32123.1| dead box ATP-dependent RNA helicase, putative [Ricinus communis]	PREDICTED: Solanum lycopersicum DEAD-box ATP-dependent RNA helicase 42-like, transcript variant 2 (LOC101254580), mRNA	DEAD-box ATP-dependent RNA helicase 42 OS=Arabidopsis thaliana GN=RH42 PE=1 SV=2	Superfamily II DNA and RNA helicases	ATP-dependent RNA helicase DDX46/PRP5 [EC:3.6.4.13]	-	GO:0008026//ATP-dependent helicase activity;GO:0003676//nucleic acid binding;GO:0005524//ATP binding	GO:0005634//nucleus
CL424.Contig3_Chinese_chive	PREDICTED: uncharacterized protein LOC100266746 [Vitis vinifera]	PREDICTED: Vitis vinifera uncharacterized LOC100266746 (LOC100266746), mRNA	Probable mitochondrial-processing peptidase subunit beta OS=Arabidopsis thaliana GN=At3g02090 PE=1 SV=2	Predicted Zn-dependent peptidases	mitochondrial processing peptidase [EC:3.4.24.64]	GO:0009793//embryo development ending in seed dormancy;GO:0006508//proteolysis	GO:0004222//metalloendopeptidase activity;GO:0008270//zinc ion binding	GO:0009570//chloroplast stroma;GO:0005739//mitochondrion
CL3268.Contig4_Chinese_chive	PREDICTED: FACT complex subunit SPT16-like [Vitis vinifera]	PREDICTED: Vitis vinifera FACT complex subunit SPT16-like (LOC100263158), mRNA	FACT complex subunit SPT16 OS=Zea mays GN=SPT16 PE=2 SV=1	Nucleosome binding factor SPN, SPT16 subunit	Xaa-Pro aminopeptidase [EC:3.4.11.9]	GO:0006281//DNA repair;GO:0006355//regulation of transcription, DNA-dependent;GO:0006260//DNA replication;GO:0010228//vegetative to reproductive phase transition of meristem	-	GO:0005730//nucleolus;GO:0005719//nuclear euchromatin;GO:0035101//FACT complex
CL2026.Contig3_Chinese_chive	unnamed protein product [Vitis vinifera]	PREDICTED: Vitis vinifera phototropin-1-like (LOC100262213), mRNA	Phototropin-1A OS=Oryza sativa subsp. japonica GN=PHOT1A PE=1 SV=2	Serine/threonine protein kinase	non-specific serine/threonine protein kinase [EC:2.7.11.1]	GO:0010155//regulation of proton transport;GO:0010119//regulation of stomatal movement;GO:0023014//signal transduction by phosphorylation;GO:0006355//regulation of transcription, DNA-dependent;GO:0009638//phototropism;GO:0018298//protein-chromophore linkage;GO:0010362//negative regulation of anion channel activity by blue light;GO:0006468//protein phosphorylation;GO:0009903//chloroplast avoidance…	GO:0009882//blue light photoreceptor activity;GO:0000155//phosphorelay sensor kinase activity;GO:0004674//protein serine/threonine kinase activity;GO:0005524//ATP binding	GO:0005773//vacuole;GO:0009898//internal side of plasma membrane
Unigene1629_Chinese_chive	PREDICTED: squamosa promoter-binding-like protein 14-like [Vitis vinifera]	PREDICTED: Vitis vinifera squamosa promoter-binding-like protein 14-like (LOC100240978), mRNA	Squamosa promoter-binding-like protein 15 OS=Oryza sativa subsp. japonica GN=SPL15 PE=2 SV=1	--	--	GO:0042742//defense response to bacterium;GO:0045893//positive regulation of transcription, DNA-dependent	GO:0003677//DNA binding	GO:0005634//nucleus;GO:0005886//plasma membrane
Unigene31178_Chinese_chive	sucrose-phosphate synthase [Allium cepa]	Allium cepa sucrose-phosphate synthase mRNA, partial cds	Probable sucrose-phosphate synthase 2 OS=Craterostigma plantagineum GN=SPS2 PE=2 SV=1	Glycosyltransferase	sucrose-phosphate synthase [EC:2.4.1.14]	GO:0005986//sucrose biosynthetic process	GO:0046524//sucrose-phosphate synthase activity	-
Unigene30237_Chinese_chive	PREDICTED: ABC transporter B family member 19-like [Vitis vinifera]	Zea mays full-length cDNA clone ZM_BFc0071L16 mRNA, complete cds	ABC transporter B family member 19 OS=Arabidopsis thaliana GN=ABCB19 PE=1 SV=1	ABC-type multidrug transport system, ATPase and permease components	ATP-binding cassette, subfamily B (MDR/TAP), member 1	GO:0010218//response to far red light;GO:0010541//acropetal auxin transport;GO:0009958//positive gravitropism;GO:0009624//response to nematode;GO:0043481//anthocyanin accumulation in tissues in response to UV light;GO:0009640//photomorphogenesis;GO:0010540//basipetal auxin transport;GO:0008361//regulation of cell size;GO:0048527//lateral root development;GO:0009637//response to blue light;GO:0010…	GO:0010329//auxin efflux transmembrane transporter activity;GO:0008559//xenobiotic-transporting ATPase activity;GO:0005524//ATP binding	GO:0016021//integral to membrane;GO:0005886//plasma membrane
Unigene30013_Chinese_chive	DEAD-box ATP-dependent RNA helicase [Medicago truncatula] >gi|355483674|gb|AES64877.1| DEAD-box ATP-dependent RNA helicase [Medicago truncatula]	PREDICTED: Fragaria vesca subsp. vesca DEAD-box ATP-dependent RNA helicase 40-like (LOC101299472), mRNA	DEAD-box ATP-dependent RNA helicase 40 OS=Arabidopsis thaliana GN=RH40 PE=2 SV=1	Superfamily II DNA and RNA helicases	ATP-dependent RNA helicase DDX5/DBP2 [EC:3.6.4.13]	GO:0009987//cellular process	GO:0097159//organic cyclic compound binding;GO:1901363;GO:0016787//hydrolase activity	GO:0005773//vacuole
Unigene29112_Chinese_chive	PREDICTED: alpha-glucosidase 2-like [Vitis vinifera]	PREDICTED: Vitis vinifera alpha-glucosidase 2-like (LOC100254505), mRNA	Probable alpha-glucosidase Os06g0675700 OS=Oryza sativa subsp. japonica GN=Os06g0675700 PE=1 SV=1	Alpha-glucosidases, family 31 of glycosyl hydrolases	alpha-glucosidase [EC:3.2.1.20]	GO:0005975//carbohydrate metabolic process	GO:0032450//maltose alpha-glucosidase activity;GO:0030246//carbohydrate binding	GO:0005634//nucleus;GO:0009507//chloroplast
CL5387.Contig1_Chinese_chive	hypothetical protein SORBIDRAFT_09g029740 [Sorghum bicolor] >gi|241945610|gb|EES18755.1| hypothetical protein SORBIDRAFT_09g029740 [Sorghum bicolor]	PREDICTED: Vitis vinifera uncharacterized LOC100259524 (LOC100259524), mRNA	UPF0202 protein At1g10490 OS=Arabidopsis thaliana GN=At1g10490 PE=2 SV=2	Predicted P-loop ATPase fused to an acetyltransferase	N-acetyltransferase 10 [EC:2.3.1.-]	GO:0006606//protein import into nucleus;GO:0009220//pyrimidine ribonucleotide biosynthetic process	-	GO:0005634//nucleus
CL1203.Contig3_Chinese_chive	PREDICTED: coatomer subunit beta-1 [Vitis vinifera] >gi|147845891|emb|CAN82167.1| hypothetical protein VITISV_023269 [Vitis vinifera]	PREDICTED: Glycine max coatomer subunit beta-1-like (LOC100814417), mRNA	Coatomer subunit beta-1 OS=Oryza sativa subsp. japonica GN=Os11g0174000 PE=2 SV=1	Vesicle coat complex, various subunits	AP-1 complex subunit beta-1	GO:0016192//vesicle-mediated transport;GO:0006886//intracellular protein transport	GO:0030276//clathrin binding;GO:0005198//structural molecule activity	GO:0009506//plasmodesma;GO:0005634//nucleus;GO:0005829//cytosol;GO:0030126//COPI vesicle coat
CL7203.Contig2_Chinese_chive	hypothetical protein ZEAMMB73_026023 [Zea mays]	PREDICTED: Vitis vinifera uncharacterized LOC100242392 (LOC100242392), mRNA	Uncharacterized aarF domain-containing protein kinase At4g31390, chloroplastic OS=Arabidopsis thaliana GN=At4g31390 PE=1 SV=1	Predicted unusual protein kinase	aarF domain-containing kinase	GO:0009244//lipopolysaccharide core region biosynthetic process;GO:0030968//endoplasmic reticulum unfolded protein response;GO:0016310//phosphorylation	GO:0016301//kinase activity	GO:0005794//Golgi apparatus;GO:0005783//endoplasmic reticulum;GO:0005886//plasma membrane
Unigene23474_Chinese_chive	hypothetical protein OsI_36328 [Oryza sativa Indica Group]	PREDICTED: Solanum lycopersicum uncharacterized LOC101250387 (LOC101250387), mRNA	--	--	--	-	-	GO:0009507//chloroplast
Unigene27075_Chinese_chive	hypothetical protein OsI_13064 [Oryza sativa Indica Group]	PREDICTED: Fragaria vesca subsp. vesca uncharacterized LOC101292862 (LOC101292862), mRNA	--	--	--	-	-	-
CL7.Contig5_Chinese_chive	PREDICTED: probable leucine-rich repeat receptor-like protein kinase At5g49770-like [Glycine max]	PREDICTED: Fragaria vesca subsp. vesca probable leucine-rich repeat receptor-like protein kinase At5g49770-like (LOC101315445), mRNA	Probable leucine-rich repeat receptor-like protein kinase At5g49770 OS=Arabidopsis thaliana GN=At5g49770 PE=2 SV=1	Serine/threonine protein kinase	protein brassinosteroid insensitive 1 [EC:2.7.10.1 2.7.11.1]	GO:0045492//xylan biosynthetic process;GO:0007169//transmembrane receptor protein tyrosine kinase signaling pathway;GO:0006468//protein phosphorylation;GO:0000165//MAPK cascade;GO:0010413//glucuronoxylan metabolic process	GO:0016491//oxidoreductase activity;GO:0004674//protein serine/threonine kinase activity;GO:0005524//ATP binding	GO:0016021//integral to membrane;GO:0005576//extracellular region
CL8247.Contig2_Chinese_chive	PREDICTED: pentatricopeptide repeat-containing protein At4g34830, chloroplastic-like [Vitis vinifera]	PREDICTED: Vitis vinifera pentatricopeptide repeat-containing protein At4g34830, chloroplastic-like (LOC100250266), mRNA	Pentatricopeptide repeat-containing protein At4g34830, chloroplastic OS=Arabidopsis thaliana GN=At4g34830/At4g34820 PE=2 SV=2	--	tRNA (cytosine38-C5)-methyltransferase [EC:2.1.1.204]	GO:0016556//mRNA modification;GO:0009902//chloroplast relocation;GO:0010103//stomatal complex morphogenesis;GO:0019288//isopentenyl diphosphate biosynthetic process, mevalonate-independent pathway;GO:0010027//thylakoid membrane organization;GO:0048255//mRNA stabilization;GO:0034660//ncRNA metabolic process;GO:0042793//transcription from plastid promoter	-	GO:0009507//chloroplast
CL3182.Contig1_Chinese_chive	PREDICTED: brefeldin A-inhibited guanine nucleotide-exchange protein 1-like [Brachypodium distachyon]	PREDICTED: Brachypodium distachyon brefeldin A-inhibited guanine nucleotide-exchange protein 1-like (LOC100835333), mRNA	Brefeldin A-inhibited guanine nucleotide-exchange protein 1 OS=Arabidopsis thaliana GN=BIG1 PE=2 SV=1	SEC7 domain proteins	guanine nucleotide-exchange factor	GO:0000911//cytokinesis by cell plate formation;GO:0016192//vesicle-mediated transport;GO:0000226//microtubule cytoskeleton organization;GO:0009630//gravitropism;GO:0050790//regulation of catalytic activity	GO:0005086//ARF guanyl-nucleotide exchange factor activity	GO:0009507//chloroplast;GO:0005634//nucleus
CL7248.Contig1_Chinese_chive	DNA-binding protein smubp-2, putative [Ricinus communis] >gi|223536739|gb|EEF38380.1| DNA-binding protein smubp-2, putative [Ricinus communis]	PREDICTED: Vitis vinifera DNA-binding protein SMUBP-2-like (LOC100261474), mRNA	Regulator of nonsense transcripts 1 homolog OS=Arabidopsis thaliana GN=UPF1 PE=1 SV=2	Superfamily I DNA and RNA helicases and helicase subunits	regulator of nonsense transcripts 1 [EC:3.6.4.-]	GO:0015996//chlorophyll catabolic process	GO:0017111//nucleoside-triphosphatase activity;GO:0003677//DNA binding;GO:0005524//ATP binding	GO:0009941//chloroplast envelope;GO:0009570//chloroplast stroma
CL1653.Contig5_Chinese_chive	unnamed protein product [Vitis vinifera]	PREDICTED: Fragaria vesca subsp. vesca ABC transporter G family member 22-like (LOC101297560), mRNA	ABC transporter G family member 22 OS=Arabidopsis thaliana GN=ABCG22 PE=1 SV=1	ABC-type multidrug transport system, ATPase component	ATP-binding cassette, subfamily G (WHITE), member 2	GO:0009414//response to water deprivation;GO:0006200//ATP catabolic process;GO:0010148//transpiration	GO:0015412//molybdate transmembrane-transporting ATPase activity;GO:0005524//ATP binding	GO:0005739//mitochondrion;GO:0005886//plasma membrane
CL7444.Contig1_Chinese_chive	Mu-CHUP1 [Musa AB Group] >gi|429843332|gb|AGA16521.1| CHUP1 [Musa AB Group]	Physcomitrella patens CHUP1A mRNA for chloroplast unusual positioning 1A, complete cds	Protein CHUP1, chloroplastic OS=Arabidopsis thaliana GN=CHUP1 PE=1 SV=1	Chromosome segregation ATPases	splicing factor 3A subunit 2	GO:0035304//regulation of protein dephosphorylation;GO:0010207//photosystem II assembly;GO:0009902//chloroplast relocation;GO:0045893//positive regulation of transcription, DNA-dependent;GO:0042793//transcription from plastid promoter;GO:0006364//rRNA processing;GO:0010027//thylakoid membrane organization	-	GO:0009707//chloroplast outer membrane;GO:0005634//nucleus
CL8445.Contig1_Chinese_chive	TPA: alpha-mannosidase [Zea mays]	PREDICTED: Vitis vinifera lysosomal alpha-mannosidase-like (LOC100244533), mRNA	--	Alpha-mannosidase	lysosomal alpha-mannosidase [EC:3.2.1.24]	GO:0006013//mannose metabolic process	GO:0004559//alpha-mannosidase activity;GO:0030246//carbohydrate binding;GO:0008270//zinc ion binding	GO:0009505//plant-type cell wall;GO:0005773//vacuole;GO:0016023//cytoplasmic membrane-bounded vesicle;GO:0005886//plasma membrane;GO:0048046//apoplast
CL1345.Contig1_Chinese_chive	PREDICTED: pre-mRNA-processing factor 40 homolog B-like [Vitis vinifera]	Arabidopsis thaliana AT1G44910 mRNA, partial cds, clone: RAFL07-46-G24	Pre-mRNA-processing protein 40A OS=Arabidopsis thaliana GN=PRP40A PE=1 SV=1	Splicing factor	pre-mRNA-processing factor 40	GO:0008380//RNA splicing	GO:0070063//RNA polymerase binding	GO:0016592//mediator complex;GO:0005829//cytosol
CL2484.Contig3_Chinese_chive	PREDICTED: dynamin-2B [Vitis vinifera] >gi|297734796|emb|CBI17030.3| unnamed protein product [Vitis vinifera]	PREDICTED: Vitis vinifera dynamin-2B-like (LOC100255051), mRNA	Dynamin-2A OS=Arabidopsis thaliana GN=DRP2A PE=1 SV=2	Predicted GTPases (dynamin-related)	dynamin GTPase [EC:3.6.5.5]	GO:0006184//GTP catabolic process;GO:0006896//Golgi to vacuole transport;GO:0009737//response to abscisic acid stimulus;GO:0048488//synaptic vesicle endocytosis	GO:0005525//GTP binding;GO:0005543//phospholipid binding;GO:0030276//clathrin binding;GO:0003924//GTPase activity	GO:0005773//vacuole;GO:0005794//Golgi apparatus;GO:0005886//plasma membrane;GO:0045334//clathrin-coated endocytic vesicle
Unigene25967_Chinese_chive	PREDICTED: uncharacterized protein LOC100824731 [Brachypodium distachyon]	Medicago truncatula Neuroblastoma-amplified sequence (MTR_3g091940) mRNA, complete cds	--	--	--	-	-	-
CL8742.Contig2_Chinese_chive	PREDICTED: ubiquitin carboxyl-terminal hydrolase 23-like [Glycine max]	PREDICTED: Vitis vinifera ubiquitin carboxyl-terminal hydrolase 23-like (LOC100248233), mRNA	Ubiquitin carboxyl-terminal hydrolase 23 OS=Arabidopsis thaliana GN=UBP23 PE=2 SV=2	Ubiquitin carboxyl-terminal hydrolase	ubiquitin carboxyl-terminal hydrolase 36/42 [EC:3.1.2.15]	GO:0006508//proteolysis;GO:0044237//cellular metabolic process	GO:0008234//cysteine-type peptidase activity	GO:0005622//intracellular
Unigene31117_Chinese_chive	Os12g0586600 [Oryza sativa Japonica Group] >gi|110832727|sp|Q2QMX9.1|ACA1_ORYSJ RecName: Full=Calcium-transporting ATPase 1, plasma membrane-type; AltName: Full=Ca(2+)-ATPase isoform 1; AltName: Full=Plastid envelope ATPase 1 >gi|113649666|dbj|BAF30178.1| Os12g0586600 [Oryza sativa Japonica Group]	PREDICTED: Vitis vinifera Ca2+-transporting ATPase-like, transcript variant 1 (LOC100247373), mRNA	Calcium-transporting ATPase 1, plasma membrane-type OS=Oryza sativa subsp. japonica GN=Os12g0586600 PE=2 SV=1	Cation transport ATPase	Ca2+-transporting ATPase [EC:3.6.3.8]	GO:0070588//calcium ion transmembrane transport	GO:0005388//calcium-transporting ATPase activity;GO:0005516//calmodulin binding;GO:0046872//metal ion binding;GO:0005524//ATP binding	GO:0016021//integral to membrane;GO:0009706//chloroplast inner membrane;GO:0005789//endoplasmic reticulum membrane;GO:0005886//plasma membrane
CL981.Contig3_Chinese_chive	unnamed protein product [Vitis vinifera]	TSA: Camelina sativa comp64231_c0_seq1 transcribed RNA sequence	Ubiquitin carboxyl-terminal hydrolase 23 OS=Arabidopsis thaliana GN=UBP23 PE=2 SV=2	--	--	-	-	GO:0005622//intracellular
CL3268.Contig3_Chinese_chive	PREDICTED: FACT complex subunit SPT16-like [Vitis vinifera]	Zea mays clone 1168470 mRNA sequence	FACT complex subunit SPT16 OS=Zea mays GN=SPT16 PE=2 SV=1	Nucleosome binding factor SPN, SPT16 subunit	Xaa-Pro aminopeptidase [EC:3.4.11.9]	GO:0006281//DNA repair;GO:0006355//regulation of transcription, DNA-dependent;GO:0006260//DNA replication;GO:0010228//vegetative to reproductive phase transition of meristem	-	GO:0005730//nucleolus;GO:0005719//nuclear euchromatin;GO:0035101//FACT complex
CL8445.Contig2_Chinese_chive	TPA: alpha-mannosidase [Zea mays]	PREDICTED: Vitis vinifera lysosomal alpha-mannosidase-like (LOC100244533), mRNA	--	Alpha-mannosidase	lysosomal alpha-mannosidase [EC:3.2.1.24]	GO:0006013//mannose metabolic process	GO:0004559//alpha-mannosidase activity;GO:0030246//carbohydrate binding;GO:0008270//zinc ion binding	GO:0009505//plant-type cell wall;GO:0005773//vacuole;GO:0016023//cytoplasmic membrane-bounded vesicle;GO:0005886//plasma membrane;GO:0048046//apoplast
CL1122.Contig1_Chinese_chive	phytochrome C [Oryza sativa Indica Group]	Asparagus falcatus phytochrome C (PHYC) gene, partial cds	Phytochrome C OS=Oryza sativa subsp. japonica GN=PHYC PE=2 SV=1	Bacteriophytochrome (light-regulated signal transduction histidine kinase)	phytochrome B	GO:0000160//two-component signal transduction system (phosphorelay);GO:0009585//red, far-red light phototransduction;GO:0017006//protein-tetrapyrrole linkage;GO:0006355//regulation of transcription, DNA-dependent;GO:0018298//protein-chromophore linkage;GO:0009584//detection of visible light;GO:0023014//signal transduction by phosphorylation	GO:0005524//ATP binding;GO:0042803//protein homodimerization activity;GO:0009881//photoreceptor activity;GO:0000155//phosphorelay sensor kinase activity	GO:0016020//membrane
CL2209.Contig1_Chinese_chive	hypothetical protein SORBIDRAFT_01g019330 [Sorghum bicolor] >gi|241920937|gb|EER94081.1| hypothetical protein SORBIDRAFT_01g019330 [Sorghum bicolor]	PREDICTED: Vitis vinifera exportin-4-like (LOC100253500), mRNA	--	--	--	-	-	-
CL7051.Contig1_Chinese_chive	PREDICTED: phosphatidylinositol 3-kinase, root isoform [Vitis vinifera]	PREDICTED: Vitis vinifera phosphatidylinositol 3-kinase, root isoform-like (LOC100263708), mRNA	Phosphatidylinositol 3-kinase, root isoform OS=Glycine max PE=2 SV=1	Phosphatidylinositol kinase and protein kinases of the PI-3 kinase family	phosphatidylinositol 3-kinase [EC:2.7.1.137]	GO:0036092//phosphatidylinositol-3-phosphate biosynthetic process;GO:0046855//inositol phosphate dephosphorylation;GO:0009651//response to salt stress;GO:0016926//protein desumoylation;GO:0032957//inositol trisphosphate metabolic process;GO:0006487//protein N-linked glycosylation;GO:0050665//hydrogen peroxide biosynthetic process;GO:0048015//phosphatidylinositol-mediated signaling;GO:0006897//end…	GO:0016303//1-phosphatidylinositol-3-kinase activity;GO:0005524//ATP binding	GO:0005942//phosphatidylinositol 3-kinase complex;GO:0005794//Golgi apparatus
CL6070.Contig3_Chinese_chive	PREDICTED: aminopeptidase N-like [Fragaria vesca subsp. vesca]	PREDICTED: Glycine max aminopeptidase N-like (LOC100775476), mRNA	--	Aminopeptidase N	aminopeptidase N [EC:3.4.11.2]	GO:0019243//methylglyoxal catabolic process to D-lactate;GO:0006508//proteolysis;GO:0046686//response to cadmium ion	GO:0008270//zinc ion binding;GO:0008237//metallopeptidase activity	GO:0005829//cytosol;GO:0009941//chloroplast envelope;GO:0009570//chloroplast stroma;GO:0005773//vacuole;GO:0005886//plasma membrane;GO:0048046//apoplast
Unigene31216_Chinese_chive	hypothetical protein OsI_18487 [Oryza sativa Indica Group]	PREDICTED: Brachypodium distachyon translocase of chloroplast 159, chloroplastic-like (LOC100845797), mRNA	Translocase of chloroplast 159, chloroplastic OS=Arabidopsis thaliana GN=TOC159 PE=1 SV=1	Beta-glucanase/Beta-glucan synthetase	nuclear pore complex protein Nup62	GO:0045036//protein targeting to chloroplast	GO:0004888//transmembrane signaling receptor activity;GO:0005515//protein binding;GO:0003924//GTPase activity	GO:0005829//cytosol;GO:0009707//chloroplast outer membrane
Unigene26946_Chinese_chive	Os11g0191400 [Oryza sativa Japonica Group] >gi|75269717|sp|Q53NI2.1|NADK2_ORYSJ RecName: Full=Probable NAD kinase 2, chloroplastic; Flags: Precursor >gi|77549052|gb|ABA91849.1| ATP-NAD kinase family protein, expressed [Oryza sativa Japonica Group] >gi|113644637|dbj|BAF27778.1| Os11g0191400 [Oryza sativa Japonica Group]	Oryza sativa Japonica Group Os11g0191400 (Os11g0191400) mRNA, complete cds	Probable NAD kinase 2, chloroplastic OS=Oryza sativa subsp. japonica GN=Os11g0191400 PE=2 SV=1	Predicted sugar kinase	NAD+ kinase [EC:2.7.1.23]	GO:0019363//pyridine nucleotide biosynthetic process;GO:0046496//nicotinamide nucleotide metabolic process	GO:0005516//calmodulin binding;GO:0003951//NAD+ kinase activity;GO:0000166//nucleotide binding	GO:0009507//chloroplast
CL7203.Contig3_Chinese_chive	hypothetical protein ZEAMMB73_026023 [Zea mays]	PREDICTED: Vitis vinifera uncharacterized LOC100242392 (LOC100242392), mRNA	Uncharacterized aarF domain-containing protein kinase At4g31390, chloroplastic OS=Arabidopsis thaliana GN=At4g31390 PE=1 SV=1	Predicted unusual protein kinase	aarF domain-containing kinase	GO:0009244//lipopolysaccharide core region biosynthetic process;GO:0030968//endoplasmic reticulum unfolded protein response;GO:0016310//phosphorylation	GO:0016301//kinase activity	GO:0005794//Golgi apparatus;GO:0005783//endoplasmic reticulum;GO:0005886//plasma membrane
CL9813.Contig1_Chinese_chive	hypothetical protein PRUPE_ppa000892mg [Prunus persica]	Cyrtococcum patens partial pyruvate orthophosphate dikinase (ppdk gene), specimen voucher G G. Besnard 10-2004	Pyruvate, phosphate dikinase, chloroplastic OS=Mesembryanthemum crystallinum GN=PPD PE=2 SV=1	Phosphoenolpyruvate synthase/pyruvate phosphate dikinase	pyruvate,orthophosphate dikinase [EC:2.7.9.1]	GO:0008610//lipid biosynthetic process;GO:0006090//pyruvate metabolic process;GO:0009416//response to light stimulus;GO:0019252//starch biosynthetic process;GO:0016310//phosphorylation;GO:0015979//photosynthesis	GO:0050242//pyruvate, phosphate dikinase activity;GO:0046872//metal ion binding;GO:0005524//ATP binding;GO:0016301//kinase activity	GO:0005829//cytosol;GO:0009570//chloroplast stroma;GO:0005634//nucleus
Unigene30784_Chinese_chive	PREDICTED: protein translocase subunit SecA, chloroplastic-like [Glycine max]	PREDICTED: Glycine max protein translocase subunit SecA, chloroplastic-like (LOC100815860), mRNA	Protein translocase subunit SECA1, chloroplastic OS=Arabidopsis thaliana GN=SECA1 PE=1 SV=2	Preprotein translocase subunit SecA (ATPase, RNA helicase)	preprotein translocase subunit SecA	GO:0009646//response to absence of light;GO:0017038//protein import;GO:0010090//trichome morphogenesis;GO:0010109//regulation of photosynthesis;GO:0010027//thylakoid membrane organization;GO:0009658//chloroplast organization;GO:0006605//protein targeting	GO:0005524//ATP binding	GO:0009941//chloroplast envelope;GO:0009570//chloroplast stroma;GO:0005886//plasma membrane
CL2329.Contig2_Chinese_chive	phosphoenolpyruvate carboxylase 1 [Gossypium hirsutum]	Dendrobium officinale phosphoenolpyruvate carboxylase (PEPC) mRNA, complete cds	Phosphoenolpyruvate carboxylase OS=Solanum tuberosum GN=PPC1 PE=2 SV=2	Phosphoenolpyruvate carboxylase	phosphoenolpyruvate carboxylase [EC:4.1.1.31]	GO:0015977//carbon fixation;GO:0006099//tricarboxylic acid cycle	GO:0032440//2-alkenal reductase [NAD(P)] activity;GO:0008964//phosphoenolpyruvate carboxylase activity	GO:0005886//plasma membrane;GO:0009507//chloroplast;GO:0005829//cytosol;GO:0048046//apoplast
CL8247.Contig1_Chinese_chive	PREDICTED: pentatricopeptide repeat-containing protein At4g34830, chloroplastic-like [Vitis vinifera]	PREDICTED: Vitis vinifera pentatricopeptide repeat-containing protein At4g34830, chloroplastic-like (LOC100250266), mRNA	Pentatricopeptide repeat-containing protein At4g34830, chloroplastic OS=Arabidopsis thaliana GN=At4g34830/At4g34820 PE=2 SV=2	--	tRNA (cytosine38-C5)-methyltransferase [EC:2.1.1.204]	GO:0016556//mRNA modification;GO:0009902//chloroplast relocation;GO:0010103//stomatal complex morphogenesis;GO:0019288//isopentenyl diphosphate biosynthetic process, mevalonate-independent pathway;GO:0010027//thylakoid membrane organization;GO:0048255//mRNA stabilization;GO:0034660//ncRNA metabolic process;GO:0042793//transcription from plastid promoter	-	GO:0009507//chloroplast
Unigene337_Chinese_chive	hypothetical protein SORBIDRAFT_08g000540 [Sorghum bicolor] >gi|241943348|gb|EES16493.1| hypothetical protein SORBIDRAFT_08g000540 [Sorghum bicolor]	Wheat ubiquitin activating enzyme (E1) mRNA, complete cds	Ubiquitin-activating enzyme E1 2 OS=Triticum aestivum GN=UBA2 PE=2 SV=1	Dinucleotide-utilizing enzymes involved in molybdopterin and thiamine biosynthesis family 2	ubiquitin-activating enzyme E1 [EC:6.3.2.19]	GO:0046686//response to cadmium ion;GO:0016567//protein ubiquitination;GO:0051707//response to other organism	GO:0008641//small protein activating enzyme activity;GO:0005524//ATP binding;GO:0004842//ubiquitin-protein ligase activity	GO:0005886//plasma membrane
CL3388.Contig2_Chinese_chive	PREDICTED: uncharacterized protein C57A7.06 [Vitis vinifera] >gi|297743903|emb|CBI36873.3| unnamed protein product [Vitis vinifera]	Oryza sativa Japonica Group Os03g0343300 (Os03g0343300) mRNA, partial cds	Nucleolin 2 OS=Oryza sativa subsp. japonica GN=Os04g0620700 PE=2 SV=2	Uncharacterized conserved protein	U3 small nucleolar RNA-associated protein 14	GO:0006606//protein import into nucleus;GO:0009909//regulation of flower development;GO:0006406//mRNA export from nucleus	-	GO:0044424//intracellular part
CL2130.Contig4_Chinese_chive	hypothetical protein PRUPE_ppa000272mg [Prunus persica]	PREDICTED: Vitis vinifera uncharacterized LOC100251258 (LOC100251258), mRNA	--	--	--	-	-	-
Unigene30779_Chinese_chive	hypothetical protein OsJ_09923 [Oryza sativa Japonica Group]	PREDICTED: Glycine max neutral alpha-glucosidase AB-like (LOC100817168), mRNA	Alpha-glucosidase OS=Beta vulgaris PE=1 SV=1	Alpha-glucosidases, family 31 of glycosyl hydrolases	alpha 1,3-glucosidase [EC:3.2.1.84]	GO:0030244//cellulose biosynthetic process;GO:0042742//defense response to bacterium;GO:0048193//Golgi vesicle transport;GO:0009826//unidimensional cell growth;GO:0046686//response to cadmium ion	GO:0033919//glucan 1,3-alpha-glucosidase activity;GO:0030246//carbohydrate binding	GO:0005576//extracellular region;GO:0009507//chloroplast;GO:0005783//endoplasmic reticulum
CL1897.Contig3_Chinese_chive	PREDICTED: probable LRR receptor-like serine/threonine-protein kinase At1g67720-like [Brachypodium distachyon]	Oryza sativa Japonica Group cDNA, clone: J100066I23, full insert sequence	Probable LRR receptor-like serine/threonine-protein kinase At1g67720 OS=Arabidopsis thaliana GN=At1g67720 PE=2 SV=1	Serine/threonine protein kinase	protein brassinosteroid insensitive 1 [EC:2.7.10.1 2.7.11.1]	GO:0006468//protein phosphorylation;GO:0000165//MAPK cascade	GO:0004674//protein serine/threonine kinase activity;GO:0005524//ATP binding	GO:0009506//plasmodesma;GO:0016023//cytoplasmic membrane-bounded vesicle;GO:0005576//extracellular region;GO:0005886//plasma membrane
CL257.Contig4_Chinese_chive	hypothetical protein VITISV_029037 [Vitis vinifera]	Ricinus communis transcription cofactor, putative, mRNA	Probable histone acetyltransferase HAC-like 1 OS=Oryza sativa subsp. japonica GN=Os02g0137500 PE=3 SV=2	Chromatin-associated proteins containing the HMG domain	E1A/CREB-binding protein [EC:2.3.1.48]	-	-	-
CL3258.Contig2_Chinese_chive	hypothetical protein PRUPE_ppa000692mg [Prunus persica]	PREDICTED: Fragaria vesca subsp. vesca uncharacterized LOC101302584 (LOC101302584), mRNA	--	Glycosyltransferase	--	GO:0019375//galactolipid biosynthetic process;GO:0001666//response to hypoxia	GO:0016757//transferase activity, transferring glycosyl groups	GO:0005768//endosome;GO:0005794//Golgi apparatus;GO:0005802//trans-Golgi network;GO:0005739//mitochondrion
CL1474.Contig2_Chinese_chive	hypothetical protein PRUPE_ppa000698mg [Prunus persica]	PREDICTED: Brachypodium distachyon probable LRR receptor-like serine/threonine-protein kinase At1g07650-like (LOC100842785), mRNA	Probable LRR receptor-like serine/threonine-protein kinase At1g07650 OS=Arabidopsis thaliana GN=At1g07650 PE=1 SV=1	Serine/threonine protein kinase	LRR receptor-like serine/threonine-protein kinase FLS2 [EC:2.7.11.1]	GO:0006468//protein phosphorylation;GO:0007169//transmembrane receptor protein tyrosine kinase signaling pathway	GO:0005524//ATP binding;GO:0004674//protein serine/threonine kinase activity	GO:0005886//plasma membrane
CL2329.Contig1_Chinese_chive	phosphoenolpyruvate carboxylase 1 [Gossypium hirsutum]	Aloe arborescens ppc1 mRNA for phosphoenolpyruvate carboxylase, complete cds	Phosphoenolpyruvate carboxylase OS=Solanum tuberosum GN=PPC1 PE=2 SV=2	Phosphoenolpyruvate carboxylase	phosphoenolpyruvate carboxylase [EC:4.1.1.31]	GO:0015977//carbon fixation;GO:0006099//tricarboxylic acid cycle	GO:0032440//2-alkenal reductase [NAD(P)] activity;GO:0008964//phosphoenolpyruvate carboxylase activity	GO:0005886//plasma membrane;GO:0009507//chloroplast;GO:0005829//cytosol;GO:0048046//apoplast
CL4671.Contig2_Chinese_chive	RecName: Full=Chaperone protein ClpC1, chloroplastic; AltName: Full=ATP-dependent Clp protease ATP-binding subunit ClpC homolog 1; AltName: Full=Casein lytic proteinase C1; Flags: Precursor	PREDICTED: Vitis vinifera ATP-dependent Clp protease ATP-binding subunit clpA homolog CD4A, chloroplastic-like (LOC100250896), mRNA	Chaperone protein ClpC1, chloroplastic OS=Oryza sativa subsp. japonica GN=CLPC1 PE=2 SV=2	ATPases with chaperone activity, ATP-binding subunit	ATP-dependent Clp protease ATP-binding subunit ClpC	GO:0042744//hydrogen peroxide catabolic process;GO:0009902//chloroplast relocation;GO:0006289//nucleotide-excision repair;GO:0010304//PSII associated light-harvesting complex II catabolic process;GO:0034660//ncRNA metabolic process;GO:0042793//transcription from plastid promoter;GO:0045037//protein import into chloroplast stroma;GO:0010380//regulation of chlorophyll biosynthetic process;GO:001002…	GO:0004176//ATP-dependent peptidase activity;GO:0003677//DNA binding;GO:0004518//nuclease activity;GO:0005524//ATP binding	GO:0031897//Tic complex;GO:0005618//cell wall;GO:0005829//cytosol;GO:0009570//chloroplast stroma;GO:0009535//chloroplast thylakoid membrane;GO:0005739//mitochondrion
CL1476.Contig3_Chinese_chive	ubiquitin-protein ligase, putative [Ricinus communis] >gi|223548781|gb|EEF50270.1| ubiquitin-protein ligase, putative [Ricinus communis]	PREDICTED: Vitis vinifera protein ARABIDILLO 1-like (LOC100263231), mRNA	Protein ARABIDILLO 1 OS=Arabidopsis thaliana GN=FBX5 PE=1 SV=1	--	vacuolar protein 8	GO:0048527//lateral root development;GO:0006511//ubiquitin-dependent protein catabolic process	GO:0005515//protein binding;GO:0004842//ubiquitin-protein ligase activity	GO:0005634//nucleus
CL2329.Contig4_Chinese_chive	Phosphoenolpyruvate carboxylase, putative [Ricinus communis] >gi|223530082|gb|EEF32001.1| Phosphoenolpyruvate carboxylase, putative [Ricinus communis]	Phalaenopsis amabilis partial ppc gene for phosphoenolpyruvate carboxylase	Phosphoenolpyruvate carboxylase OS=Solanum tuberosum GN=PPC1 PE=2 SV=2	Phosphoenolpyruvate carboxylase	phosphoenolpyruvate carboxylase [EC:4.1.1.31]	GO:0015977//carbon fixation;GO:0006099//tricarboxylic acid cycle	GO:0032440//2-alkenal reductase [NAD(P)] activity;GO:0008964//phosphoenolpyruvate carboxylase activity	GO:0005886//plasma membrane;GO:0009507//chloroplast;GO:0005829//cytosol;GO:0048046//apoplast
Unigene26413_Chinese_chive	PREDICTED: uncharacterized protein LOC100261641 [Vitis vinifera]	PREDICTED: Vitis vinifera uncharacterized LOC100261641 (LOC100261641), mRNA	Ultraviolet-B receptor UVR8 OS=Arabidopsis thaliana GN=UVR8 PE=1 SV=1	Alpha-tubulin suppressor and related RCC1 domain-containing proteins	regulator of chromosome condensation	GO:0019375//galactolipid biosynthetic process;GO:0045892//negative regulation of transcription, DNA-dependent;GO:0016036//cellular response to phosphate starvation	-	GO:0009536//plastid;GO:0005634//nucleus
CL2985.Contig3_Chinese_chive	DNA-directed RNA polymerase III 130 kDa polypeptide, putative, expressed [Oryza sativa Japonica Group]	Oryza sativa Japonica Group cDNA clone:J033021H21, full insert sequence	DNA-directed RNA polymerase II subunit RPB2 OS=Solanum lycopersicum GN=RPB2 PE=2 SV=1	DNA-directed RNA polymerase, beta subunit/140 kD subunit	DNA-directed RNA polymerase III subunit RPC2 [EC:2.7.7.6]	GO:0009560//embryo sac egg cell differentiation;GO:0006351//transcription, DNA-dependent	GO:0003899//DNA-directed RNA polymerase activity;GO:0003677//DNA binding;GO:0032549//ribonucleoside binding	GO:0009507//chloroplast
CL7702.Contig1_Chinese_chive	Os10g0447600 [Oryza sativa Japonica Group] >gi|78708753|gb|ABB47728.1| MT-A70 family protein, expressed [Oryza sativa Japonica Group] >gi|255679452|dbj|BAF26637.2| Os10g0447600 [Oryza sativa Japonica Group]	PREDICTED: Brachypodium distachyon methyltransferase-like protein 1-like (LOC100830743), mRNA	Methyltransferase-like protein 1 OS=Arabidopsis thaliana GN=EMB1691 PE=1 SV=1	Transcriptional activator, adenine-specific DNA methyltransferase	mRNA (2'-O-methyladenosine-N6-)-methyltransferase [EC:2.1.1.62]	-	-	-
CL257.Contig3_Chinese_chive	hypothetical protein VITISV_029037 [Vitis vinifera]	Ricinus communis transcription cofactor, putative, mRNA	Probable histone acetyltransferase HAC-like 1 OS=Oryza sativa subsp. japonica GN=Os02g0137500 PE=3 SV=2	Chromatin-associated proteins containing the HMG domain	E1A/CREB-binding protein [EC:2.3.1.48]	-	-	-
CL1653.Contig1_Chinese_chive	unnamed protein product [Vitis vinifera]	PREDICTED: Fragaria vesca subsp. vesca ABC transporter G family member 22-like (LOC101297560), mRNA	ABC transporter G family member 22 OS=Arabidopsis thaliana GN=ABCG22 PE=1 SV=1	ABC-type multidrug transport system, ATPase component	ATP-binding cassette, subfamily G (WHITE), member 2	GO:0009414//response to water deprivation;GO:0006200//ATP catabolic process;GO:0010148//transpiration	GO:0015412//molybdate transmembrane-transporting ATPase activity;GO:0005524//ATP binding	GO:0005739//mitochondrion;GO:0005886//plasma membrane
CL2329.Contig7_Chinese_chive	Phosphoenolpyruvate carboxylase, putative [Ricinus communis] >gi|223530082|gb|EEF32001.1| Phosphoenolpyruvate carboxylase, putative [Ricinus communis]	Phalaenopsis amabilis partial ppc gene for phosphoenolpyruvate carboxylase	Phosphoenolpyruvate carboxylase OS=Solanum tuberosum GN=PPC1 PE=2 SV=2	Phosphoenolpyruvate carboxylase	phosphoenolpyruvate carboxylase [EC:4.1.1.31]	GO:0015977//carbon fixation;GO:0006099//tricarboxylic acid cycle	GO:0032440//2-alkenal reductase [NAD(P)] activity;GO:0008964//phosphoenolpyruvate carboxylase activity	GO:0005886//plasma membrane;GO:0009507//chloroplast;GO:0005829//cytosol;GO:0048046//apoplast
Unigene30055_Chinese_chive	PREDICTED: DDB1- and CUL4-associated factor homolog 1-like [Vitis vinifera]	PREDICTED: Cucumis sativus DDB1- and CUL4-associated factor homolog 1-like (LOC101214457), mRNA	DDB1- and CUL4-associated factor homolog 1 OS=Arabidopsis thaliana GN=DCAF1 PE=1 SV=2	Phosphopantothenoylcysteine synthetase/decarboxylase	HIV-1 Vpr-binding protein	GO:0010162//seed dormancy process;GO:0045595//regulation of cell differentiation;GO:0010564//regulation of cell cycle process;GO:0009845//seed germination;GO:0009880//embryonic pattern specification;GO:0009909//regulation of flower development;GO:0009640//photomorphogenesis;GO:0010072//primary shoot apical meristem specification;GO:0051301//cell division;GO:0010228//vegetative to reproductive pha…	GO:0005515//protein binding	GO:0080008//Cul4-RING ubiquitin ligase complex;GO:0005634//nucleus
Unigene30454_Chinese_chive	hypothetical protein PRUPE_ppa000291mg [Prunus persica]	PREDICTED: Glycine max ABC transporter D family member 1-like (LOC100796571), mRNA	ABC transporter D family member 1 OS=Arabidopsis thaliana GN=ABCC1 PE=1 SV=1	ABC-type uncharacterized transport system, permease and ATPase components	ATP-binding cassette, subfamily D (ALD), member 3	GO:0015916//fatty-acyl-CoA transport;GO:0051788//response to misfolded protein;GO:0006635//fatty acid beta-oxidation;GO:0043161//proteasomal ubiquitin-dependent protein catabolic process;GO:0009407//toxin catabolic process;GO:0080129//proteasome core complex assembly;GO:0007031//peroxisome organization;GO:0010030//positive regulation of seed germination;GO:0055085//transmembrane transport;GO:0006…	GO:0008559//xenobiotic-transporting ATPase activity;GO:0005524//ATP binding	GO:0046861//glyoxysomal membrane;GO:0016021//integral to membrane;GO:0005886//plasma membrane
Unigene26046_Chinese_chive	PREDICTED: vacuolar protein sorting-associated protein 41 homolog [Vitis vinifera]	PREDICTED: Vitis vinifera vacuolar protein sorting-associated protein 41 homolog (LOC100244792), mRNA	Vacuolar protein sorting-associated protein 41 homolog OS=Solanum lycopersicum GN=VPS41 PE=2 SV=1	--	--	GO:0006623//protein targeting to vacuole;GO:0016192//vesicle-mediated transport;GO:0009630//gravitropism	GO:0008270//zinc ion binding;GO:0000166//nucleotide binding	GO:0005634//nucleus;GO:0005739//mitochondrion
CL1345.Contig4_Chinese_chive	PREDICTED: pre-mRNA-processing factor 40 homolog B-like [Vitis vinifera]	Arabidopsis thaliana AT1G44910 mRNA, partial cds, clone: RAFL07-46-G24	Pre-mRNA-processing protein 40A OS=Arabidopsis thaliana GN=PRP40A PE=1 SV=1	Splicing factor	pre-mRNA-processing factor 40	GO:0008380//RNA splicing	GO:0070063//RNA polymerase binding	GO:0016592//mediator complex;GO:0005829//cytosol
CL708.Contig1_Chinese_chive	PREDICTED: probable ubiquitin conjugation factor E4-like [Cucumis sativus] >gi|449494681|ref|XP_004159617.1| PREDICTED: probable ubiquitin conjugation factor E4-like [Cucumis sativus]	Oryza sativa Japonica Group cDNA, clone: J090079I23, full insert sequence	Probable ubiquitin conjugation factor E4 OS=Arabidopsis thaliana GN=PUB1 PE=1 SV=1	Ubiquitin fusion degradation protein 2	ubiquitin conjugation factor E4 B [EC:6.3.2.19]	GO:0010413//glucuronoxylan metabolic process;GO:0006511//ubiquitin-dependent protein catabolic process;GO:0016567//protein ubiquitination;GO:0045492//xylan biosynthetic process	GO:0034450//ubiquitin-ubiquitin ligase activity	GO:0005829//cytosol;GO:0000151//ubiquitin ligase complex
Unigene27027_Chinese_chive	hypothetical protein PRUPE_ppa000081mg [Prunus persica]	PREDICTED: Fragaria vesca subsp. vesca ABC transporter A family member 1-like (LOC101308109), mRNA	ABC transporter A family member 1 OS=Arabidopsis thaliana GN=ABCA1 PE=2 SV=2	ABC-type multidrug transport system, ATPase component	ATP-binding cassette, subfamily A (ABC1), member 3	GO:0006487//protein N-linked glycosylation;GO:0006200//ATP catabolic process	GO:0042625//ATPase activity, coupled to transmembrane movement of ions;GO:0015171//amino acid transmembrane transporter activity;GO:0005524//ATP binding	GO:0005774//vacuolar membrane
Unigene28386_Chinese_chive	PREDICTED: vacuolar protein sorting-associated protein 11 homolog [Vitis vinifera]	Medicago truncatula Vacuolar protein sorting-associated protein-like protein (MTR_1g019500) mRNA, complete cds	--	--	--	GO:0007030//Golgi organization;GO:0006816//calcium ion transport;GO:0016192//vesicle-mediated transport;GO:0006886//intracellular protein transport;GO:0007033//vacuole organization;GO:0009651//response to salt stress	GO:0008270//zinc ion binding;GO:0005215//transporter activity	GO:0009705//plant-type vacuole membrane;GO:0005634//nucleus
CL6685.Contig4_Chinese_chive	Os05g0207900 [Oryza sativa Japonica Group] >gi|113578454|dbj|BAF16817.1| Os05g0207900 [Oryza sativa Japonica Group]	Oryza sativa Japonica Group Os05g0207900 (Os05g0207900) mRNA, complete cds	Probable ubiquitin-like-specific protease 2B OS=Arabidopsis thaliana GN=ULP2B PE=2 SV=3	Protease, Ulp1 family	sentrin-specific protease 1 [EC:3.4.22.-]	GO:0043170;GO:0044238//primary metabolic process	GO:0016787//hydrolase activity	-
CL1689.Contig3_Chinese_chive	hypothetical protein OsI_20252 [Oryza sativa Indica Group]	--	Serine/threonine-protein kinase ATM OS=Arabidopsis thaliana GN=ATM PE=2 SV=1	--	nuclear pore complex protein Nup62	-	-	-
CL1345.Contig2_Chinese_chive	PREDICTED: pre-mRNA-processing factor 40 homolog B-like [Vitis vinifera]	Arabidopsis thaliana AT1G44910 mRNA, partial cds, clone: RAFL07-46-G24	Pre-mRNA-processing protein 40A OS=Arabidopsis thaliana GN=PRP40A PE=1 SV=1	Splicing factor	pre-mRNA-processing factor 40	GO:0008380//RNA splicing	GO:0070063//RNA polymerase binding	GO:0016592//mediator complex;GO:0005829//cytosol
CL708.Contig2_Chinese_chive	PREDICTED: probable ubiquitin conjugation factor E4-like [Cucumis sativus] >gi|449494681|ref|XP_004159617.1| PREDICTED: probable ubiquitin conjugation factor E4-like [Cucumis sativus]	Oryza sativa Japonica Group cDNA, clone: J090079I23, full insert sequence	Probable ubiquitin conjugation factor E4 OS=Arabidopsis thaliana GN=PUB1 PE=1 SV=1	Ubiquitin fusion degradation protein 2	ubiquitin conjugation factor E4 B [EC:6.3.2.19]	GO:0010413//glucuronoxylan metabolic process;GO:0006511//ubiquitin-dependent protein catabolic process;GO:0016567//protein ubiquitination;GO:0045492//xylan biosynthetic process	GO:0034450//ubiquitin-ubiquitin ligase activity	GO:0005829//cytosol;GO:0000151//ubiquitin ligase complex
CL1345.Contig3_Chinese_chive	PREDICTED: pre-mRNA-processing factor 40 homolog B-like [Vitis vinifera]	Arabidopsis thaliana AT1G44910 mRNA, partial cds, clone: RAFL07-46-G24	Pre-mRNA-processing protein 40A OS=Arabidopsis thaliana GN=PRP40A PE=1 SV=1	Splicing factor	pre-mRNA-processing factor 40	GO:0008380//RNA splicing	GO:0070063//RNA polymerase binding	GO:0016592//mediator complex;GO:0005829//cytosol
Unigene30749_Chinese_chive	hypothetical protein PRUPE_ppa000697mg [Prunus persica]	PREDICTED: Brachypodium distachyon pre-mRNA-processing factor 40 homolog A-like (LOC100825893), mRNA	Pre-mRNA-processing protein 40A OS=Arabidopsis thaliana GN=PRP40A PE=1 SV=1	Splicing factor	pre-mRNA-processing factor 40	GO:0008380//RNA splicing	GO:0070063//RNA polymerase binding	GO:0016592//mediator complex;GO:0005829//cytosol
CL1334.Contig3_Chinese_chive	PREDICTED: uncharacterized protein LOC100836637 isoform 1 [Brachypodium distachyon]	PREDICTED: Cucumis sativus uncharacterized LOC101210340 (LOC101210340), mRNA >gi|449497607|ref|XM_004160401.1| PREDICTED: Cucumis sativus uncharacterized LOC101226747 (LOC101226747), mRNA	NAC domain-containing protein 74 OS=Oryza sativa subsp. japonica GN=NAC74 PE=2 SV=1	--	--	-	-	-
CL5102.Contig4_Chinese_chive	unnamed protein product [Vitis vinifera]	PREDICTED: Fragaria vesca subsp. vesca coatomer subunit beta'-2-like (LOC101298235), mRNA	Coatomer subunit beta'-2 OS=Oryza sativa subsp. japonica GN=Os02g0209100 PE=2 SV=1	FOG: WD40 repeat	coatomer protein complex, subunit alpha (xenin)	GO:0016192//vesicle-mediated transport;GO:0006886//intracellular protein transport	GO:0016905//myosin heavy chain kinase activity;GO:0005198//structural molecule activity	GO:0030117//membrane coat
Unigene29747_Chinese_chive	PREDICTED: chaperone protein ClpB3, chloroplastic-like [Vitis vinifera]	PREDICTED: Vitis vinifera chaperone protein ClpB3, chloroplastic-like (LOC100252611), mRNA	Chaperone protein ClpB3, chloroplastic OS=Arabidopsis thaliana GN=CLPB3 PE=1 SV=1	ATPases with chaperone activity, ATP-binding subunit	ATP-dependent Clp protease ATP-binding subunit ClpB	GO:0016485//protein processing;GO:0009658//chloroplast organization;GO:0009408//response to heat	GO:0016887//ATPase activity;GO:0005524//ATP binding	GO:0009570//chloroplast stroma
Unigene28798_Chinese_chive	Os08g0162100 [Oryza sativa Japonica Group] >gi|113623024|dbj|BAF22969.1| Os08g0162100 [Oryza sativa Japonica Group] >gi|371501278|dbj|BAL44266.1| ASP1 protein [Oryza sativa Japonica Group]	PREDICTED: Vitis vinifera protein TOPLESS-like (LOC100251131), mRNA	Protein TOPLESS OS=Arabidopsis thaliana GN=TPL PE=1 SV=1	FOG: WD40 repeat	periodic tryptophan protein 2	GO:0009867//jasmonic acid mediated signaling pathway;GO:0010072//primary shoot apical meristem specification;GO:0010051//xylem and phloem pattern formation;GO:0009733//response to auxin stimulus	GO:0042803//protein homodimerization activity	GO:0005829//cytosol;GO:0005634//nucleus
CL1689.Contig4_Chinese_chive	hypothetical protein OsI_20252 [Oryza sativa Indica Group]	--	Serine/threonine-protein kinase ATM OS=Arabidopsis thaliana GN=ATM PE=2 SV=1	--	ataxia telangiectasia mutated family protein [EC:2.7.11.1]	-	-	-
Unigene30140_Chinese_chive	predicted protein [Populus trichocarpa] >gi|222872089|gb|EEF09220.1| predicted protein [Populus trichocarpa]	Musa acuminata brassinosteroid receptor-like kinase Tg-55 gene, partial cds	Receptor-like protein kinase BRI1-like 3 OS=Arabidopsis thaliana GN=BRL3 PE=1 SV=1	Leucine-rich repeat (LRR) protein	protein brassinosteroid insensitive 1 [EC:2.7.10.1 2.7.11.1]	GO:0010103//stomatal complex morphogenesis;GO:0009691//cytokinin biosynthetic process;GO:0016310//phosphorylation;GO:0043090//amino acid import;GO:0007165//signal transduction;GO:0006888//ER to Golgi vesicle-mediated transport;GO:0002237//response to molecule of bacterial origin;GO:0048443//stamen development	GO:0005515//protein binding;GO:0000166//nucleotide binding;GO:0004672//protein kinase activity	GO:0016023//cytoplasmic membrane-bounded vesicle;GO:0005886//plasma membrane
CL6685.Contig1_Chinese_chive	Os05g0207900 [Oryza sativa Japonica Group] >gi|113578454|dbj|BAF16817.1| Os05g0207900 [Oryza sativa Japonica Group]	Oryza sativa Japonica Group Os05g0207900 (Os05g0207900) mRNA, complete cds	Probable ubiquitin-like-specific protease 2B OS=Arabidopsis thaliana GN=ULP2B PE=2 SV=3	Protease, Ulp1 family	sentrin-specific protease 1 [EC:3.4.22.-]	GO:0043170;GO:0044238//primary metabolic process	GO:0016787//hydrolase activity	-
CL6685.Contig2_Chinese_chive	sentrin/sumo-specific protease, putative [Ricinus communis] >gi|223538133|gb|EEF39744.1| sentrin/sumo-specific protease, putative [Ricinus communis]	Oryza sativa Japonica Group Os05g0207900 (Os05g0207900) mRNA, complete cds	Probable ubiquitin-like-specific protease 2B OS=Arabidopsis thaliana GN=ULP2B PE=2 SV=3	Protease, Ulp1 family	sentrin-specific protease 1 [EC:3.4.22.-]	GO:0043170;GO:0044238//primary metabolic process	GO:0016787//hydrolase activity	-
CL1689.Contig5_Chinese_chive	hypothetical protein OsI_20252 [Oryza sativa Indica Group]	--	Serine/threonine-protein kinase ATM OS=Arabidopsis thaliana GN=ATM PE=2 SV=1	--	nuclear pore complex protein Nup62	-	-	-
Unigene29241_Chinese_chive	Os07g0168000 [Oryza sativa Japonica Group] >gi|75118006|sp|Q69LE7.1|PNP1_ORYSJ RecName: Full=Probable polyribonucleotide nucleotidyltransferase 1, chloroplastic; AltName: Full=Polynucleotide phosphorylase 1; Short=PNPase 1; Flags: Precursor >gi|113610518|dbj|BAF20896.1| Os07g0168000 [Oryza sativa Japonica Group]	PREDICTED: Vitis vinifera polyribonucleotide nucleotidyltransferase-like (LOC100265692), mRNA	Probable polyribonucleotide nucleotidyltransferase 1, chloroplastic OS=Oryza sativa subsp. japonica GN=PNP1 PE=2 SV=1	Polyribonucleotide nucleotidyltransferase (polynucleotide phosphorylase)	polyribonucleotide nucleotidyltransferase [EC:2.7.7.8]	GO:0031425//chloroplast RNA processing;GO:0016036//cellular response to phosphate starvation;GO:0016120//carotene biosynthetic process;GO:0016123//xanthophyll biosynthetic process;GO:0010323//negative regulation of isopentenyl diphosphate biosynthetic process, mevalonate-independent pathway;GO:0006397//mRNA processing;GO:0015995//chlorophyll biosynthetic process;GO:0006402//mRNA catabolic process…	GO:0004654//polyribonucleotide nucleotidyltransferase activity;GO:0003723//RNA binding;GO:0000175//3'-5'-exoribonuclease activity	GO:0009570//chloroplast stroma
Unigene31066_Chinese_chive	PREDICTED: zinc finger CCCH domain-containing protein 19-like [Fragaria vesca subsp. vesca]	PREDICTED: Brachypodium distachyon uncharacterized LOC100826729 (LOC100826729), miscRNA	Zinc finger CCCH domain-containing protein 19 OS=Arabidopsis thaliana GN=NERD PE=1 SV=3	SWIB-domain-containing proteins implicated in chromatin remodeling	upstream activation factor subunit UAF30	GO:0044763;GO:0006351//transcription, DNA-dependent	GO:0005488//binding	GO:0044424//intracellular part
CL6856.Contig2_Chinese_chive	PREDICTED: filament-like plant protein 4-like [Vitis vinifera]	Oryza sativa Japonica Group Os03g0246500 (Os03g0246500) mRNA, complete cds	Filament-like plant protein 4 OS=Arabidopsis thaliana GN=FPP4 PE=2 SV=1	Chromosome segregation ATPases	structural maintenance of chromosome 2	-	-	-
CL2948.Contig2_Chinese_chive	unnamed protein product [Vitis vinifera]	PREDICTED: Glycine max uncharacterized protein LOC100814877 (LOC100814877), mRNA	Extensin OS=Nicotiana tabacum GN=HRGPNT3 PE=2 SV=1	DNA segregation ATPase FtsK/SpoIIIE and related proteins	solute carrier family 39 (zinc transporter), member 1/2/3	-	-	-
CL8609.Contig2_Chinese_chive	PREDICTED: uncharacterized protein LOC100247210 [Vitis vinifera]	PREDICTED: Vitis vinifera uncharacterized LOC100247210 (LOC100247210), mRNA	Gamma-tubulin complex component 4 homolog OS=Arabidopsis thaliana GN=At3g53760 PE=2 SV=2	--	--	GO:0044699	-	-
CL1334.Contig1_Chinese_chive	PREDICTED: uncharacterized protein LOC100836637 isoform 1 [Brachypodium distachyon]	PREDICTED: Cucumis sativus uncharacterized LOC101210340 (LOC101210340), mRNA >gi|449497607|ref|XM_004160401.1| PREDICTED: Cucumis sativus uncharacterized LOC101226747 (LOC101226747), mRNA	NAC domain-containing protein 74 OS=Oryza sativa subsp. japonica GN=NAC74 PE=2 SV=1	--	--	-	-	-
Unigene28220_Chinese_chive	unnamed protein product [Vitis vinifera]	Gossypium barbadense clone I1-5 ISSR marker genomic sequence	--	--	--	-	-	-
CL1689.Contig8_Chinese_chive	hypothetical protein OsI_20252 [Oryza sativa Indica Group]	--	Serine/threonine-protein kinase ATM OS=Arabidopsis thaliana GN=ATM PE=2 SV=1	--	nuclear pore complex protein Nup62	-	-	-
CL5931.Contig1_Chinese_chive	Os06g0700000 [Oryza sativa Japonica Group] >gi|113596516|dbj|BAF20390.1| Os06g0700000 [Oryza sativa Japonica Group]	Zea mays full-length cDNA clone ZM_BFc0117I18 mRNA, complete cds	Subtilisin-like protease OS=Arabidopsis thaliana GN=ARA12 PE=1 SV=1	Subtilisin-like serine proteases	membrane-bound transcription factor site-1 protease [EC:3.4.21.112]	GO:0006508//proteolysis;GO:0043086//negative regulation of catalytic activity	GO:0042802//identical protein binding;GO:0004252//serine-type endopeptidase activity	GO:0016023//cytoplasmic membrane-bounded vesicle;GO:0005618//cell wall;GO:0005576//extracellular region;GO:0016020//membrane
CL6685.Contig3_Chinese_chive	sentrin/sumo-specific protease, putative [Ricinus communis] >gi|223538133|gb|EEF39744.1| sentrin/sumo-specific protease, putative [Ricinus communis]	Oryza sativa Japonica Group Os05g0207900 (Os05g0207900) mRNA, complete cds	Probable ubiquitin-like-specific protease 2B OS=Arabidopsis thaliana GN=ULP2B PE=2 SV=3	Protease, Ulp1 family	sentrin-specific protease 1 [EC:3.4.22.-]	GO:0043170;GO:0044238//primary metabolic process	GO:0016787//hydrolase activity	-
CL7406.Contig2_Chinese_chive	respiratory burst oxidase protein D, putative, expressed [Oryza sativa Japonica Group]	Nicotiana langsdorffii x Nicotiana sanderae NADPH oxidase (rbohD) mRNA, partial cds	Respiratory burst oxidase homolog protein C OS=Solanum tuberosum GN=RBOHC PE=1 SV=2	Predicted ferric reductase	respiratory burst oxidase [EC:1.6.3.- 1.11.1.-]	GO:0010053//root epidermal cell differentiation;GO:0009408//response to heat;GO:0009060//aerobic respiration;GO:0043069//negative regulation of programmed cell death;GO:0050832//defense response to fungus;GO:0033198//response to ATP	GO:0016174//NAD(P)H oxidase activity;GO:0005509//calcium ion binding;GO:0004601//peroxidase activity	GO:0005773//vacuole;GO:0022626//cytosolic ribosome;GO:0005887//integral to plasma membrane
CL11055.Contig1_Chinese_chive	leucine-rich repeat-containing protein kinase family protein [Musa acuminata]	PREDICTED: Vitis vinifera probable LRR receptor-like serine/threonine-protein kinase At1g53440-like (LOC100260595), miscRNA	Probable LRR receptor-like serine/threonine-protein kinase At1g53440 OS=Arabidopsis thaliana GN=At1g53440 PE=1 SV=2	Leucine-rich repeat (LRR) protein	interleukin-1 receptor-associated kinase 4 [EC:2.7.11.1]	GO:0016310//phosphorylation	GO:0004672//protein kinase activity	-
CL8609.Contig1_Chinese_chive	PREDICTED: uncharacterized protein LOC100247210 [Vitis vinifera]	PREDICTED: Brachypodium distachyon gamma-tubulin complex component 5-like, transcript variant 2 (LOC100828536), mRNA	Gamma-tubulin complex component 4 homolog OS=Arabidopsis thaliana GN=At3g53760 PE=2 SV=2	--	--	-	-	-
CL6070.Contig1_Chinese_chive	PREDICTED: aminopeptidase N-like [Fragaria vesca subsp. vesca]	PREDICTED: Glycine max aminopeptidase N-like (LOC100775476), mRNA	--	Aminopeptidase N	aminopeptidase N [EC:3.4.11.2]	GO:0019243//methylglyoxal catabolic process to D-lactate;GO:0006508//proteolysis;GO:0046686//response to cadmium ion	GO:0008270//zinc ion binding;GO:0008237//metallopeptidase activity	GO:0005829//cytosol;GO:0009941//chloroplast envelope;GO:0009570//chloroplast stroma;GO:0005773//vacuole;GO:0005886//plasma membrane;GO:0048046//apoplast
CL6856.Contig1_Chinese_chive	PREDICTED: filament-like plant protein 4-like [Vitis vinifera]	Oryza sativa Japonica Group Os03g0246500 (Os03g0246500) mRNA, complete cds	Filament-like plant protein 4 OS=Arabidopsis thaliana GN=FPP4 PE=2 SV=1	Chromosome segregation ATPases	structural maintenance of chromosome 2	-	-	-
CL6301.Contig5_Chinese_chive	PREDICTED: uncharacterized protein LOC100835763 [Brachypodium distachyon]	Oryza glaberrima clone OG_BBa0088K24, complete sequence	Zinc finger CCCH domain-containing protein 19 OS=Arabidopsis thaliana GN=NERD PE=1 SV=3	--	upstream activation factor subunit UAF30	GO:0044763;GO:0006351//transcription, DNA-dependent	GO:0005488//binding	GO:0044424//intracellular part
Unigene27626_Chinese_chive	La-related protein [Medicago truncatula] >gi|355518465|gb|AET00089.1| La-related protein [Medicago truncatula]	Picea glauca clone GQ03211_P13 mRNA sequence	--	La protein, small RNA-binding pol III transcript stabilizing protein and related La-motif-containing proteins involved in translation	La-related protein 7	-	-	GO:0044444//cytoplasmic part;GO:0043231//intracellular membrane-bounded organelle
CL5102.Contig3_Chinese_chive	PREDICTED: coatomer subunit beta&apos;-2-like [Glycine max]	PREDICTED: Fragaria vesca subsp. vesca coatomer subunit beta'-2-like (LOC101298235), mRNA	Coatomer subunit beta'-1 OS=Oryza sativa subsp. japonica GN=Os06g0143900 PE=2 SV=1	FOG: WD40 repeat	coatomer protein complex, subunit alpha (xenin)	GO:0016192//vesicle-mediated transport;GO:0006886//intracellular protein transport	GO:0016905//myosin heavy chain kinase activity;GO:0005198//structural molecule activity	GO:0030663//COPI-coated vesicle membrane;GO:0030117//membrane coat
CL5931.Contig2_Chinese_chive	Os06g0700000 [Oryza sativa Japonica Group] >gi|113596516|dbj|BAF20390.1| Os06g0700000 [Oryza sativa Japonica Group]	Zea mays full-length cDNA clone ZM_BFc0117I18 mRNA, complete cds	Subtilisin-like protease OS=Arabidopsis thaliana GN=ARA12 PE=1 SV=1	Subtilisin-like serine proteases	membrane-bound transcription factor site-1 protease [EC:3.4.21.112]	GO:0006508//proteolysis;GO:0043086//negative regulation of catalytic activity	GO:0042802//identical protein binding;GO:0004252//serine-type endopeptidase activity	GO:0016023//cytoplasmic membrane-bounded vesicle;GO:0005618//cell wall;GO:0005576//extracellular region;GO:0016020//membrane
Unigene31100_Chinese_chive	PREDICTED: brefeldin A-inhibited guanine nucleotide-exchange protein 1-like [Vitis vinifera]	PREDICTED: Glycine max brefeldin A-inhibited guanine nucleotide-exchange protein 1-like (LOC100783833), mRNA	Brefeldin A-inhibited guanine nucleotide-exchange protein 3 OS=Arabidopsis thaliana GN=BIG3 PE=1 SV=1	SEC7 domain proteins	guanine nucleotide-exchange factor	GO:0032012//regulation of ARF protein signal transduction;GO:0016192//vesicle-mediated transport;GO:0050790//regulation of catalytic activity;GO:0009561//megagametogenesis	GO:0005086//ARF guanyl-nucleotide exchange factor activity	GO:0005634//nucleus;GO:0005829//cytosol;GO:0005802//trans-Golgi network
Unigene28412_Chinese_chive	PREDICTED: transcription regulatory protein SNF2-like [Vitis vinifera]	Medicago truncatula Chromatin remodeling complex subunit (MTR_5g005840) mRNA, complete cds	ATP-dependent helicase BRM OS=Arabidopsis thaliana GN=BRM PE=1 SV=1	Superfamily II DNA/RNA helicases, SNF2 family	SWI/SNF-related matrix-associated actin-dependent regulator of chromatin subfamily A member 2/4 [EC:3.6.4.-]	GO:0000278//mitotic cell cycle;GO:0031048//chromatin silencing by small RNA;GO:0009414//response to water deprivation;GO:0016579//protein deubiquitination;GO:0045132//meiotic chromosome segregation;GO:0033044//regulation of chromosome organization;GO:0016571//histone methylation;GO:0009651//response to salt stress;GO:0000956//nuclear-transcribed mRNA catabolic process;GO:0006259//DNA metabolic pr…	GO:0004386//helicase activity;GO:0003677//DNA binding;GO:0005524//ATP binding	GO:0005634//nucleus
Unigene30261_Chinese_chive	PREDICTED: lysosomal alpha-mannosidase [Vitis vinifera] >gi|297734991|emb|CBI17353.3| unnamed protein product [Vitis vinifera]	PREDICTED: Glycine max lysosomal alpha-mannosidase-like (LOC100806041), mRNA	--	Alpha-mannosidase	alpha-mannosidase [EC:3.2.1.24]	GO:0006013//mannose metabolic process	GO:0004559//alpha-mannosidase activity;GO:0030246//carbohydrate binding;GO:0008270//zinc ion binding	GO:0016023//cytoplasmic membrane-bounded vesicle;GO:0005576//extracellular region
CL7026.Contig1_Chinese_chive	PREDICTED: alanyl-tRNA synthetase-like [Vitis vinifera]	PREDICTED: Vitis vinifera alanyl-tRNA synthetase-like (LOC100251111), miscRNA	Alanine--tRNA ligase OS=Arabidopsis thaliana GN=ALATS PE=1 SV=3	Alanyl-tRNA synthetase	alanyl-tRNA synthetase [EC:6.1.1.7]	GO:0006499//N-terminal protein myristoylation;GO:0006094//gluconeogenesis;GO:0006406//mRNA export from nucleus;GO:0051604//protein maturation;GO:0009651//response to salt stress;GO:0006096//glycolysis;GO:0010074//maintenance of meristem identity;GO:0046686//response to cadmium ion;GO:0006419//alanyl-tRNA aminoacylation;GO:0009909//regulation of flower development	GO:0004813//alanine-tRNA ligase activity;GO:0003676//nucleic acid binding;GO:0005524//ATP binding	GO:0009507//chloroplast;GO:0005829//cytosol;GO:0005739//mitochondrion
Unigene29986_Chinese_chive	PREDICTED: 26S proteasome non-ATPase regulatory subunit 1 [Vitis vinifera] >gi|296085308|emb|CBI29040.3| unnamed protein product [Vitis vinifera]	PREDICTED: Brachypodium distachyon 26S proteasome non-ATPase regulatory subunit 1-like (LOC100835233), mRNA	26S proteasome non-ATPase regulatory subunit 2 1B OS=Arabidopsis thaliana GN=RPN1B PE=2 SV=1	26S proteasome regulatory complex component	26S proteasome regulatory subunit N2	GO:0043161//proteasomal ubiquitin-dependent protein catabolic process;GO:0043248//proteasome assembly;GO:0051788//response to misfolded protein;GO:0007010//cytoskeleton organization;GO:0042176//regulation of protein catabolic process;GO:0006094//gluconeogenesis;GO:0009630//gravitropism;GO:0050790//regulation of catalytic activity	GO:0030234//enzyme regulator activity	GO:0005829//cytosol;GO:0008540//proteasome regulatory particle, base subcomplex;GO:0009507//chloroplast;GO:0005886//plasma membrane
Unigene30463_Chinese_chive	PREDICTED: regulatory-associated protein of TOR 1-like [Cucumis sativus] >gi|449517611|ref|XP_004165839.1| PREDICTED: regulatory-associated protein of TOR 1-like [Cucumis sativus]	Oryza sativa Japonica Group Os12g0110000 (Os12g0110000) mRNA, partial cds	Regulatory-associated protein of TOR 2 OS=Oryza sativa subsp. japonica GN=RAPTOR2 PE=2 SV=2	--	regulatory associated protein of mTOR	GO:0009793//embryo development ending in seed dormancy;GO:0016049//cell growth	-	-
Unigene25947_Chinese_chive	hypothetical protein PRUPE_ppa000630mg [Prunus persica]	PREDICTED: Fragaria vesca subsp. vesca chaperone protein ClpB1-like (LOC101304473), mRNA	Chaperone protein ClpB1 OS=Oryza sativa subsp. japonica GN=CLPB1 PE=2 SV=1	ATPases with chaperone activity, ATP-binding subunit	ATP-dependent Clp protease ATP-binding subunit ClpB	GO:0007623//circadian rhythm;GO:0080167//response to karrikin	-	-
Unigene119_Chinese_chive	PREDICTED: zinc finger CCCH domain-containing protein 27-like [Brachypodium distachyon]	Triticum aestivum cDNA, clone: WT003_H23, cultivar: Chinese Spring	Zinc finger CCCH domain-containing protein 27 OS=Oryza sativa subsp. japonica GN=Os04g0394300 PE=2 SV=2	--	RNA-binding protein 26	-	GO:0097159//organic cyclic compound binding;GO:1901363	-
CL1476.Contig1_Chinese_chive	ubiquitin-protein ligase, putative [Ricinus communis] >gi|223548781|gb|EEF50270.1| ubiquitin-protein ligase, putative [Ricinus communis]	PREDICTED: Vitis vinifera protein ARABIDILLO 1-like (LOC100263231), mRNA	Protein ARABIDILLO 1 OS=Arabidopsis thaliana GN=FBX5 PE=1 SV=1	--	vacuolar protein 8	GO:0048527//lateral root development;GO:0006511//ubiquitin-dependent protein catabolic process	GO:0005515//protein binding;GO:0004842//ubiquitin-protein ligase activity	GO:0005634//nucleus
CL3778.Contig1_Chinese_chive	hypothetical protein PRUPE_ppa002342mg [Prunus persica]	Triticum aestivum clone KSUK954 kinase R-like protein gene, partial cds	L-type lectin-domain containing receptor kinase IV.1 OS=Arabidopsis thaliana GN=LECRK41 PE=1 SV=1	Serine/threonine protein kinase	somatic embryogenesis receptor kinase 4 [EC:2.7.10.1 2.7.11.1]	GO:0031348//negative regulation of defense response;GO:0006995//cellular response to nitrogen starvation;GO:0009867//jasmonic acid mediated signaling pathway;GO:0009697//salicylic acid biosynthetic process;GO:0035304//regulation of protein dephosphorylation;GO:0009862//systemic acquired resistance, salicylic acid mediated signaling pathway;GO:0010363//regulation of plant-type hypersensitive respo…	GO:0004674//protein serine/threonine kinase activity;GO:0005524//ATP binding	GO:0005576//extracellular region;GO:0005886//plasma membrane
CL7385.Contig1_Chinese_chive	PREDICTED: isoleucyl-tRNA synthetase, cytoplasmic-like [Vitis vinifera]	PREDICTED: Vitis vinifera isoleucyl-tRNA synthetase, cytoplasmic-like (LOC100250847), mRNA	Valine--tRNA ligase OS=Arabidopsis thaliana GN=VALRS PE=1 SV=2	Isoleucyl-tRNA synthetase	isoleucyl-tRNA synthetase [EC:6.1.1.5]	GO:0010498//proteasomal protein catabolic process;GO:0006428//isoleucyl-tRNA aminoacylation;GO:0009651//response to salt stress;GO:0007010//cytoskeleton organization;GO:0006450//regulation of translational fidelity;GO:0006096//glycolysis;GO:0006094//gluconeogenesis;GO:0046686//response to cadmium ion	GO:0004822//isoleucine-tRNA ligase activity;GO:0002161//aminoacyl-tRNA editing activity;GO:0005524//ATP binding	GO:0005829//cytosol
CL989.Contig7_Chinese_chive	hypothetical protein PRUPE_ppa002031mg [Prunus persica]	Cannabis sativa acyl-activating enzyme 14 mRNA, complete cds	Probable acyl-activating enzyme 18, peroxisomal OS=Arabidopsis thaliana GN=AAE18 PE=2 SV=1	Acyl-coenzyme A synthetases/AMP-(fatty) acid ligases	mediator of RNA polymerase II transcription subunit 13	GO:0009850//auxin metabolic process	GO:0016874//ligase activity	GO:0005777//peroxisome;GO:0005739//mitochondrion
CL8866.Contig1_Chinese_chive	hypothetical protein OsI_12505 [Oryza sativa Indica Group]	PREDICTED: Vitis vinifera nucleolar protein 14-like (LOC100254292), mRNA	Nucleolin 1 OS=Arabidopsis thaliana GN=NUCL1 PE=1 SV=1	--	nucleolar protein 14	GO:0009165//nucleotide biosynthetic process	-	GO:0005829//cytosol;GO:0009536//plastid
CL1163.Contig7_Chinese_chive	unnamed protein product [Vitis vinifera]	PREDICTED: Vitis vinifera phototropin-2-like (LOC100241765), mRNA	Phototropin-2 OS=Oryza sativa subsp. japonica GN=PHOT2 PE=1 SV=1	Serine/threonine protein kinase	non-specific serine/threonine protein kinase [EC:2.7.11.1]	GO:0023014//signal transduction by phosphorylation;GO:0010114//response to red light;GO:0010155//regulation of proton transport;GO:0019761//glucosinolate biosynthetic process;GO:0043085//positive regulation of catalytic activity;GO:0006364//rRNA processing;GO:0009644//response to high light intensity;GO:0010027//thylakoid membrane organization;GO:0019252//starch biosynthetic process;GO:0009744//r…	GO:0009882//blue light photoreceptor activity;GO:0004697//protein kinase C activity;GO:0010181//FMN binding;GO:0042802//identical protein binding;GO:0005524//ATP binding;GO:0000155//phosphorelay sensor kinase activity	GO:0005886//plasma membrane;GO:0005794//Golgi apparatus
CL3644.Contig1_Chinese_chive	unnamed protein product [Vitis vinifera]	Oryza sativa Japonica Group Os04g0538800 (Os04g0538800) mRNA, complete cds	Kinesin-like protein FLA10 OS=Chlamydomonas reinhardtii GN=FLA10 PE=1 SV=1	Kinesin-like protein	centromeric protein E	-	-	-
CL11127.Contig1_Chinese_chive	Os09g0453400 [Oryza sativa Japonica Group] >gi|51535944|dbj|BAD38026.1| chloroplast thylakoidal processing peptidase-like protein [Oryza sativa Japonica Group] >gi|113631577|dbj|BAF25258.1| Os09g0453400 [Oryza sativa Japonica Group]	Arabidopsis thaliana thylakoidal processing peptidase 1 (TPP) mRNA, complete cds	Thylakoidal processing peptidase 1, chloroplastic OS=Arabidopsis thaliana GN=TPP1 PE=2 SV=2	Signal peptidase I	signal peptidase I [EC:3.4.21.89]	GO:0006465//signal peptide processing;GO:0006508//proteolysis	GO:0004175//endopeptidase activity;GO:0008236//serine-type peptidase activity	GO:0009534//chloroplast thylakoid;GO:0016021//integral to membrane
CL10287.Contig1_Chinese_chive	unnamed protein product [Vitis vinifera]	PREDICTED: Vitis vinifera uncharacterized LOC100257143 (LOC100257143), mRNA	Kinesin-like protein FLA10 OS=Chlamydomonas reinhardtii GN=FLA10 PE=1 SV=1	Kinesin-like protein	centromeric protein E	-	GO:0000166//nucleotide binding;GO:0003777//microtubule motor activity	GO:0043234//protein complex;GO:0044430//cytoskeletal part;GO:0015630//microtubule cytoskeleton
CL8936.Contig1_Chinese_chive	PREDICTED: ubiquitin carboxyl-terminal hydrolase 12-like [Vitis vinifera] >gi|296084432|emb|CBI24991.3| unnamed protein product [Vitis vinifera]	PREDICTED: Vitis vinifera ubiquitin carboxyl-terminal hydrolase 12-like (LOC100266796), mRNA	Ubiquitin carboxyl-terminal hydrolase 13 OS=Arabidopsis thaliana GN=UBP13 PE=1 SV=1	Ubiquitin carboxyl-terminal hydrolase	ubiquitin carboxyl-terminal hydrolase 7 [EC:3.1.2.15]	GO:0006511//ubiquitin-dependent protein catabolic process	GO:0008234//cysteine-type peptidase activity;GO:0004221//ubiquitin thiolesterase activity	-
CL4952.Contig2_Chinese_chive	PREDICTED: glutamate synthase 1 [NADH], chloroplastic-like [Vitis vinifera] >gi|302144040|emb|CBI23145.3| unnamed protein product [Vitis vinifera]	PREDICTED: Vitis vinifera glutamate synthase 1 [NADH], chloroplastic-like (LOC100246868), mRNA	Glutamate synthase 1 [NADH], chloroplastic OS=Arabidopsis thaliana GN=GLT1 PE=1 SV=2	Glutamate synthase domain 2	glutamate synthase (NADPH/NADH) [EC:1.4.1.13 1.4.1.14]	GO:0006094//gluconeogenesis;GO:0048589//developmental growth;GO:0009651//response to salt stress;GO:0042128//nitrate assimilation;GO:0022900//electron transport chain;GO:0006096//glycolysis;GO:0097054//L-glutamate biosynthetic process;GO:0046686//response to cadmium ion;GO:0055085//transmembrane transport;GO:0019676//ammonia assimilation cycle;GO:0060359//response to ammonium ion	GO:0050660//flavin adenine dinucleotide binding;GO:0016040//glutamate synthase (NADH) activity;GO:0015036//disulfide oxidoreductase activity;GO:0051538//3 iron, 4 sulfur cluster binding;GO:0005506//iron ion binding;GO:0005351//sugar:hydrogen symporter activity;GO:0010181//FMN binding	GO:0009941//chloroplast envelope;GO:0016021//integral to membrane;GO:0005829//cytosol;GO:0009570//chloroplast stroma;GO:0005886//plasma membrane;GO:0005739//mitochondrion
CL9794.Contig2_Chinese_chive	auxin-response factor [Citrus sinensis]	TSA: Camelina sativa comp63790_c0_seq1 transcribed RNA sequence	Auxin response factor 24 OS=Oryza sativa subsp. japonica GN=ARF24 PE=2 SV=1	--	auxin response factor	GO:0009908//flower development;GO:0044767;GO:0048513//organ development;GO:0050794//regulation of cellular process	-	-
Unigene29883_Chinese_chive	PREDICTED: uncharacterized protein LOC100827015 [Brachypodium distachyon]	PREDICTED: Glycine max uncharacterized protein LOC100814247 (LOC100814247), mRNA	--	Large exoproteins involved in heme utilization or adhesion	chromodomain-helicase-DNA-binding protein 4 [EC:3.6.4.12]	-	-	-
CL4519.Contig2_Chinese_chive	hypothetical protein ZEAMMB73_798608 [Zea mays]	Oryza sativa Japonica Group Os05g0196500 (Os05g0196500) mRNA, complete cds	Probable lysine-specific demethylase JMJ14 OS=Arabidopsis thaliana GN=JMJ14 PE=1 SV=1	--	histone demethylase JARID1 [EC:1.14.11.-]	GO:0006355//regulation of transcription, DNA-dependent;GO:0006464//cellular protein modification process;GO:0045491//xylan metabolic process;GO:0044723;GO:0044707	-	-
CL10227.Contig1_Chinese_chive	PREDICTED: AP-2 complex subunit alpha-2 [Vitis vinifera] >gi|297734861|emb|CBI17095.3| unnamed protein product [Vitis vinifera]	PREDICTED: Vitis vinifera AP-2 complex subunit alpha-2-like (LOC100241344), mRNA	AP-2 complex subunit alpha-2 OS=Arabidopsis thaliana GN=ALPHAC-AD PE=1 SV=1	Vesicle coat complex, various subunits	AP-2 complex subunit alpha	GO:0016192//vesicle-mediated transport;GO:0006886//intracellular protein transport	GO:0005515//protein binding;GO:0008565//protein transporter activity	GO:0005886//plasma membrane;GO:0005634//nucleus;GO:0030131//clathrin adaptor complex
CL4011.Contig1_Chinese_chive	PREDICTED: pre-mRNA-splicing factor SYF1-like [Cucumis sativus]	PREDICTED: Cucumis sativus pre-mRNA-splicing factor SYF1-like (LOC101209661), mRNA	--	--	pre-mRNA-splicing factor SYF1	GO:0006397//mRNA processing	-	GO:0016023//cytoplasmic membrane-bounded vesicle;GO:0005634//nucleus
Unigene30401_Chinese_chive	hypothetical protein PRUPE_ppa000911mg [Prunus persica]	PREDICTED: Brachypodium distachyon uncharacterized LOC100825445 (LOC100825445), mRNA	--	--	--	GO:0006635//fatty acid beta-oxidation;GO:0016558//protein import into peroxisome matrix;GO:0045892//negative regulation of transcription, DNA-dependent;GO:0008284//positive regulation of cell proliferation;GO:0042023//DNA endoreduplication	GO:0030371//translation repressor activity	GO:0009524//phragmoplast;GO:0005829//cytosol;GO:0005634//nucleus
Unigene31131_Chinese_chive	putative receptor-like protein kinase family protein [Zea mays]	PREDICTED: Vitis vinifera receptor-like protein kinase HERK 1-like (LOC100251868), mRNA	Receptor-like protein kinase HERK 1 OS=Arabidopsis thaliana GN=HERK1 PE=1 SV=1	Serine/threonine protein kinase	interleukin-1 receptor-associated kinase 4 [EC:2.7.11.1]	GO:0051510//regulation of unidimensional cell growth;GO:0006468//protein phosphorylation;GO:0009791//post-embryonic development;GO:0009742//brassinosteroid mediated signaling pathway	GO:0004674//protein serine/threonine kinase activity;GO:0005524//ATP binding	GO:0005739//mitochondrion;GO:0009506//plasmodesma;GO:0016023//cytoplasmic membrane-bounded vesicle;GO:0005886//plasma membrane
CL7034.Contig1_Chinese_chive	PREDICTED: ATP-dependent zinc metalloprotease FtsH [Vitis vinifera] >gi|296090151|emb|CBI39970.3| unnamed protein product [Vitis vinifera]	PREDICTED: Vitis vinifera ATP-dependent zinc metalloprotease FtsH-like (LOC100252371), mRNA	ATP-dependent zinc metalloprotease FtsH OS=Porphyra purpurea GN=ftsH PE=3 SV=1	ATP-dependent Zn proteases	cell division protease FtsH [EC:3.4.24.-]	GO:0051301//cell division;GO:0006508//proteolysis;GO:0010020//chloroplast fission;GO:0007020//microtubule nucleation	GO:0004222//metalloendopeptidase activity;GO:0005524//ATP binding;GO:0008568//microtubule-severing ATPase activity	GO:0009941//chloroplast envelope;GO:0005886//plasma membrane
Unigene24412_Chinese_chive	PREDICTED: uncharacterized protein LOC100255062 [Vitis vinifera]	PREDICTED: Cucumis sativus uncharacterized LOC101207480 (LOC101207480), mRNA	--	--	--	GO:0010584//pollen exine formation	-	GO:0005794//Golgi apparatus;GO:0005783//endoplasmic reticulum;GO:0005739//mitochondrion
Unigene23279_Chinese_chive	PREDICTED: DNA repair and recombination protein RAD54-like [Vitis vinifera]	PREDICTED: Brachypodium distachyon DNA repair and recombination protein RAD54-like (LOC100831864), mRNA	DNA repair and recombination protein RAD54 OS=Oryza sativa subsp. japonica GN=RAD54 PE=1 SV=1	Superfamily II DNA/RNA helicases, SNF2 family	DNA repair and recombination protein RAD54 and RAD54-like protein [EC:3.6.4.-]	GO:0043247//telomere maintenance in response to DNA damage;GO:0010332//response to gamma radiation;GO:0007131//reciprocal meiotic recombination;GO:0045003//double-strand break repair via synthesis-dependent strand annealing;GO:0016444//somatic cell DNA recombination;GO:0032204//regulation of telomere maintenance;GO:0010228//vegetative to reproductive phase transition of meristem;GO:0007140//male …	GO:0005515//protein binding;GO:0016740//transferase activity;GO:0004386//helicase activity;GO:0003677//DNA binding;GO:0005524//ATP binding	GO:0005634//nucleus
Unigene30563_Chinese_chive	hypothetical protein SORBIDRAFT_02g022610 [Sorghum bicolor] >gi|241925636|gb|EER98780.1| hypothetical protein SORBIDRAFT_02g022610 [Sorghum bicolor]	PREDICTED: Brachypodium distachyon uncharacterized LOC100828941 (LOC100828941), mRNA	--	--	--	GO:0030243//cellulose metabolic process;GO:0016049//cell growth;GO:0009832//plant-type cell wall biogenesis	-	GO:0009507//chloroplast
CL1897.Contig2_Chinese_chive	PREDICTED: probable LRR receptor-like serine/threonine-protein kinase At1g67720-like [Brachypodium distachyon]	Arabidopsis thaliana chromosome 2, complete sequence	Probable LRR receptor-like serine/threonine-protein kinase At1g67720 OS=Arabidopsis thaliana GN=At1g67720 PE=2 SV=1	--	protein brassinosteroid insensitive 1 [EC:2.7.10.1 2.7.11.1]	GO:0006468//protein phosphorylation	GO:0004674//protein serine/threonine kinase activity;GO:0000166//nucleotide binding	GO:0009506//plasmodesma;GO:0016023//cytoplasmic membrane-bounded vesicle;GO:0005576//extracellular region;GO:0005886//plasma membrane
CL497.Contig2_Chinese_chive	trehalose-6-phosphate synthase, putative [Ricinus communis] >gi|223538508|gb|EEF40113.1| trehalose-6-phosphate synthase, putative [Ricinus communis]	Vitis vinifera clone SS0AFA2YP08	Probable alpha,alpha-trehalose-phosphate synthase [UDP-forming] 7 OS=Arabidopsis thaliana GN=TPS7 PE=1 SV=1	Trehalose-6-phosphate synthase	trehalose 6-phosphate synthase/phosphatase [EC:2.4.1.15 3.1.3.12]	GO:0005992//trehalose biosynthetic process	GO:0003825//alpha,alpha-trehalose-phosphate synthase (UDP-forming) activity;GO:0004805//trehalose-phosphatase activity	-
Unigene1317_Chinese_chive	Os01g0769700 [Oryza sativa Japonica Group] >gi|113533903|dbj|BAF06286.1| Os01g0769700 [Oryza sativa Japonica Group]	Zea mays full-length cDNA clone ZM_BFc0069F15 mRNA, complete cds	Receptor-like protein kinase FERONIA OS=Arabidopsis thaliana GN=FER PE=1 SV=1	Serine/threonine protein kinase	interleukin-1 receptor-associated kinase 4 [EC:2.7.11.1]	GO:0006833//water transport;GO:0010483//pollen tube reception;GO:0009651//response to salt stress;GO:0000902//cell morphogenesis;GO:0009791//post-embryonic development;GO:0050832//defense response to fungus;GO:0048767//root hair elongation;GO:0006972//hyperosmotic response;GO:0046777//protein autophosphorylation;GO:0007030//Golgi organization;GO:0006096//glycolysis;GO:0030244//cellulose biosynthe…	GO:0004713//protein tyrosine kinase activity;GO:0004674//protein serine/threonine kinase activity;GO:0005524//ATP binding	GO:0016023//cytoplasmic membrane-bounded vesicle;GO:0005576//extracellular region;GO:0043680//filiform apparatus;GO:0009506//plasmodesma;GO:0005886//plasma membrane
Unigene30662_Chinese_chive	PREDICTED: UDP-glucose:glycoprotein glucosyltransferase-like [Vitis vinifera]	PREDICTED: Vitis vinifera UDP-glucose:glycoprotein glucosyltransferase-like (LOC100256709), mRNA	UDP-glucose:glycoprotein glucosyltransferase OS=Arabidopsis thaliana GN=UGGT PE=1 SV=1	--	UDP-glucose:glycoprotein glucosyltransferase [EC:2.4.1.-]	GO:0046283//anthocyanin-containing compound metabolic process;GO:0097359//UDP-glucosylation;GO:0034976//response to endoplasmic reticulum stress;GO:0009626//plant-type hypersensitive response;GO:0009751//response to salicylic acid stimulus;GO:0009627//systemic acquired resistance;GO:0006486//protein glycosylation;GO:0010204//defense response signaling pathway, resistance gene-independent;GO:00160…	GO:0003980//UDP-glucose:glycoprotein glucosyltransferase activity	GO:0009507//chloroplast;GO:0005783//endoplasmic reticulum
CL4011.Contig5_Chinese_chive	PREDICTED: pre-mRNA-splicing factor SYF1-like [Cucumis sativus]	PREDICTED: Cucumis sativus pre-mRNA-splicing factor SYF1-like (LOC101209661), mRNA	--	--	pre-mRNA-splicing factor SYF1	GO:0006397//mRNA processing	-	GO:0016023//cytoplasmic membrane-bounded vesicle;GO:0005634//nucleus
CL497.Contig3_Chinese_chive	trehalose-6-phosphate synthase, putative [Ricinus communis] >gi|223538508|gb|EEF40113.1| trehalose-6-phosphate synthase, putative [Ricinus communis]	Vitis vinifera clone SS0AFA2YP08	Probable alpha,alpha-trehalose-phosphate synthase [UDP-forming] 7 OS=Arabidopsis thaliana GN=TPS7 PE=1 SV=1	Trehalose-6-phosphate synthase	trehalose 6-phosphate synthase/phosphatase [EC:2.4.1.15 3.1.3.12]	GO:0005992//trehalose biosynthetic process	GO:0003825//alpha,alpha-trehalose-phosphate synthase (UDP-forming) activity;GO:0004805//trehalose-phosphatase activity	-
Unigene30794_Chinese_chive	trehalose-6-phosphate synthase, putative [Ricinus communis] >gi|223538508|gb|EEF40113.1| trehalose-6-phosphate synthase, putative [Ricinus communis]	Vitis vinifera clone SS0AFA2YP08	Probable alpha,alpha-trehalose-phosphate synthase [UDP-forming] 7 OS=Arabidopsis thaliana GN=TPS7 PE=1 SV=1	Trehalose-6-phosphate synthase	trehalose 6-phosphate synthase/phosphatase [EC:2.4.1.15 3.1.3.12]	GO:0005992//trehalose biosynthetic process	GO:0003825//alpha,alpha-trehalose-phosphate synthase (UDP-forming) activity;GO:0004805//trehalose-phosphatase activity	-
CL11127.Contig2_Chinese_chive	Os09g0453400 [Oryza sativa Japonica Group] >gi|51535944|dbj|BAD38026.1| chloroplast thylakoidal processing peptidase-like protein [Oryza sativa Japonica Group] >gi|113631577|dbj|BAF25258.1| Os09g0453400 [Oryza sativa Japonica Group]	Arabidopsis thaliana thylakoidal processing peptidase 1 (TPP) mRNA, complete cds	Thylakoidal processing peptidase 1, chloroplastic OS=Arabidopsis thaliana GN=TPP1 PE=2 SV=2	Signal peptidase I	signal peptidase I [EC:3.4.21.89]	GO:0006465//signal peptide processing;GO:0006508//proteolysis	GO:0004175//endopeptidase activity;GO:0008236//serine-type peptidase activity	GO:0009534//chloroplast thylakoid;GO:0016021//integral to membrane
CL4011.Contig2_Chinese_chive	PREDICTED: pre-mRNA-splicing factor SYF1-like [Cucumis sativus]	PREDICTED: Cucumis sativus pre-mRNA-splicing factor SYF1-like (LOC101209661), mRNA	--	--	pre-mRNA-splicing factor SYF1	GO:0006397//mRNA processing	-	GO:0016023//cytoplasmic membrane-bounded vesicle;GO:0005634//nucleus
Unigene30721_Chinese_chive	hypothetical protein PRUPE_ppa000625mg [Prunus persica]	PREDICTED: Vitis vinifera probable exocyst complex component 4-like, transcript variant 1 (LOC100253015), mRNA	Probable exocyst complex component 4 OS=Arabidopsis thaliana GN=SEC8 PE=1 SV=1	--	exocyst complex component 4	GO:0006007//glucose catabolic process;GO:0009860//pollen tube growth;GO:0009846//pollen germination;GO:0048354//mucilage biosynthetic process involved in seed coat development;GO:0006904//vesicle docking involved in exocytosis;GO:0015031//protein transport	GO:0005515//protein binding	GO:0005829//cytosol;GO:0000145//exocyst;GO:0009506//plasmodesma;GO:0005634//nucleus;GO:0005886//plasma membrane
CL3002.Contig1_Chinese_chive	PREDICTED: puromycin-sensitive aminopeptidase [Vitis vinifera] >gi|296081675|emb|CBI20680.3| unnamed protein product [Vitis vinifera]	PREDICTED: Vitis vinifera puromycin-sensitive aminopeptidase-like (LOC100264544), mRNA	--	Aminopeptidase N	puromycin-sensitive aminopeptidase [EC:3.4.11.-]	GO:0010498//proteasomal protein catabolic process;GO:0009926//auxin polar transport;GO:0010359//regulation of anion channel activity;GO:0007010//cytoskeleton organization;GO:0006094//gluconeogenesis	GO:0008270//zinc ion binding;GO:0004177//aminopeptidase activity;GO:0008237//metallopeptidase activity	GO:0005829//cytosol;GO:0005634//nucleus;GO:0005886//plasma membrane
CL1260.Contig2_Chinese_chive	PREDICTED: non-lysosomal glucosylceramidase-like [Brachypodium distachyon]	PREDICTED: Brachypodium distachyon non-lysosomal glucosylceramidase-like, transcript variant 2 (LOC100834417), mRNA	--	Predicted bile acid beta-glucosidase	--	GO:0006665//sphingolipid metabolic process	GO:0016798//hydrolase activity, acting on glycosyl bonds	GO:0005794//Golgi apparatus;GO:0005886//plasma membrane
CL4746.Contig1_Chinese_chive	Os08g0104700 [Oryza sativa Japonica Group] >gi|42407781|dbj|BAD08926.1| phosphatidylinositol 3,5-kinase-like [Oryza sativa Japonica Group] >gi|113622749|dbj|BAF22694.1| Os08g0104700 [Oryza sativa Japonica Group]	Oryza sativa Japonica Group Os08g0104700 (Os08g0104700) mRNA, complete cds	T-complex protein 1 subunit gamma OS=Thalassiosira weissflogii PE=2 SV=1	Chaperonin GroEL (HSP60 family)	1-phosphatidylinositol-3-phosphate 5-kinase [EC:2.7.1.150]	GO:0044237//cellular metabolic process	-	-
Unigene30792_Chinese_chive	trehalose-6-phosphate synthase, putative [Ricinus communis] >gi|223538508|gb|EEF40113.1| trehalose-6-phosphate synthase, putative [Ricinus communis]	Vitis vinifera clone SS0AFA2YP08	Probable alpha,alpha-trehalose-phosphate synthase [UDP-forming] 7 OS=Arabidopsis thaliana GN=TPS7 PE=1 SV=1	Trehalose-6-phosphate synthase	trehalose 6-phosphate synthase/phosphatase [EC:2.4.1.15 3.1.3.12]	GO:0005992//trehalose biosynthetic process	GO:0003825//alpha,alpha-trehalose-phosphate synthase (UDP-forming) activity;GO:0004805//trehalose-phosphatase activity	-
Unigene29744_Chinese_chive	PREDICTED: lon protease homolog 2, peroxisomal [Vitis vinifera] >gi|297742183|emb|CBI33970.3| unnamed protein product [Vitis vinifera]	PREDICTED: Vitis vinifera lon protease homolog 2, peroxisomal-like (LOC100262630), mRNA	Lon protease homolog 2, peroxisomal OS=Oryza sativa subsp. indica GN=LON1 PE=2 SV=1	ATP-dependent Lon protease, bacterial type	ATP-dependent Lon protease [EC:3.4.21.53]	GO:0040007//growth;GO:0016560//protein import into peroxisome matrix, docking;GO:0048527//lateral root development;GO:0006515//misfolded or incompletely synthesized protein catabolic process	GO:0004176//ATP-dependent peptidase activity;GO:0005524//ATP binding;GO:0004252//serine-type endopeptidase activity	GO:0005782//peroxisomal matrix
Unigene1507_Chinese_chive	predicted protein [Hordeum vulgare subsp. vulgare] >gi|326513014|dbj|BAK03414.1| predicted protein [Hordeum vulgare subsp. vulgare]	Zea mays PCO065735 mRNA sequence	Topless-related protein 2 OS=Arabidopsis thaliana GN=TPR2 PE=1 SV=2	FOG: WD40 repeat	periodic tryptophan protein 2	GO:0010072//primary shoot apical meristem specification	-	-
CL6209.Contig1_Chinese_chive	unnamed protein product [Vitis vinifera]	PREDICTED: Vitis vinifera ATP-dependent zinc metalloprotease FtsH-like (LOC100259256), mRNA	ATP-dependent zinc metalloprotease FtsH OS=Cyanidium caldarium GN=ftsH PE=3 SV=1	ATP-dependent Zn proteases	cell division protease FtsH [EC:3.4.24.-]	GO:0016556//mRNA modification;GO:0006364//rRNA processing;GO:0051301//cell division;GO:0006508//proteolysis;GO:0009658//chloroplast organization;GO:0006399//tRNA metabolic process;GO:0009790//embryo development	GO:0004222//metalloendopeptidase activity;GO:0005524//ATP binding;GO:0008568//microtubule-severing ATPase activity	GO:0009941//chloroplast envelope;GO:0005886//plasma membrane
CL1481.Contig4_Chinese_chive	unnamed protein product [Vitis vinifera]	Populus ussuriensis cellulose synthase (CesA6) mRNA, complete cds	Probable cellulose synthase A catalytic subunit 3 [UDP-forming] OS=Oryza sativa subsp. japonica GN=CESA3 PE=2 SV=1	Glycosyltransferases, probably involved in cell wall biogenesis	cellulose synthase A [EC:2.4.1.12]	GO:0030244//cellulose biosynthetic process	GO:0016760//cellulose synthase (UDP-forming) activity;GO:0008270//zinc ion binding	GO:0005886//plasma membrane;GO:0016021//integral to membrane
CL2329.Contig5_Chinese_chive	phosphoenolpyruvate carboxylase 1 [Gossypium hirsutum]	Dendrobium officinale phosphoenolpyruvate carboxylase (PEPC) mRNA, complete cds	Phosphoenolpyruvate carboxylase OS=Solanum tuberosum GN=PPC1 PE=2 SV=2	Phosphoenolpyruvate carboxylase	phosphoenolpyruvate carboxylase [EC:4.1.1.31]	GO:0015977//carbon fixation;GO:0006099//tricarboxylic acid cycle	GO:0032440//2-alkenal reductase [NAD(P)] activity;GO:0008964//phosphoenolpyruvate carboxylase activity	GO:0005886//plasma membrane;GO:0009507//chloroplast;GO:0005829//cytosol;GO:0048046//apoplast
CL4011.Contig6_Chinese_chive	PREDICTED: pre-mRNA-splicing factor SYF1-like [Cucumis sativus]	PREDICTED: Cucumis sativus pre-mRNA-splicing factor SYF1-like (LOC101209661), mRNA	--	--	pre-mRNA-splicing factor SYF1	GO:0006397//mRNA processing	-	GO:0016023//cytoplasmic membrane-bounded vesicle;GO:0005634//nucleus
CL4353.Contig2_Chinese_chive	PREDICTED: uncharacterized protein LOC100249524 [Vitis vinifera]	--	Flowering time control protein FPA OS=Arabidopsis thaliana GN=FPA PE=2 SV=2	RNA-binding proteins (RRM domain)	polyadenylate-binding protein	-	-	-
CL2277.Contig1_Chinese_chive	PREDICTED: transcriptional activator DEMETER-like [Vitis vinifera]	PREDICTED: Vitis vinifera transcriptional activator DEMETER-like (LOC100247223), mRNA	Protein ROS1 OS=Arabidopsis thaliana GN=ROS1 PE=1 SV=2	Predicted EndoIII-related endonuclease	endonuclease III [EC:4.2.99.18]	-	-	-
CL1381.Contig2_Chinese_chive	eukaryotic translation initiation factor 2c, putative [Ricinus communis] >gi|223532851|gb|EEF34625.1| eukaryotic translation initiation factor 2c, putative [Ricinus communis]	PREDICTED: Fragaria vesca subsp. vesca protein argonaute 4A-like (LOC101299332), mRNA	Protein argonaute 4B OS=Oryza sativa subsp. japonica GN=AGO4B PE=2 SV=1	--	argonaute	GO:0006413//translational initiation;GO:0051567//histone H3-K9 methylation;GO:0009816//defense response to bacterium, incompatible interaction;GO:0010529//negative regulation of transposition;GO:0030422//production of siRNA involved in RNA interference;GO:0006342//chromatin silencing;GO:0006306//DNA methylation;GO:0048481//ovule development	GO:0035197//siRNA binding;GO:0003743//translation initiation factor activity	GO:0015030//Cajal body;GO:0005719//nuclear euchromatin;GO:0005737//cytoplasm;GO:0005730//nucleolus
CL2120.Contig2_Chinese_chive	PREDICTED: uncharacterized protein LOC100845723 [Brachypodium distachyon]	Triticum aestivum cDNA, clone: WT013_F01, cultivar: Chinese Spring	--	Uncharacterized protein, possibly involved in aromatic compounds catabolism	--	GO:0006414//translational elongation;GO:0006388//tRNA splicing, via endonucleolytic cleavage and ligation	GO:0051731//polynucleotide 5'-hydroxyl-kinase activity;GO:0003746//translation elongation factor activity;GO:0003972//RNA ligase (ATP) activity;GO:0005524//ATP binding;GO:0004113//2',3'-cyclic-nucleotide 3'-phosphodiesterase activity	-
CL4746.Contig2_Chinese_chive	Os08g0104700 [Oryza sativa Japonica Group] >gi|42407781|dbj|BAD08926.1| phosphatidylinositol 3,5-kinase-like [Oryza sativa Japonica Group] >gi|113622749|dbj|BAF22694.1| Os08g0104700 [Oryza sativa Japonica Group]	Oryza sativa Japonica Group Os08g0104700 (Os08g0104700) mRNA, complete cds	T-complex protein 1 subunit gamma OS=Thalassiosira weissflogii PE=2 SV=1	Chaperonin GroEL (HSP60 family)	1-phosphatidylinositol-3-phosphate 5-kinase [EC:2.7.1.150]	GO:0044237//cellular metabolic process	-	-
CL1163.Contig4_Chinese_chive	unnamed protein product [Vitis vinifera]	PREDICTED: Vitis vinifera phototropin-2-like (LOC100241765), mRNA	Phototropin-2 OS=Oryza sativa subsp. japonica GN=PHOT2 PE=1 SV=1	Serine/threonine protein kinase	non-specific serine/threonine protein kinase [EC:2.7.11.1]	GO:0023014//signal transduction by phosphorylation;GO:0010114//response to red light;GO:0010155//regulation of proton transport;GO:0019761//glucosinolate biosynthetic process;GO:0043085//positive regulation of catalytic activity;GO:0006364//rRNA processing;GO:0009644//response to high light intensity;GO:0010027//thylakoid membrane organization;GO:0019252//starch biosynthetic process;GO:0009744//r…	GO:0009882//blue light photoreceptor activity;GO:0004697//protein kinase C activity;GO:0010181//FMN binding;GO:0042802//identical protein binding;GO:0005524//ATP binding;GO:0000155//phosphorelay sensor kinase activity	GO:0005886//plasma membrane;GO:0005794//Golgi apparatus
CL1550.Contig1_Chinese_chive	phosphoinositide 5-phosphatase, putative [Ricinus communis] >gi|223544693|gb|EEF46209.1| phosphoinositide 5-phosphatase, putative [Ricinus communis]	PREDICTED: Glycine max polyphosphoinositide phosphatase-like (LOC100786438), mRNA	--	Phosphoinositide polyphosphatase (Sac family)	--	-	-	-
CL7556.Contig1_Chinese_chive	hypothetical protein SORBIDRAFT_10g010710 [Sorghum bicolor] >gi|241915117|gb|EER88261.1| hypothetical protein SORBIDRAFT_10g010710 [Sorghum bicolor]	Allium cepa clone OSRT1-6 sulfite reductase-like (SiR) pseudogene mRNA, partial sequence	DNA mismatch repair protein MSH6 OS=Arabidopsis thaliana GN=MSH6 PE=1 SV=2	--	sister chromatid cohesion protein PDS5	-	-	GO:0005829//cytosol;GO:0005739//mitochondrion;GO:0005634//nucleus;GO:0009507//chloroplast
CL9775.Contig1_Chinese_chive	PREDICTED: uncharacterized protein At2g41620-like [Cucumis sativus] >gi|449494745|ref|XP_004159635.1| PREDICTED: uncharacterized protein At2g41620-like [Cucumis sativus]	PREDICTED: Cucumis sativus uncharacterized LOC101205955 (LOC101205955), mRNA >gi|449494744|ref|XM_004159587.1| PREDICTED: Cucumis sativus uncharacterized LOC101224545 (LOC101224545), mRNA	Uncharacterized protein At2g41620 OS=Arabidopsis thaliana GN=At2g41620 PE=2 SV=2	--	nuclear pore complex protein Nup93	GO:0043247//telomere maintenance in response to DNA damage;GO:0031048//chromatin silencing by small RNA;GO:0050826//response to freezing;GO:0010332//response to gamma radiation;GO:0009793//embryo development ending in seed dormancy;GO:0006406//mRNA export from nucleus;GO:0006310//DNA recombination;GO:0045132//meiotic chromosome segregation;GO:0009640//photomorphogenesis;GO:0019915//lipid storage;…	GO:0005515//protein binding	GO:0005730//nucleolus;GO:0005643//nuclear pore;GO:0009506//plasmodesma
CL5649.Contig3_Chinese_chive	PREDICTED: 5&apos;-3&apos; exoribonuclease 3-like [Brachypodium distachyon]	PREDICTED: Vitis vinifera 5'-3' exoribonuclease 3-like (LOC100260845), mRNA	5'-3' exoribonuclease 3 OS=Arabidopsis thaliana GN=XRN3 PE=2 SV=1	5'-3' exonuclease	5'-3' exoribonuclease 2 [EC:3.1.13.-]	GO:0043247//telomere maintenance in response to DNA damage;GO:0009888//tissue development;GO:0006635//fatty acid beta-oxidation;GO:0031048//chromatin silencing by small RNA;GO:0010332//response to gamma radiation;GO:0007131//reciprocal meiotic recombination;GO:0010638//positive regulation of organelle organization;GO:0045132//meiotic chromosome segregation;GO:0016558//protein import into peroxiso…	GO:0008270//zinc ion binding;GO:0003676//nucleic acid binding;GO:0004534//5'-3' exoribonuclease activity	GO:0005634//nucleus
CL8369.Contig2_Chinese_chive	hypothetical protein OsI_18483 [Oryza sativa Indica Group]	PREDICTED: Brachypodium distachyon histidyl-tRNA synthetase-like (LOC100820903), mRNA	Histidine--tRNA ligase OS=Oryza sativa subsp. japonica GN=Os05g0150900 PE=2 SV=2	Histidyl-tRNA synthetase	histidyl-tRNA synthetase [EC:6.1.1.21]	GO:0048481//ovule development;GO:0006418//tRNA aminoacylation for protein translation	GO:0000166//nucleotide binding;GO:0004812//aminoacyl-tRNA ligase activity	GO:0005829//cytosol;GO:0009536//plastid
Unigene30198_Chinese_chive	beta-D-galactosidase [Persea americana]	Persea americana PaGAL2 mRNA for beta-D-galactosidase, complete cds	Beta-galactosidase 15 OS=Oryza sativa subsp. japonica GN=Os12g0429200 PE=2 SV=1	Beta-galactosidase	beta-galactosidase [EC:3.2.1.23]	GO:0005975//carbohydrate metabolic process	GO:0043169//cation binding;GO:0030246//carbohydrate binding;GO:0004565//beta-galactosidase activity	GO:0009505//plant-type cell wall;GO:0016023//cytoplasmic membrane-bounded vesicle;GO:0005886//plasma membrane;GO:0005774//vacuolar membrane;GO:0005829//cytosol;GO:0048046//apoplast
CL1462.Contig4_Chinese_chive	hypothetical protein PRUPE_ppa001231mg [Prunus persica]	PREDICTED: Vitis vinifera AP-1 complex subunit gamma-2-like (LOC100241508), mRNA	AP-1 complex subunit gamma-2 OS=Arabidopsis thaliana GN=At1g60070 PE=2 SV=2	Vesicle coat complex, various subunits	AP-1 complex subunit gamma-1	GO:0016192//vesicle-mediated transport;GO:0006886//intracellular protein transport	GO:0008565//protein transporter activity	GO:0044431//Golgi apparatus part;GO:0030131//clathrin adaptor complex
CL3388.Contig1_Chinese_chive	PREDICTED: uncharacterized protein C57A7.06 [Vitis vinifera] >gi|297743903|emb|CBI36873.3| unnamed protein product [Vitis vinifera]	Oryza sativa Japonica Group Os03g0343300 (Os03g0343300) mRNA, partial cds	Nucleolin 2 OS=Oryza sativa subsp. japonica GN=Os04g0620700 PE=2 SV=2	Uncharacterized conserved protein	U3 small nucleolar RNA-associated protein 14	GO:0006606//protein import into nucleus;GO:0009909//regulation of flower development;GO:0006406//mRNA export from nucleus	-	GO:0044424//intracellular part
CL6201.Contig2_Chinese_chive	PREDICTED: protein MOR1-like [Solanum lycopersicum]	PREDICTED: Vitis vinifera protein MOR1-like (LOC100267797), partial mRNA	Protein MOR1 OS=Oryza sativa subsp. japonica GN=MOR1 PE=2 SV=1	--	--	GO:0009630//gravitropism;GO:0000226//microtubule cytoskeleton organization;GO:0007131//reciprocal meiotic recombination;GO:0051567//histone H3-K9 methylation;GO:0006342//chromatin silencing;GO:0006886//intracellular protein transport;GO:0010564//regulation of cell cycle process;GO:0016572//histone phosphorylation;GO:0007129//synapsis;GO:0009920//cell plate formation involved in plant-type cell wa…	GO:0008017//microtubule binding	GO:0009524//phragmoplast;GO:0005874//microtubule;GO:0005819//spindle;GO:0009506//plasmodesma;GO:0009574//preprophase band;GO:0005634//nucleus;GO:0030981//cortical microtubule cytoskeleton
Unigene30883_Chinese_chive	PREDICTED: uncharacterized protein LOC100254786 [Vitis vinifera]	--	Nucleolin 2 OS=Oryza sativa subsp. japonica GN=Os04g0620700 PE=2 SV=2	RNA-binding proteins (RRM domain)	nucleolin	-	-	-
Unigene31079_Chinese_chive	predicted protein [Populus trichocarpa] >gi|222834014|gb|EEE72491.1| predicted protein [Populus trichocarpa]	PREDICTED: Cucumis sativus uncharacterized LOC101224603 (LOC101224603), mRNA	--	--	--	GO:0010090//trichome morphogenesis;GO:0071555//cell wall organization;GO:0007155//cell adhesion;GO:0048765//root hair cell differentiation;GO:0045010//actin nucleation	-	GO:0009506//plasmodesma;GO:0005773//vacuole;GO:0005794//Golgi apparatus;GO:0005886//plasma membrane
CL186.Contig1_Chinese_chive	unnamed protein product [Vitis vinifera]	PREDICTED: Fragaria vesca subsp. vesca uncharacterized LOC101309464 (LOC101309464), mRNA	MATH domain-containing protein At5g43560 OS=Arabidopsis thaliana GN=At5g43560 PE=1 SV=1	--	pre-mRNA-processing factor 40	-	-	-
CL2329.Contig3_Chinese_chive	Phosphoenolpyruvate carboxylase, putative [Ricinus communis] >gi|223530082|gb|EEF32001.1| Phosphoenolpyruvate carboxylase, putative [Ricinus communis]	PREDICTED: Vitis vinifera phosphoenolpyruvate carboxylase, housekeeping isozyme-like, transcript variant 1 (LOC100267525), mRNA	Phosphoenolpyruvate carboxylase OS=Solanum tuberosum GN=PPC1 PE=2 SV=2	Phosphoenolpyruvate carboxylase	phosphoenolpyruvate carboxylase [EC:4.1.1.31]	GO:0015977//carbon fixation;GO:0006099//tricarboxylic acid cycle;GO:0015979//photosynthesis	GO:0032440//2-alkenal reductase [NAD(P)] activity;GO:0008964//phosphoenolpyruvate carboxylase activity	GO:0005886//plasma membrane;GO:0009507//chloroplast;GO:0005829//cytosol;GO:0048046//apoplast
CL3817.Contig2_Chinese_chive	putative transmembrane protein kinase [Oryza sativa Japonica Group] >gi|55295812|dbj|BAD67663.1| putative transmembrane protein kinase [Oryza sativa Japonica Group] >gi|218197494|gb|EEC79921.1| hypothetical protein OsI_21484 [Oryza sativa Indica Group]	Elaeis guineensis clone Rlk-OPmf receptor-like protein kinase mRNA, partial cds	LRR receptor-like serine/threonine-protein kinase ERL2 OS=Arabidopsis thaliana GN=ERL2 PE=2 SV=1	Leucine-rich repeat (LRR) protein	[EC:2.7.1.-]	GO:0010103//stomatal complex morphogenesis;GO:0009827//plant-type cell wall modification;GO:0009740//gibberellic acid mediated signaling pathway;GO:0001708//cell fate specification;GO:0048507//meristem development;GO:0009965//leaf morphogenesis;GO:0006468//protein phosphorylation;GO:0009845//seed germination;GO:0009553//embryo sac development;GO:0009909//regulation of flower development;GO:000223…	GO:0004721//phosphoprotein phosphatase activity;GO:0004713//protein tyrosine kinase activity;GO:0004674//protein serine/threonine kinase activity;GO:0005524//ATP binding	GO:0016023//cytoplasmic membrane-bounded vesicle;GO:0016021//integral to membrane;GO:0005576//extracellular region
CL598.Contig3_Chinese_chive	hypothetical protein PRUPE_ppa000478mg [Prunus persica]	Medicago truncatula WD repeat-containing protein (MTR_4g114980) mRNA, complete cds	Protein TOPLESS OS=Arabidopsis thaliana GN=TPL PE=1 SV=1	FOG: WD40 repeat	periodic tryptophan protein 2	GO:0009867//jasmonic acid mediated signaling pathway;GO:0010072//primary shoot apical meristem specification;GO:0010051//xylem and phloem pattern formation;GO:0009733//response to auxin stimulus	GO:0042803//protein homodimerization activity	GO:0005829//cytosol;GO:0005634//nucleus
Unigene28690_Chinese_chive	PREDICTED: chloroplastic group IIA intron splicing facilitator CRS1, chloroplastic-like [Vitis vinifera]	PREDICTED: Vitis vinifera chloroplastic group IIA intron splicing facilitator CRS1, chloroplastic-like (LOC100268128), mRNA	Chloroplastic group IIA intron splicing facilitator CRS1, chloroplastic OS=Oryza sativa subsp. japonica GN=Os08g0360100 PE=2 SV=1	--	RNA-binding protein	GO:0000373//Group II intron splicing;GO:0000372//Group I intron splicing	-	GO:0009507//chloroplast
Unigene641_Chinese_chive	PREDICTED: cell division cycle 5-like protein [Vitis vinifera]	Arabidopsis thaliana AT1G09770 mRNA, partial cds, clone: RAFL07-59-A16	Cell division cycle 5-like protein OS=Arabidopsis thaliana GN=CDC5 PE=1 SV=2	Myb superfamily proteins, including transcription factors and mRNA splicing factors	pre-mRNA-splicing factor CDC5/CEF1	GO:0042742//defense response to bacterium;GO:0009870//defense response signaling pathway, resistance gene-dependent;GO:0050832//defense response to fungus;GO:0010204//defense response signaling pathway, resistance gene-independent;GO:0051301//cell division	GO:0003677//DNA binding;GO:0003682//chromatin binding	GO:0009507//chloroplast
Unigene691_Chinese_chive	hypothetical protein SORBIDRAFT_03g030770 [Sorghum bicolor] >gi|241928089|gb|EES01234.1| hypothetical protein SORBIDRAFT_03g030770 [Sorghum bicolor]	PREDICTED: Vitis vinifera uncharacterized LOC100250601 (LOC100250601), mRNA	Chromatin assembly factor 1 subunit FSM OS=Oryza sativa subsp. japonica GN=FSM PE=2 SV=1	Membrane protein involved in colicin uptake	translation initiation factor 5B	-	-	-
Unigene29931_Chinese_chive	PREDICTED: homeobox-leucine zipper protein ANTHOCYANINLESS 2 [Vitis vinifera]	PREDICTED: Glycine max homeobox-leucine zipper protein ANTHOCYANINLESS 2-like (LOC100818372), mRNA	Homeobox-leucine zipper protein ROC5 OS=Oryza sativa subsp. japonica GN=ROC5 PE=2 SV=1	Homeodomain-containing transcription factor	homeobox-leucine zipper protein	GO:0048364//root development;GO:0006355//regulation of transcription, DNA-dependent;GO:0043481//anthocyanin accumulation in tissues in response to UV light	GO:0043565//sequence-specific DNA binding;GO:0003700//sequence-specific DNA binding transcription factor activity;GO:0050692//DBD domain binding	GO:0005634//nucleus
Unigene30433_Chinese_chive	hypothetical protein OsJ_23484 [Oryza sativa Japonica Group]	PREDICTED: Solanum lycopersicum protein RRP5 homolog (LOC101261692), mRNA	--	Ribosomal protein S1	rRNA biogenesis protein RRP5	GO:0001510//RNA methylation;GO:0006364//rRNA processing;GO:0006606//protein import into nucleus;GO:0009553//embryo sac development	GO:0003723//RNA binding	GO:0005829//cytosol;GO:0005730//nucleolus;GO:0005886//plasma membrane
CL2439.Contig1_Chinese_chive	hypothetical protein OsJ_02315 [Oryza sativa Japonica Group]	Oryza sativa Japonica Group cDNA, clone: J090052K16, full insert sequence	--	--	--	GO:0010235//guard mother cell cytokinesis;GO:0000226//microtubule cytoskeleton organization;GO:0009825//multidimensional cell growth;GO:0010052//guard cell differentiation	GO:0016905//myosin heavy chain kinase activity	GO:0005634//nucleus;GO:0080008//Cul4-RING ubiquitin ligase complex
Unigene26371_Chinese_chive	PREDICTED: E3 ubiquitin-protein ligase UPL6-like isoform 1 [Vitis vinifera] >gi|296083205|emb|CBI22841.3| unnamed protein product [Vitis vinifera]	PREDICTED: Vitis vinifera E3 ubiquitin-protein ligase UPL6-like, transcript variant 2 (LOC100243032), mRNA	E3 ubiquitin-protein ligase UPL6 OS=Arabidopsis thaliana GN=UPL6 PE=2 SV=1	Ubiquitin-protein ligase	ubiquitin-protein ligase E3 C [EC:6.3.2.19]	GO:0042787//protein ubiquitination involved in ubiquitin-dependent protein catabolic process	GO:0004842//ubiquitin-protein ligase activity	GO:0005737//cytoplasm;GO:0005634//nucleus;GO:0000151//ubiquitin ligase complex
CL9786.Contig2_Chinese_chive	PREDICTED: glycyl-tRNA synthetase 2, chloroplastic/mitochondrial-like [Vitis vinifera] >gi|297734621|emb|CBI16672.3| unnamed protein product [Vitis vinifera]	Oryza sativa Japonica Group Os06g0103600 (Os06g0103600) mRNA, complete cds	Glycine--tRNA ligase 2, chloroplastic/mitochondrial OS=Arabidopsis thaliana GN=GLYRS-2 PE=1 SV=1	Glycyl-tRNA synthetase, beta subunit	glycyl-tRNA synthetase [EC:6.1.1.14]	GO:0045995//regulation of embryonic development;GO:0006426//glycyl-tRNA aminoacylation;GO:0009658//chloroplast organization;GO:0048481//ovule development;GO:0009793//embryo development ending in seed dormancy	GO:0005524//ATP binding;GO:0004820//glycine-tRNA ligase activity	GO:0005739//mitochondrion;GO:0009570//chloroplast stroma
CL8853.Contig2_Chinese_chive	hypothetical protein VITISV_020586 [Vitis vinifera]	PREDICTED: Vitis vinifera uncharacterized LOC100248222 (LOC100248222), mRNA	--	--	--	GO:0050832//defense response to fungus;GO:0009911//positive regulation of flower development;GO:0007165//signal transduction;GO:0010228//vegetative to reproductive phase transition of meristem	-	GO:0005634//nucleus
CL942.Contig7_Chinese_chive	GIGANTEA [Allium cepa]	Allium cepa GIGANTEA (GIb) mRNA, complete cds	Protein GIGANTEA OS=Oryza sativa subsp. japonica GN=GI PE=2 SV=2	--	GIGANTEA	GO:0009409//response to cold;GO:0009908//flower development;GO:0009637//response to blue light;GO:0030154//cell differentiation;GO:0010378//temperature compensation of the circadian clock;GO:0010218//response to far red light;GO:0042542//response to hydrogen peroxide;GO:0080167//response to karrikin;GO:0048578//positive regulation of long-day photoperiodism, flowering	-	GO:0005654//nucleoplasm
CL2329.Contig8_Chinese_chive	Phosphoenolpyruvate carboxylase, putative [Ricinus communis] >gi|223530082|gb|EEF32001.1| Phosphoenolpyruvate carboxylase, putative [Ricinus communis]	PREDICTED: Vitis vinifera phosphoenolpyruvate carboxylase, housekeeping isozyme-like, transcript variant 1 (LOC100267525), mRNA	Phosphoenolpyruvate carboxylase OS=Solanum tuberosum GN=PPC1 PE=2 SV=2	Phosphoenolpyruvate carboxylase	phosphoenolpyruvate carboxylase [EC:4.1.1.31]	GO:0015977//carbon fixation;GO:0006099//tricarboxylic acid cycle;GO:0015979//photosynthesis	GO:0032440//2-alkenal reductase [NAD(P)] activity;GO:0008964//phosphoenolpyruvate carboxylase activity	GO:0005886//plasma membrane;GO:0009507//chloroplast;GO:0005829//cytosol;GO:0048046//apoplast
CL5532.Contig1_Chinese_chive	hypothetical protein PRUPE_ppa000241mg [Prunus persica]	PREDICTED: Fragaria vesca subsp. vesca serine/threonine-protein kinase sepA-like (LOC101293678), mRNA	Mitogen-activated protein kinase kinase kinase ANP1 OS=Arabidopsis thaliana GN=ANP1 PE=1 SV=2	Serine/threonine protein kinase	mitogen-activated protein kinase kinase kinase 1, plant [EC:2.7.11.25]	GO:0006468//protein phosphorylation;GO:0007009//plasma membrane organization;GO:0009555//pollen development	GO:0004674//protein serine/threonine kinase activity	GO:0005829//cytosol;GO:0005886//plasma membrane
CL8286.Contig3_Chinese_chive	PREDICTED: probable aldehyde oxidase 2-like [Brachypodium distachyon]	Citrus sinensis abscisic aldehyde oxidase (AAO3) mRNA, partial cds	Indole-3-acetaldehyde oxidase OS=Zea mays GN=AO1 PE=1 SV=1	Xanthine dehydrogenase, molybdopterin-binding subunit B	indole-3-acetaldehyde oxidase [EC:1.2.3.7]	GO:0071704;GO:0055114//oxidation-reduction process;GO:0009851//auxin biosynthetic process	GO:0051536//iron-sulfur cluster binding;GO:0046872//metal ion binding;GO:0050302//indole-3-acetaldehyde oxidase activity;GO:0043546//molybdopterin cofactor binding;GO:0071949//FAD binding	-
CL11100.Contig3_Chinese_chive	PRP39 [x Doritaenopsis hybrid cultivar]	X Doritaenopsis hybrid cultivar Happy Valentine x Happy Smile PRP39 (PRP39) mRNA, complete cds	--	FOG: TPR repeat	pre-mRNA-processing factor 39	GO:0048510//regulation of timing of transition from vegetative to reproductive phase;GO:0006396//RNA processing	-	GO:0005829//cytosol
CL4547.Contig4_Chinese_chive	hypothetical protein PRUPE_ppa000862mg [Prunus persica]	PREDICTED: Vitis vinifera probable UDP-N-acetylglucosamine--peptide N-acetylglucosaminyltransferase SEC-like (LOC100244912), mRNA	Probable UDP-N-acetylglucosamine--peptide N-acetylglucosaminyltransferase SEC OS=Arabidopsis thaliana GN=SEC PE=2 SV=1	Predicted O-linked N-acetylglucosamine transferase, SPINDLY family	polypeptide N-acetylglucosaminyltransferase [EC:2.4.1.-]	GO:0006493//protein O-linked glycosylation	GO:0016757//transferase activity, transferring glycosyl groups	GO:0005634//nucleus
Unigene27561_Chinese_chive	PREDICTED: callose synthase 9-like isoform 1 [Glycine max]	PREDICTED: Solanum lycopersicum callose synthase 9-like (LOC101263540), mRNA	Callose synthase 9 OS=Arabidopsis thaliana GN=CALS9 PE=2 SV=2	--	callose synthase [EC:2.4.1.-]	GO:0006944//cellular membrane fusion;GO:0055047//generative cell mitosis;GO:0009846//pollen germination;GO:0009556//microsporogenesis;GO:0006075//(1->3)-beta-D-glucan biosynthetic process;GO:0080092//regulation of pollen tube growth;GO:0006606//protein import into nucleus;GO:0052543//callose deposition in cell wall	GO:0003843//1,3-beta-D-glucan synthase activity	GO:0005794//Golgi apparatus;GO:0000148//1,3-beta-D-glucan synthase complex
CL342.Contig1_Chinese_chive	Os12g0548200 [Oryza sativa Japonica Group] >gi|77556081|gb|ABA98877.1| expressed protein [Oryza sativa Japonica Group] >gi|113649477|dbj|BAF29989.1| Os12g0548200 [Oryza sativa Japonica Group]	Oryza sativa Japonica Group Os01g0355500 (Os01g0355500) mRNA, complete cds	Auxilin-related protein 1 OS=Arabidopsis thaliana GN=At4g12780 PE=1 SV=2	Membrane protein involved in colicin uptake	ATP-dependent RNA helicase DDX46/PRP5 [EC:3.6.4.13]	-	GO:0005515//protein binding	GO:0005829//cytosol
CL942.Contig6_Chinese_chive	GIGANTEA [Allium cepa]	Allium cepa GIGANTEA (GIb) mRNA, complete cds	Protein GIGANTEA OS=Oryza sativa subsp. japonica GN=GI PE=2 SV=2	--	GIGANTEA	GO:0009409//response to cold;GO:0009908//flower development;GO:0009637//response to blue light;GO:0030154//cell differentiation;GO:0010378//temperature compensation of the circadian clock;GO:0010218//response to far red light;GO:0042542//response to hydrogen peroxide;GO:0080167//response to karrikin;GO:0048578//positive regulation of long-day photoperiodism, flowering	-	GO:0005654//nucleoplasm
CL7076.Contig2_Chinese_chive	PREDICTED: uncharacterized protein LOC100829045 [Brachypodium distachyon]	Lotus japonicus mRNA for NDX1 homeobox protein	--	--	--	-	-	-
Unigene31067_Chinese_chive	predicted protein [Populus trichocarpa] >gi|222857915|gb|EEE95462.1| predicted protein [Populus trichocarpa]	PREDICTED: Glycine max mannosylglycoprotein endo-beta-mannosidase-like (LOC100804477), mRNA	Mannosylglycoprotein endo-beta-mannosidase OS=Lilium longiflorum GN=EBM PE=1 SV=4	Beta-galactosidase/beta-glucuronidase	beta-mannosidase [EC:3.2.1.25]	GO:0005975//carbohydrate metabolic process	GO:0033947	GO:0005773//vacuole
CL9681.Contig1_Chinese_chive	Os01g0101600 [Oryza sativa Japonica Group] >gi|52076599|dbj|BAD45501.1| nuclear protein -like [Oryza sativa Japonica Group] >gi|113531274|dbj|BAF03657.1| Os01g0101600 [Oryza sativa Japonica Group]	Zea mays uncharacterized LOC100279216 (LOC100279216), mRNA >gi|219884124|gb|BT053830.1| Zea mays full-length cDNA clone ZM_BFb0214H18 mRNA, complete cds	DEAD-box ATP-dependent RNA helicase 42 OS=Arabidopsis thaliana GN=RH42 PE=1 SV=2	RNA-binding proteins (RRM domain)	serine/arginine repetitive matrix protein 1	-	GO:0005488//binding	-
Unigene223_Chinese_chive	unnamed protein product [Vitis vinifera]	PREDICTED: Fragaria vesca subsp. vesca ABC transporter G family member 22-like (LOC101297560), mRNA	ABC transporter G family member 22 OS=Arabidopsis thaliana GN=ABCG22 PE=1 SV=1	ABC-type multidrug transport system, ATPase component	ATP-binding cassette, subfamily G (WHITE), member 2	GO:0009414//response to water deprivation;GO:0006200//ATP catabolic process;GO:0010148//transpiration	GO:0015412//molybdate transmembrane-transporting ATPase activity;GO:0005524//ATP binding	GO:0005739//mitochondrion;GO:0005886//plasma membrane
Unigene29591_Chinese_chive	PREDICTED: uncharacterized protein C18orf8 [Vitis vinifera] >gi|297739807|emb|CBI29989.3| unnamed protein product [Vitis vinifera]	PREDICTED: Brachypodium distachyon uncharacterized LOC100839726 (LOC100839726), mRNA	--	--	--	-	-	-
CL7135.Contig4_Chinese_chive	PHD finger family protein [Arabidopsis lyrata subsp. lyrata] >gi|297327352|gb|EFH57772.1| PHD finger family protein [Arabidopsis lyrata subsp. lyrata]	--	--	--	--	-	-	-
Unigene28939_Chinese_chive	PREDICTED: 26S proteasome non-ATPase regulatory subunit 2 1A [Vitis vinifera] >gi|302143338|emb|CBI21899.3| unnamed protein product [Vitis vinifera]	PREDICTED: Vitis vinifera 26S proteasome regulatory subunit N1-like (LOC100255701), mRNA	26S proteasome non-ATPase regulatory subunit 2 1A OS=Arabidopsis thaliana GN=RPN1A PE=1 SV=2	26S proteasome regulatory complex component	26S proteasome regulatory subunit N1	GO:0042176//regulation of protein catabolic process;GO:0051726//regulation of cell cycle;GO:0050790//regulation of catalytic activity	GO:0030234//enzyme regulator activity	GO:0016023//cytoplasmic membrane-bounded vesicle;GO:0005886//plasma membrane;GO:0000502//proteasome complex
CL1897.Contig1_Chinese_chive	PREDICTED: probable LRR receptor-like serine/threonine-protein kinase At1g67720-like [Vitis vinifera]	Arabidopsis thaliana chromosome 2, complete sequence	Probable LRR receptor-like serine/threonine-protein kinase At1g67720 OS=Arabidopsis thaliana GN=At1g67720 PE=2 SV=1	--	[EC:2.7.1.-]	GO:0006468//protein phosphorylation;GO:0000165//MAPK cascade	GO:0004674//protein serine/threonine kinase activity;GO:0005524//ATP binding	GO:0009506//plasmodesma;GO:0016023//cytoplasmic membrane-bounded vesicle;GO:0005576//extracellular region;GO:0005886//plasma membrane
Unigene28435_Chinese_chive	PREDICTED: ATP-dependent zinc metalloprotease FTSH 9, chloroplastic-like [Vitis vinifera]	PREDICTED: Vitis vinifera ATP-dependent zinc metalloprotease FTSH 9, chloroplastic-like (LOC100265577), mRNA	ATP-dependent zinc metalloprotease FTSH 7, chloroplastic OS=Arabidopsis thaliana GN=FTSH7 PE=2 SV=1	ATP-dependent Zn proteases	cell division protease FtsH [EC:3.4.24.-]	GO:0010304//PSII associated light-harvesting complex II catabolic process;GO:0051301//cell division;GO:0006508//proteolysis	GO:0008270//zinc ion binding;GO:0004176//ATP-dependent peptidase activity;GO:0004222//metalloendopeptidase activity;GO:0005524//ATP binding;GO:0008568//microtubule-severing ATPase activity	GO:0016021//integral to membrane;GO:0009941//chloroplast envelope;GO:0009535//chloroplast thylakoid membrane
CL989.Contig2_Chinese_chive	hypothetical protein PRUPE_ppa002031mg [Prunus persica]	Cannabis sativa acyl-activating enzyme 4 mRNA, partial cds	Probable acyl-activating enzyme 18, peroxisomal OS=Arabidopsis thaliana GN=AAE18 PE=2 SV=1	Acyl-coenzyme A synthetases/AMP-(fatty) acid ligases	mediator of RNA polymerase II transcription subunit 13	GO:0009850//auxin metabolic process	GO:0016874//ligase activity	GO:0005777//peroxisome;GO:0005739//mitochondrion
Unigene1327_Chinese_chive	Os02g0732700 [Oryza sativa Japonica Group] >gi|113537560|dbj|BAF09943.1| Os02g0732700 [Oryza sativa Japonica Group]	Oryza sativa Japonica Group Os02g0732700 (Os02g0732700) mRNA, complete cds	Mediator of RNA polymerase II transcription subunit 23 OS=Arabidopsis thaliana GN=MED23 PE=1 SV=1	--	mediator of RNA polymerase II transcription subunit 23	GO:0045492//xylan biosynthetic process;GO:0010413//glucuronoxylan metabolic process;GO:0006487//protein N-linked glycosylation	-	GO:0005634//nucleus
CL2641.Contig3_Chinese_chive	unnamed protein product [Vitis vinifera]	PREDICTED: Vitis vinifera AMP deaminase-like (LOC100252323), mRNA	AMP deaminase OS=Arabidopsis thaliana GN=AMPD PE=1 SV=2	Adenosine deaminase	AMP deaminase [EC:3.5.4.6]	GO:0009880//embryonic pattern specification;GO:0050826//response to freezing;GO:0048825//cotyledon development;GO:0051301//cell division;GO:0009640//photomorphogenesis;GO:0010564//regulation of cell cycle process;GO:0019915//lipid storage;GO:0032264//IMP salvage;GO:0010182//sugar mediated signaling pathway;GO:0016567//protein ubiquitination;GO:0009845//seed germination;GO:0010228//vegetative to r…	GO:0043424//protein histidine kinase binding;GO:0003876//AMP deaminase activity;GO:0046872//metal ion binding	GO:0005829//cytosol;GO:0005634//nucleus;GO:0031307//integral to mitochondrial outer membrane
CL10508.Contig1_Chinese_chive	unnamed protein product [Vitis vinifera]	--	--	--	--	-	-	-
CL10287.Contig2_Chinese_chive	unnamed protein product [Vitis vinifera]	PREDICTED: Vitis vinifera uncharacterized LOC100257143 (LOC100257143), mRNA	Kinesin-like protein FLA10 OS=Chlamydomonas reinhardtii GN=FLA10 PE=1 SV=1	Kinesin-like protein	centromeric protein E	-	GO:0043167//ion binding;GO:0000166//nucleotide binding	GO:0043234//protein complex;GO:0044430//cytoskeletal part;GO:0015630//microtubule cytoskeleton
CL2120.Contig1_Chinese_chive	PREDICTED: uncharacterized protein LOC100845723 [Brachypodium distachyon]	Triticum aestivum cDNA, clone: WT013_F01, cultivar: Chinese Spring	--	Uncharacterized protein, possibly involved in aromatic compounds catabolism	--	GO:0006414//translational elongation;GO:0006388//tRNA splicing, via endonucleolytic cleavage and ligation	GO:0051731//polynucleotide 5'-hydroxyl-kinase activity;GO:0003746//translation elongation factor activity;GO:0003972//RNA ligase (ATP) activity;GO:0005524//ATP binding;GO:0004113//2',3'-cyclic-nucleotide 3'-phosphodiesterase activity	-
CL1689.Contig7_Chinese_chive	hypothetical protein OsI_20252 [Oryza sativa Indica Group]	--	Serine/threonine-protein kinase ATM OS=Arabidopsis thaliana GN=ATM PE=2 SV=1	--	ataxia telangiectasia mutated family protein [EC:2.7.11.1]	-	-	-
Unigene28317_Chinese_chive	PREDICTED: poly [ADP-ribose] polymerase 1-like isoform 1 [Vitis vinifera]	PREDICTED: Vitis vinifera poly [ADP-ribose] polymerase 1-like, transcript variant 2 (LOC100261796), mRNA	Poly [ADP-ribose] polymerase 1 OS=Oryza sativa subsp. japonica GN=PARP1 PE=2 SV=1	--	poly [ADP-ribose] polymerase [EC:2.4.2.30]	GO:0010267//production of ta-siRNAs involved in RNA interference;GO:0006346//methylation-dependent chromatin silencing;GO:0000911//cytokinesis by cell plate formation;GO:0006471//protein ADP-ribosylation;GO:0043687//post-translational protein modification;GO:0006261//DNA-dependent DNA replication;GO:0006306//DNA methylation;GO:0009616//virus induced gene silencing;GO:0048449//floral organ formati…	GO:0051287//NAD binding;GO:0003950//NAD+ ADP-ribosyltransferase activity;GO:0008270//zinc ion binding;GO:0003677//DNA binding;GO:0032440//2-alkenal reductase [NAD(P)] activity	GO:0005634//nucleus
CL3778.Contig2_Chinese_chive	hypothetical protein PRUPE_ppa002342mg [Prunus persica]	Triticum aestivum clone KSUK954 kinase R-like protein gene, partial cds	L-type lectin-domain containing receptor kinase IV.1 OS=Arabidopsis thaliana GN=LECRK41 PE=1 SV=1	Serine/threonine protein kinase	somatic embryogenesis receptor kinase 4 [EC:2.7.10.1 2.7.11.1]	GO:0031348//negative regulation of defense response;GO:0006995//cellular response to nitrogen starvation;GO:0009867//jasmonic acid mediated signaling pathway;GO:0009697//salicylic acid biosynthetic process;GO:0035304//regulation of protein dephosphorylation;GO:0009862//systemic acquired resistance, salicylic acid mediated signaling pathway;GO:0010363//regulation of plant-type hypersensitive respo…	GO:0004674//protein serine/threonine kinase activity;GO:0005524//ATP binding	GO:0005576//extracellular region;GO:0005886//plasma membrane
Unigene29641_Chinese_chive	PREDICTED: DEAD-box ATP-dependent RNA helicase ISE2, chloroplastic-like [Vitis vinifera]	PREDICTED: Vitis vinifera DEAD-box ATP-dependent RNA helicase ISE2, chloroplastic-like (LOC100253458), mRNA	DEAD-box ATP-dependent RNA helicase ISE2, chloroplastic OS=Arabidopsis thaliana GN=ISE2 PE=1 SV=2	Superfamily II RNA helicase	antiviral helicase SKI2 [EC:3.6.4.-]	GO:0010497//plasmodesmata-mediated intercellular transport;GO:0016556//mRNA modification;GO:0016441//posttranscriptional gene silencing;GO:0009793//embryo development ending in seed dormancy	GO:0003676//nucleic acid binding;GO:0008026//ATP-dependent helicase activity;GO:0005524//ATP binding;GO:0003724//RNA helicase activity	GO:0010494//cytoplasmic stress granule;GO:0009570//chloroplast stroma
CL2641.Contig2_Chinese_chive	unnamed protein product [Vitis vinifera]	PREDICTED: Vitis vinifera AMP deaminase-like (LOC100252323), mRNA	AMP deaminase OS=Arabidopsis thaliana GN=AMPD PE=1 SV=2	Adenosine deaminase	AMP deaminase [EC:3.5.4.6]	GO:0009880//embryonic pattern specification;GO:0050826//response to freezing;GO:0048825//cotyledon development;GO:0051301//cell division;GO:0009640//photomorphogenesis;GO:0010564//regulation of cell cycle process;GO:0019915//lipid storage;GO:0032264//IMP salvage;GO:0010182//sugar mediated signaling pathway;GO:0016567//protein ubiquitination;GO:0009845//seed germination;GO:0010228//vegetative to r…	GO:0043424//protein histidine kinase binding;GO:0003876//AMP deaminase activity;GO:0046872//metal ion binding	GO:0005829//cytosol;GO:0005634//nucleus;GO:0031307//integral to mitochondrial outer membrane
CL555.Contig2_Chinese_chive	predicted protein [Populus trichocarpa] >gi|222855944|gb|EEE93491.1| predicted protein [Populus trichocarpa]	Oryza sativa Japonica Group Os08g0110500 (Os08g0110500) mRNA, complete cds	U-box domain-containing protein 4 OS=Arabidopsis thaliana GN=PUB4 PE=1 SV=3	--	transcription factor TGA	-	-	GO:0043229//intracellular organelle
Unigene27494_Chinese_chive	hypothetical protein SORBIDRAFT_01g008180 [Sorghum bicolor] >gi|241920318|gb|EER93462.1| hypothetical protein SORBIDRAFT_01g008180 [Sorghum bicolor]	PREDICTED: Vitis vinifera myosin-Vb-like (LOC100266530), mRNA	--	Myosin heavy chain	myosin V	-	GO:0003779//actin binding;GO:0005524//ATP binding;GO:0003774//motor activity	GO:0016459//myosin complex
CL6806.Contig1_Chinese_chive	PREDICTED: BEACH domain-containing protein lvsC-like, partial [Vitis vinifera]	Oryza sativa Japonica Group genomic DNA, chromosome 2, BAC clone:OJ9003_G05	--	--	--	GO:0007165//signal transduction	-	GO:0005739//mitochondrion
CL3211.Contig2_Chinese_chive	heavy metal ATPase 2, partial [Oryza sativa Japonica Group]	PREDICTED: Vitis vinifera cadmium/zinc-transporting ATPase 3-like (LOC100243678), mRNA	Cadmium/zinc-transporting ATPase HMA2 OS=Arabidopsis thaliana GN=HMA2 PE=2 SV=1	Cation transport ATPase	Cd2+/Zn2+-exporting ATPase [EC:3.6.3.3 3.6.3.5]	GO:0010038//response to metal ion;GO:0000041//transition metal ion transport	GO:0072509;GO:0005488//binding;GO:0016787//hydrolase activity;GO:0046915//transition metal ion transmembrane transporter activity	-
CL782.Contig1_Chinese_chive	PREDICTED: chaperone protein ClpB1 [Vitis vinifera]	PREDICTED: Fragaria vesca subsp. vesca chaperone protein ClpB1-like (LOC101315050), mRNA	Chaperone protein ClpB1 OS=Oryza sativa subsp. japonica GN=CLPB1 PE=2 SV=1	ATPases with chaperone activity, ATP-binding subunit	ATP-dependent Clp protease ATP-binding subunit ClpB	GO:0009644//response to high light intensity;GO:0034605//cellular response to heat;GO:0042542//response to hydrogen peroxide;GO:0043335//protein unfolding	GO:0005524//ATP binding;GO:0017111//nucleoside-triphosphatase activity	GO:0005634//nucleus;GO:0005829//cytosol
CL745.Contig1_Chinese_chive	PREDICTED: uncharacterized protein LOC100241185 [Vitis vinifera] >gi|147804805|emb|CAN73523.1| hypothetical protein VITISV_010704 [Vitis vinifera]	PREDICTED: Fragaria vesca subsp. vesca uncharacterized LOC101302409 (LOC101302409), mRNA	Branched-chain-amino-acid aminotransferase 3, chloroplastic OS=Arabidopsis thaliana GN=BCAT3 PE=1 SV=1	Branched-chain amino acid aminotransferase/4-amino-4-deoxychorismate lyase	branched-chain amino acid aminotransferase [EC:2.6.1.42]	GO:0006457//protein folding;GO:0009644//response to high light intensity;GO:0042542//response to hydrogen peroxide;GO:0006508//proteolysis;GO:0009408//response to heat	GO:0008233//peptidase activity	GO:0016020//membrane;GO:0009536//plastid;GO:0005739//mitochondrion
Unigene30434_Chinese_chive	PREDICTED: protein RRP5 homolog [Vitis vinifera]	--	30S ribosomal protein S1, chloroplastic OS=Porphyra yezoensis GN=rps1 PE=3 SV=2	Ribosomal protein S1	rRNA biogenesis protein RRP5	GO:0001510//RNA methylation;GO:0006364//rRNA processing;GO:0006606//protein import into nucleus;GO:0009553//embryo sac development	-	GO:0005829//cytosol;GO:0005730//nucleolus;GO:0005886//plasma membrane
CL1689.Contig1_Chinese_chive	hypothetical protein OsI_20252 [Oryza sativa Indica Group]	--	Serine/threonine-protein kinase ATM OS=Arabidopsis thaliana GN=ATM PE=2 SV=1	--	ataxia telangiectasia mutated family protein [EC:2.7.11.1]	-	-	-
CL1689.Contig6_Chinese_chive	hypothetical protein OsI_20252 [Oryza sativa Indica Group]	--	Serine/threonine-protein kinase ATM OS=Arabidopsis thaliana GN=ATM PE=2 SV=1	--	ataxia telangiectasia mutated family protein [EC:2.7.11.1]	-	-	-
CL11100.Contig5_Chinese_chive	PRP39 [x Doritaenopsis hybrid cultivar]	X Doritaenopsis hybrid cultivar Happy Valentine x Happy Smile PRP39 (PRP39) mRNA, complete cds	--	FOG: TPR repeat	pre-mRNA-processing factor 39	GO:0048510//regulation of timing of transition from vegetative to reproductive phase;GO:0006396//RNA processing	-	GO:0005829//cytosol
CL2131.Contig2_Chinese_chive	PREDICTED: uncharacterized protein LOC100257200 [Vitis vinifera]	Oryza sativa Japonica Group Os03g0801800 (Os03g0801800) mRNA, complete cds	29 kDa ribonucleoprotein A, chloroplastic OS=Nicotiana sylvestris PE=2 SV=1	RNA-binding proteins (RRM domain)	nucleolar protein 4	-	GO:0003676//nucleic acid binding	-
Unigene26157_Chinese_chive	hypothetical protein PRUPE_ppa001224mg [Prunus persica]	PREDICTED: Brachypodium distachyon uncharacterized LOC100835450 (LOC100835450), mRNA	--	--	--	GO:0043547//positive regulation of GTPase activity;GO:0007165//signal transduction	GO:0005543//phospholipid binding;GO:0005096//GTPase activator activity	GO:0005622//intracellular;GO:0005886//plasma membrane
CL98.Contig3_Chinese_chive	PREDICTED: uncharacterized protein LOC100250261 [Vitis vinifera]	--	--	--	--	-	-	-
Unigene28804_Chinese_chive	Os02g0736600 [Oryza sativa Japonica Group] >gi|113537586|dbj|BAF09969.1| Os02g0736600 [Oryza sativa Japonica Group]	Zea mays BAC clone CH201-142M10 from chromosome 5, complete sequence	Probable pre-mRNA-splicing factor ATP-dependent RNA helicase OS=Arabidopsis thaliana GN=At3g26560 PE=1 SV=2	HrpA-like helicases	ATP-dependent RNA helicase DHX37/DHR1 [EC:3.6.4.13]	-	GO:0004386//helicase activity;GO:0000166//nucleotide binding	-
CL1567.Contig3_Chinese_chive	PREDICTED: elongation factor 2-like [Fragaria vesca subsp. vesca]	PREDICTED: Brachypodium distachyon elongation factor 2-like (LOC100836272), mRNA	Elongation factor 2 OS=Beta vulgaris PE=2 SV=1	Translation elongation factors (GTPases)	elongation factor 2	GO:0006414//translational elongation;GO:0006184//GTP catabolic process;GO:0009409//response to cold	GO:0003746//translation elongation factor activity;GO:0005525//GTP binding;GO:0003924//GTPase activity;GO:0005507//copper ion binding	GO:0009507//chloroplast;GO:0005730//nucleolus;GO:0005829//cytosol;GO:0005886//plasma membrane
CL1689.Contig2_Chinese_chive	hypothetical protein OsI_20252 [Oryza sativa Indica Group]	--	Serine/threonine-protein kinase ATM OS=Arabidopsis thaliana GN=ATM PE=2 SV=1	--	ataxia telangiectasia mutated family protein [EC:2.7.11.1]	-	-	-
Unigene30380_Chinese_chive	PREDICTED: myosin-Vb-like [Vitis vinifera]	PREDICTED: Vitis vinifera myosin-H heavy chain-like (LOC100266890), mRNA	--	Myosin heavy chain	myosin V	GO:0048768//root hair cell tip growth;GO:0060151//peroxisome localization;GO:0010154//fruit development;GO:0051301//cell division;GO:0009791//post-embryonic development;GO:0051646//mitochondrion localization;GO:0010091//trichome branching;GO:0051645//Golgi localization	GO:0042802//identical protein binding;GO:0005524//ATP binding;GO:0003774//motor activity;GO:0003779//actin binding	GO:0016459//myosin complex
CL3655.Contig1_Chinese_chive	PREDICTED: DEAD-box ATP-dependent RNA helicase 13-like [Brachypodium distachyon]	PREDICTED: Glycine max DEAD-box ATP-dependent RNA helicase 13-like (LOC100806018), mRNA	DEAD-box ATP-dependent RNA helicase 13 OS=Oryza sativa subsp. japonica GN=Os04g0510400 PE=2 SV=2	Superfamily II DNA and RNA helicases	ATP-dependent RNA helicase DDX24/MAK5 [EC:3.6.4.13]	-	GO:0004386//helicase activity;GO:0003676//nucleic acid binding;GO:0000166//nucleotide binding	GO:0009536//plastid
CL852.Contig1_Chinese_chive	chromodomain helicase DNA binding protein, putative [Ricinus communis] >gi|223545389|gb|EEF46894.1| chromodomain helicase DNA binding protein, putative [Ricinus communis]	Populus trichocarpa chromatin remodeling complex subunit (CHR909), mRNA	CHD3-type chromatin-remodeling factor PICKLE OS=Arabidopsis thaliana GN=PKL PE=1 SV=1	Superfamily II DNA/RNA helicases, SNF2 family	chromodomain-helicase-DNA-binding protein 4 [EC:3.6.4.12]	GO:0009788//negative regulation of abscisic acid mediated signaling pathway;GO:0006346//methylation-dependent chromatin silencing;GO:0016246//RNA interference;GO:0009739//response to gibberellin stimulus;GO:2000023//regulation of lateral root development;GO:0008283//cell proliferation;GO:0009736//cytokinin mediated signaling pathway;GO:0009733//response to auxin stimulus	GO:0008270//zinc ion binding;GO:0016740//transferase activity;GO:0005506//iron ion binding;GO:0003677//DNA binding;GO:0016887//ATPase activity;GO:0005524//ATP binding;GO:0003678//DNA helicase activity	GO:0005634//nucleus
Unigene28606_Chinese_chive	hypothetical protein PRUPE_ppa001275mg [Prunus persica]	Gossypium hirsutum cyclopropane fatty acid synthase (CPA-FAS-3) mRNA, complete cds	Probable (S)-tetrahydroprotoberberine N-methyltransferase 2 OS=Papaver bracteatum PE=2 SV=1	Predicted NAD/FAD-binding protein	cyclopropane-fatty-acyl-phospholipid synthase [EC:2.1.1.79]	GO:0008610//lipid biosynthetic process;GO:0032259//methylation;GO:0055114//oxidation-reduction process	GO:0016491//oxidoreductase activity;GO:0008825//cyclopropane-fatty-acyl-phospholipid synthase activity	GO:0005737//cytoplasm
CL9630.Contig1_Chinese_chive	CMT-type DNA-methyltransferase [Elaeis guineensis]	Vitis vinifera clone SS0ABG26YF01	DNA (cytosine-5)-methyltransferase 3 OS=Zea mays GN=DMT105 PE=2 SV=1	Site-specific DNA methylase	DNA (cytosine-5-)-methyltransferase [EC:2.1.1.37]	GO:0044763;GO:0006306//DNA methylation	GO:0016740//transferase activity	-
CL2131.Contig1_Chinese_chive	PREDICTED: uncharacterized protein LOC100257200 [Vitis vinifera]	Oryza sativa Japonica Group Os03g0801800 (Os03g0801800) mRNA, complete cds	29 kDa ribonucleoprotein A, chloroplastic OS=Nicotiana sylvestris PE=2 SV=1	RNA-binding proteins (RRM domain)	nucleolar protein 4	-	GO:0003676//nucleic acid binding	-
CL7135.Contig2_Chinese_chive	PHD finger family protein [Arabidopsis lyrata subsp. lyrata] >gi|297327352|gb|EFH57772.1| PHD finger family protein [Arabidopsis lyrata subsp. lyrata]	--	--	--	--	-	-	-
CL3211.Contig1_Chinese_chive	heavy metal ATPase 2, partial [Oryza sativa Japonica Group]	PREDICTED: Vitis vinifera cadmium/zinc-transporting ATPase 3-like (LOC100243678), mRNA	Cadmium/zinc-transporting ATPase HMA2 OS=Arabidopsis thaliana GN=HMA2 PE=2 SV=1	Cation transport ATPase	Cd2+/Zn2+-exporting ATPase [EC:3.6.3.3 3.6.3.5]	GO:0010038//response to metal ion;GO:0000041//transition metal ion transport	GO:0072509;GO:0005488//binding;GO:0016787//hydrolase activity;GO:0046915//transition metal ion transmembrane transporter activity	-
CL6775.Contig1_Chinese_chive	hypothetical protein PRUPE_ppa000956mg [Prunus persica]	PREDICTED: Glycine max probable receptor protein kinase TMK1-like (LOC100814501), mRNA	Probable receptor protein kinase TMK1 OS=Arabidopsis thaliana GN=TMK1 PE=2 SV=1	Serine/threonine protein kinase	[EC:2.7.1.-]	GO:0006468//protein phosphorylation;GO:0000165//MAPK cascade	GO:0004674//protein serine/threonine kinase activity;GO:0000166//nucleotide binding	GO:0016020//membrane
Unigene30531_Chinese_chive	putative ribonucleotide reductase large subunit [Musa acuminata]	PREDICTED: Vitis vinifera ribonucleoside-diphosphate reductase large subunit-like (LOC100261117), mRNA	Ribonucleoside-diphosphate reductase large subunit OS=Arabidopsis thaliana GN=RNR1 PE=1 SV=1	Ribonucleotide reductase, alpha subunit	ribonucleoside-diphosphate reductase subunit M1 [EC:1.17.4.1]	GO:0055114//oxidation-reduction process;GO:0009202//deoxyribonucleoside triphosphate biosynthetic process;GO:0006260//DNA replication;GO:0046686//response to cadmium ion	GO:0005524//ATP binding;GO:0004748//ribonucleoside-diphosphate reductase activity, thioredoxin disulfide as acceptor	GO:0005971//ribonucleoside-diphosphate reductase complex
CL7643.Contig1_Chinese_chive	PREDICTED: translational activator GCN1 isoform 2 [Vitis vinifera]	PREDICTED: Cucumis sativus GCN1 general control of amino-acid synthesis 1-like 1 (yeast) (GCN1L1), mRNA	--	FOG: HEAT repeat	--	GO:0042742//defense response to bacterium;GO:0016192//vesicle-mediated transport;GO:0006886//intracellular protein transport	-	GO:0030117//membrane coat;GO:0005634//nucleus;GO:0005829//cytosol
CL4963.Contig1_Chinese_chive	hypothetical protein SORBIDRAFT_04g002640 [Sorghum bicolor] >gi|241933087|gb|EES06232.1| hypothetical protein SORBIDRAFT_04g002640 [Sorghum bicolor]	--	--	--	--	-	-	-
Unigene31060_Chinese_chive	Chromo domain protein, putative [Ricinus communis] >gi|223549062|gb|EEF50551.1| Chromo domain protein, putative [Ricinus communis]	PREDICTED: Fragaria vesca subsp. vesca ATP-dependent helicase BRM-like (LOC101291753), mRNA	ATP-dependent helicase BRM OS=Arabidopsis thaliana GN=BRM PE=1 SV=1	Superfamily II DNA/RNA helicases, SNF2 family	SWI/SNF-related matrix-associated actin-dependent regulator of chromatin subfamily A member 2/4 [EC:3.6.4.-]	GO:0043044//ATP-dependent chromatin remodeling;GO:0040029//regulation of gene expression, epigenetic;GO:0010199//organ boundary specification between lateral organs and the meristem	GO:0003677//DNA binding;GO:0005515//protein binding;GO:0016818//hydrolase activity, acting on acid anhydrides, in phosphorus-containing anhydrides;GO:0003682//chromatin binding	GO:0005829//cytosol;GO:0005634//nucleus
CL11654.Contig3_Chinese_chive	PREDICTED: exocyst complex component 5-like [Cucumis sativus] >gi|449480242|ref|XP_004155839.1| PREDICTED: exocyst complex component 5-like [Cucumis sativus]	PREDICTED: Vitis vinifera exocyst complex component 5-like (LOC100260245), mRNA	Exocyst complex component 5 OS=Oryza sativa subsp. japonica GN=SEC10 PE=2 SV=1	--	--	GO:0007015//actin filament organization;GO:0048278//vesicle docking;GO:0006887//exocytosis;GO:0015031//protein transport	-	GO:0009506//plasmodesma;GO:0005886//plasma membrane;GO:0000145//exocyst;GO:0005829//cytosol
CL6077.Contig6_Chinese_chive	Casein kinase I isoform alpha [Medicago truncatula] >gi|355499641|gb|AES80844.1| Casein kinase I isoform alpha [Medicago truncatula]	PREDICTED: Glycine max uncharacterized protein LOC100801967 (LOC100801967), mRNA	Casein kinase I isoform delta-like OS=Arabidopsis thaliana GN=At4g26100 PE=2 SV=2	Serine/threonine protein kinase	casein kinase 1 [EC:2.7.11.1]	GO:0006468//protein phosphorylation	GO:0005524//ATP binding;GO:0004674//protein serine/threonine kinase activity	GO:0005634//nucleus
CL7135.Contig1_Chinese_chive	PHD finger family protein [Arabidopsis lyrata subsp. lyrata] >gi|297327352|gb|EFH57772.1| PHD finger family protein [Arabidopsis lyrata subsp. lyrata]	--	--	--	--	-	-	-
Unigene28635_Chinese_chive	phytochrome A [Vitis riparia]	Sorghum propinquum phytochrome A (PHYA) gene, complete cds	Phytochrome A OS=Arabidopsis thaliana GN=PHYA PE=1 SV=2	Bacteriophytochrome (light-regulated signal transduction histidine kinase)	phytochrome A	GO:0009630//gravitropism;GO:0017148//negative regulation of translation;GO:0010203//response to very low fluence red light stimulus;GO:0017006//protein-tetrapyrrole linkage;GO:0018106//peptidyl-histidine phosphorylation;GO:0023014//signal transduction by phosphorylation;GO:0009585//red, far-red light phototransduction;GO:0006355//regulation of transcription, DNA-dependent;GO:0009638//phototropism…	GO:0031516//far-red light photoreceptor activity;GO:0008020//G-protein coupled photoreceptor activity;GO:0000155//phosphorelay sensor kinase activity;GO:0042803//protein homodimerization activity;GO:0005524//ATP binding	GO:0016020//membrane;GO:0016604//nuclear body;GO:0005739//mitochondrion
CL3442.Contig1_Chinese_chive	JMS10C05.2 [Jatropha curcas]	PREDICTED: Glycine max probable galactinol--sucrose galactosyltransferase 2-like (LOC100807861), mRNA	Probable galactinol--sucrose galactosyltransferase 2 OS=Arabidopsis thaliana GN=RFS2 PE=2 SV=2	--	raffinose synthase [EC:2.4.1.82]	GO:0006979//response to oxidative stress;GO:0034484//raffinose catabolic process;GO:0080167//response to karrikin	GO:0052692//raffinose alpha-galactosidase activity;GO:0047274//galactinol-sucrose galactosyltransferase activity	GO:0005737//cytoplasm;GO:0009506//plasmodesma
CL437.Contig1_Chinese_chive	hypothetical protein PRUPE_ppa001317mg [Prunus persica]	Zea mays heat shock 70 kDa protein 4 (LOC100285213), mRNA >gi|224029076|gb|BT066717.1| Zea mays full-length cDNA clone ZM_BFb0058C22 mRNA, complete cds	Heat shock 70 kDa protein 14 OS=Arabidopsis thaliana GN=HSP70-14 PE=1 SV=1	Molecular chaperone	heat shock 70kDa protein 4	GO:0006457//protein folding;GO:0046686//response to cadmium ion;GO:0009408//response to heat;GO:0055114//oxidation-reduction process	GO:0005524//ATP binding;GO:0032440//2-alkenal reductase [NAD(P)] activity	GO:0009506//plasmodesma;GO:0005886//plasma membrane;GO:0005618//cell wall;GO:0005634//nucleus;GO:0005829//cytosol
Unigene25897_Chinese_chive	hypothetical protein PRUPE_ppa001436mg [Prunus persica]	PREDICTED: Cucumis sativus homeobox-leucine zipper protein ANTHOCYANINLESS 2-like (LOC101222248), mRNA	Homeobox-leucine zipper protein ANTHOCYANINLESS 2 OS=Arabidopsis thaliana GN=ANL2 PE=2 SV=1	--	homeobox-leucine zipper protein	GO:0042335//cuticle development;GO:0006473//protein acetylation;GO:0006355//regulation of transcription, DNA-dependent;GO:0043481//anthocyanin accumulation in tissues in response to UV light;GO:0048765//root hair cell differentiation	GO:0043565//sequence-specific DNA binding;GO:0003700//sequence-specific DNA binding transcription factor activity;GO:0050692//DBD domain binding	GO:0005634//nucleus
Unigene30970_Chinese_chive	PREDICTED: DEAD-box ATP-dependent RNA helicase 3, chloroplastic [Vitis vinifera] >gi|296089875|emb|CBI39694.3| unnamed protein product [Vitis vinifera]	PREDICTED: Glycine max DEAD-box ATP-dependent RNA helicase 3, chloroplastic-like (LOC100815040), mRNA	DEAD-box ATP-dependent RNA helicase 3, chloroplastic OS=Oryza sativa subsp. japonica GN=Os03g0827700 PE=2 SV=2	Superfamily II DNA and RNA helicases	ATP-dependent RNA helicase DDX5/DBP2 [EC:3.6.4.13]	GO:0009793//embryo development ending in seed dormancy	GO:0003723//RNA binding;GO:0008270//zinc ion binding;GO:0008026//ATP-dependent helicase activity;GO:0005524//ATP binding	GO:0009941//chloroplast envelope;GO:0009570//chloroplast stroma;GO:0016020//membrane;GO:0005634//nucleus
CL6270.Contig2_Chinese_chive	unnamed protein product [Vitis vinifera]	PREDICTED: Fragaria vesca subsp. vesca histone-lysine N-methyltransferase CLF-like (LOC101314790), mRNA	Histone-lysine N-methyltransferase EZ1 OS=Zea mays GN=EZ1 PE=2 SV=1	Proteins containing SET domain	enhancer of zeste [EC:2.1.1.43]	GO:0048731;GO:0010468//regulation of gene expression;GO:0006139//nucleobase-containing compound metabolic process;GO:0016571//histone methylation	GO:0005488//binding;GO:0016740//transferase activity	GO:0005634//nucleus
CL2564.Contig1_Chinese_chive	PREDICTED: NAD(P)H-quinone oxidoreductase subunit 2 A, chloroplastic-like [Solanum lycopersicum]	Allium textile ribosomal protein S12 (rps12) gene, partial cds; ribosomal protein S7 (rps7) and NADH dehydrogenase subunit B (ndhB) genes, complete cds; and tRNA-Leu (trnL) gene, partial sequence; chloroplast genes for chloroplast products	NAD(P)H-quinone oxidoreductase subunit 2 A, chloroplastic OS=Coffea arabica GN=ndhB1 PE=3 SV=1	NADH:ubiquinone oxidoreductase subunit 2 (chain N)	NAD(P)H-quinone oxidoreductase subunit 2 [EC:1.6.5.3]	GO:0006412//translation;GO:0006810//transport;GO:0019684//photosynthesis, light reaction;GO:0042773//ATP synthesis coupled electron transport	GO:0048038//quinone binding;GO:0008137//NADH dehydrogenase (ubiquinone) activity;GO:0019843//rRNA binding;GO:0003735//structural constituent of ribosome	GO:0015935//small ribosomal subunit;GO:0016021//integral to membrane;GO:0009535//chloroplast thylakoid membrane;GO:0005886//plasma membrane
CL11100.Contig6_Chinese_chive	unnamed protein product [Vitis vinifera]	X Doritaenopsis hybrid cultivar Happy Valentine x Happy Smile PRP39 (PRP39) mRNA, complete cds	--	FOG: TPR repeat	pre-mRNA-processing factor 39	GO:0048510//regulation of timing of transition from vegetative to reproductive phase;GO:0006396//RNA processing	-	GO:0005829//cytosol
CL7573.Contig1_Chinese_chive	beta-galactosidase, putative [Ricinus communis] >gi|223530194|gb|EEF32103.1| beta-galactosidase, putative [Ricinus communis]	Medicago truncatula Beta-galactosidase (MTR_4g059680) mRNA, complete cds	Beta-galactosidase 6 OS=Oryza sativa subsp. japonica GN=Os03g0255100 PE=1 SV=2	Beta-galactosidase	beta-galactosidase [EC:3.2.1.23]	GO:0005975//carbohydrate metabolic process	GO:0043169//cation binding;GO:0030246//carbohydrate binding;GO:0004565//beta-galactosidase activity	GO:0016023//cytoplasmic membrane-bounded vesicle;GO:0005618//cell wall;GO:0016020//membrane;GO:0048046//apoplast
CL6662.Contig1_Chinese_chive	PREDICTED: protein fluG-like [Vitis vinifera]	Saccharum officinarum glutamine synthetase (GSI) mRNA, partial cds	--	Glutamine synthetase	--	GO:0010311//lateral root formation;GO:0002679//respiratory burst involved in defense response;GO:0010200//response to chitin;GO:0009617//response to bacterium;GO:0048829//root cap development;GO:0006542//glutamine biosynthetic process;GO:0006569//tryptophan catabolic process;GO:0009684//indoleacetic acid biosynthetic process;GO:0009737//response to abscisic acid stimulus;GO:0009399//nitrogen fixa…	GO:0043015//gamma-tubulin binding;GO:0043621//protein self-association;GO:0008017//microtubule binding;GO:0004356//glutamate-ammonia ligase activity;GO:0005524//ATP binding	GO:0005829//cytosol
Unigene27941_Chinese_chive	hypothetical protein PRUPE_ppa000541mg [Prunus persica]	Triticum aestivum cDNA, clone: WT008_C15, cultivar: Chinese Spring	Histone-lysine N-methyltransferase, H3 lysine-9 specific SUVH6 OS=Arabidopsis thaliana GN=SUVH6 PE=2 SV=2	Proteins containing SET domain	euchromatic histone-lysine N-methyltransferase [EC:2.1.1.43]	GO:0016571//histone methylation	GO:0010428//methyl-CpNpG binding;GO:0010429//methyl-CpNpN binding;GO:0008327//methyl-CpG binding;GO:0008168//methyltransferase activity	GO:0043229//intracellular organelle
CL344.Contig1_Chinese_chive	lipoxygenase [Gladiolus hybrid cultivar]	TSA: Camelina sativa comp46880_c0_seq1 transcribed RNA sequence	Linoleate 9S-lipoxygenase A OS=Solanum lycopersicum GN=LOX1.1 PE=2 SV=1	--	linoleate 9S-lipoxygenase [EC:1.13.11.58]	GO:0006633//fatty acid biosynthetic process	GO:0046872//metal ion binding;GO:0016702//oxidoreductase activity, acting on single donors with incorporation of molecular oxygen, incorporation of two atoms of oxygen	-
CL7406.Contig4_Chinese_chive	respiratory burst oxidase protein D, putative, expressed [Oryza sativa Japonica Group]	Nicotiana langsdorffii x Nicotiana sanderae NADPH oxidase (rbohD) mRNA, partial cds	Respiratory burst oxidase homolog protein C OS=Solanum tuberosum GN=RBOHC PE=1 SV=2	Predicted ferric reductase	respiratory burst oxidase [EC:1.6.3.- 1.11.1.-]	GO:0010053//root epidermal cell differentiation;GO:0009408//response to heat;GO:0009060//aerobic respiration;GO:0043069//negative regulation of programmed cell death;GO:0050832//defense response to fungus;GO:0033198//response to ATP	GO:0016174//NAD(P)H oxidase activity;GO:0005509//calcium ion binding;GO:0004601//peroxidase activity	GO:0005773//vacuole;GO:0022626//cytosolic ribosome;GO:0005887//integral to plasma membrane
Unigene28591_Chinese_chive	predicted protein [Populus trichocarpa] >gi|222849432|gb|EEE86979.1| predicted protein [Populus trichocarpa]	PREDICTED: Fragaria vesca subsp. vesca vacuolar proton ATPase a3-like (LOC101293738), mRNA	Vacuolar proton ATPase a3 OS=Arabidopsis thaliana GN=VHA-a3 PE=1 SV=1	Archaeal/vacuolar-type H+-ATPase subunit I	V-type H+-transporting ATPase subunit I [EC:3.6.3.14]	GO:0015991//ATP hydrolysis coupled proton transport;GO:0031669//cellular response to nutrient levels;GO:0015986//ATP synthesis coupled proton transport	GO:0015078//hydrogen ion transmembrane transporter activity;GO:0009678//hydrogen-translocating pyrophosphatase activity	GO:0009705//plant-type vacuole membrane;GO:0009507//chloroplast;GO:0000220//vacuolar proton-transporting V-type ATPase, V0 domain;GO:0005886//plasma membrane;GO:0005739//mitochondrion
Unigene30211_Chinese_chive	PREDICTED: ATP-dependent zinc metalloprotease FtsH-like [Vitis vinifera]	PREDICTED: Vitis vinifera ATP-dependent zinc metalloprotease FtsH-like (LOC100251534), mRNA	ATP-dependent zinc metalloprotease FtsH OS=Porphyra purpurea GN=ftsH PE=3 SV=1	ATP-dependent Zn proteases	cell division protease FtsH [EC:3.4.24.-]	GO:0010304//PSII associated light-harvesting complex II catabolic process;GO:0051301//cell division;GO:0006508//proteolysis;GO:0000023//maltose metabolic process;GO:0019252//starch biosynthetic process;GO:0009793//embryo development ending in seed dormancy	GO:0004176//ATP-dependent peptidase activity;GO:0004222//metalloendopeptidase activity;GO:0005524//ATP binding;GO:0008568//microtubule-severing ATPase activity;GO:0004252//serine-type endopeptidase activity	GO:0009941//chloroplast envelope;GO:0005886//plasma membrane
CL6077.Contig4_Chinese_chive	Os01g0772600 [Oryza sativa Japonica Group] >gi|113533924|dbj|BAF06307.1| Os01g0772600 [Oryza sativa Japonica Group]	PREDICTED: Glycine max uncharacterized protein LOC100801967 (LOC100801967), mRNA	Casein kinase I isoform delta-like OS=Arabidopsis thaliana GN=At4g26100 PE=2 SV=2	Serine/threonine protein kinase	casein kinase 1 [EC:2.7.11.1]	GO:0006468//protein phosphorylation	GO:0005524//ATP binding;GO:0004674//protein serine/threonine kinase activity	GO:0005634//nucleus
Unigene25292_Chinese_chive	hypothetical protein PRUPE_ppa001092mg [Prunus persica]	PREDICTED: Vitis vinifera endoplasmic reticulum metallopeptidase 1-like (LOC100266752), mRNA	--	Predicted aminopeptidases	--	-	-	GO:0016020//membrane;GO:0005783//endoplasmic reticulum
CL1858.Contig2_Chinese_chive	PREDICTED: coatomer subunit gamma-2-like [Vitis vinifera] >gi|297741448|emb|CBI32579.3| unnamed protein product [Vitis vinifera]	PREDICTED: Vitis vinifera coatomer subunit gamma-2-like (LOC100853178), mRNA	Coatomer subunit gamma-2 OS=Oryza sativa subsp. japonica GN=Os07g0201100 PE=2 SV=1	Vesicle coat complex COPI, gamma subunit	AP-1 complex subunit beta-1	GO:0016192//vesicle-mediated transport;GO:0006886//intracellular protein transport	GO:0005198//structural molecule activity	GO:0009507//chloroplast;GO:0030126//COPI vesicle coat
Unigene30788_Chinese_chive	Protein kinase; U box [Medicago truncatula]	--	U-box domain-containing protein 33 OS=Arabidopsis thaliana GN=PUB33 PE=2 SV=2	Serine/threonine protein kinase	interleukin-1 receptor-associated kinase 4 [EC:2.7.11.1]	GO:0006468//protein phosphorylation	GO:0004674//protein serine/threonine kinase activity;GO:0005524//ATP binding	GO:0009536//plastid
CL1712.Contig1_Chinese_chive	PREDICTED: ribosome biogenesis protein BMS1 homolog [Solanum lycopersicum]	PREDICTED: Solanum lycopersicum BMS1 homolog, ribosome assembly protein (yeast) (BMS1), mRNA	Nucleolin 2 OS=Oryza sativa subsp. japonica GN=Os04g0620700 PE=2 SV=2	GTP-binding protein required for 40S ribosome biogenesis	ribosome biogenesis protein BMS1	GO:0006406//mRNA export from nucleus;GO:0006606//protein import into nucleus	GO:0000166//nucleotide binding	-
CL1492.Contig2_Chinese_chive	hypothetical protein OsI_09084 [Oryza sativa Indica Group]	Medicago truncatula Protein Jade-1 (MTR_3g073320) mRNA, complete cds	Histone-lysine N-methyltransferase ATX1 OS=Arabidopsis thaliana GN=ATX1 PE=1 SV=2	PHD zinc finger-containing protein	NuA3 HAT complex component NTO1	GO:0044699;GO:0050896//response to stimulus	-	GO:0009506//plasmodesma
Unigene30059_Chinese_chive	uncharacterized protein LOC100383198 [Zea mays]	PREDICTED: Glycine max ALG-2 interacting protein X-like (LOC100802927), mRNA	Phospholipase D beta 1 OS=Arabidopsis thaliana GN=PLDBETA1 PE=2 SV=4	DNA segregation ATPase FtsK/SpoIIIE and related proteins	programmed cell death 6-interacting protein	-	-	-
CL5534.Contig1_Chinese_chive	PREDICTED: regulator of nonsense transcripts 2-like [Vitis vinifera]	PREDICTED: Brachypodium distachyon regulator of nonsense transcripts 2-like (LOC100845822), mRNA	--	--	regulator of nonsense transcripts 2	GO:0000278//mitotic cell cycle;GO:0006412//translation;GO:0006468//protein phosphorylation;GO:0006396//RNA processing;GO:0000956//nuclear-transcribed mRNA catabolic process;GO:0009630//gravitropism;GO:0019344//cysteine biosynthetic process	GO:0003723//RNA binding;GO:0004672//protein kinase activity;GO:0003677//DNA binding;GO:0005524//ATP binding	GO:0005737//cytoplasm
CL4963.Contig2_Chinese_chive	unnamed protein product [Blastocystis hominis]	--	--	--	--	-	-	-
Unigene26906_Chinese_chive	predicted protein [Populus trichocarpa] >gi|222845525|gb|EEE83072.1| predicted protein [Populus trichocarpa]	PREDICTED: Solanum lycopersicum transcription factor LHW-like (LOC101248073), mRNA	Transcription factor LHW OS=Arabidopsis thaliana GN=LHW PE=1 SV=1	--	transcription factor MYC2	GO:0009653//anatomical structure morphogenesis;GO:0048364//root development;GO:0044763;GO:0006355//regulation of transcription, DNA-dependent;GO:0048523//negative regulation of cellular process;GO:0010073//meristem maintenance	GO:0046983//protein dimerization activity	GO:0043231//intracellular membrane-bounded organelle
Unigene29590_Chinese_chive	PREDICTED: pyrophosphate-energized membrane proton pump 3 [Vitis vinifera]	PREDICTED: Glycine max pyrophosphate-energized membrane proton pump 3-like (LOC100784465), mRNA	Pyrophosphate-energized membrane proton pump 2 OS=Arabidopsis thaliana GN=AVPL1 PE=1 SV=2	Inorganic pyrophosphatase	inorganic pyrophosphatase [EC:3.6.1.1]	GO:0015992//proton transport;GO:0055114//oxidation-reduction process	GO:0009678//hydrogen-translocating pyrophosphatase activity;GO:0004427//inorganic diphosphatase activity;GO:0032440//2-alkenal reductase [NAD(P)] activity	GO:0005768//endosome;GO:0005773//vacuole;GO:0005794//Golgi apparatus;GO:0005886//plasma membrane;GO:0005802//trans-Golgi network
Unigene30321_Chinese_chive	PREDICTED: MATH domain-containing protein At5g43560-like [Fragaria vesca subsp. vesca]	PREDICTED: Vitis vinifera MATH domain-containing protein At5g43560-like (LOC100247786), mRNA	MATH domain-containing protein At5g43560 OS=Arabidopsis thaliana GN=At5g43560 PE=1 SV=1	--	ubiquitin carboxyl-terminal hydrolase 7 [EC:3.1.2.15]	GO:0044699;GO:0009987//cellular process	GO:0043424//protein histidine kinase binding	-
CL5620.Contig4_Chinese_chive	nuclear matrix constituent protein 1 [Allium cepa]	Allium cepa AcNMCP1 mRNA for nuclear matrix constituent protein 1, complete cds	WEB family protein At4g27595, chloroplastic OS=Arabidopsis thaliana GN=At4g27595 PE=2 SV=1	ATPase involved in DNA repair	nucleoprotein TPR	-	-	-
Unigene29595_Chinese_chive	PREDICTED: beta-galactosidase 3-like [Vitis vinifera] >gi|296082595|emb|CBI21600.3| unnamed protein product [Vitis vinifera]	PREDICTED: Cucumis sativus beta-galactosidase 3-like (LOC101210129), mRNA	Beta-galactosidase 3 OS=Oryza sativa subsp. japonica GN=Os01g0875500 PE=2 SV=1	Beta-galactosidase	beta-galactosidase [EC:3.2.1.23]	GO:0005975//carbohydrate metabolic process;GO:0080167//response to karrikin	GO:0030246//carbohydrate binding;GO:0004565//beta-galactosidase activity	GO:0009505//plant-type cell wall;GO:0016023//cytoplasmic membrane-bounded vesicle;GO:0005576//extracellular region
CL4821.Contig1_Chinese_chive	PREDICTED: cullin-4 [Vitis vinifera]	PREDICTED: Cucumis sativus cullin-4-like (LOC101203512), mRNA	Cullin-4 OS=Arabidopsis thaliana GN=CUL4 PE=1 SV=1	Cullin, a subunit of E3 ubiquitin ligase	cullin 4	GO:0006511//ubiquitin-dependent protein catabolic process	GO:0031625//ubiquitin protein ligase binding	GO:0031461//cullin-RING ubiquitin ligase complex
CL5421.Contig2_Chinese_chive	PREDICTED: uncharacterized protein LOC100782903 [Glycine max]	PREDICTED: Glycine max uncharacterized protein LOC100782903 (LOC100782903), mRNA	Serine/threonine-protein kinase EDR1 OS=Arabidopsis thaliana GN=EDR1 PE=1 SV=1	Serine/threonine protein kinase	serine/threonine-protein kinase CTR1 [EC:2.7.11.1]	GO:0006468//protein phosphorylation	GO:0004715//non-membrane spanning protein tyrosine kinase activity;GO:0004712//protein serine/threonine/tyrosine kinase activity;GO:0005524//ATP binding;GO:0004674//protein serine/threonine kinase activity	GO:0005634//nucleus
CL9919.Contig4_Chinese_chive	hypothetical protein OsI_04992 [Oryza sativa Indica Group]	--	Splicing factor U2af large subunit A OS=Arabidopsis thaliana GN=U2AF65A PE=2 SV=2	--	splicing factor U2AF 65 kDa subunit	-	-	-
CL5580.Contig3_Chinese_chive	hypothetical protein PRUPE_ppa001645mg [Prunus persica]	PREDICTED: Vitis vinifera digalactosyldiacylglycerol synthase 1, chloroplastic-like (LOC100259167), mRNA	Digalactosyldiacylglycerol synthase 1, chloroplastic OS=Lotus japonicus GN=DGD1 PE=2 SV=1	--	digalactosyldiacylglycerol synthase [EC:2.4.1.241]	GO:0019375//galactolipid biosynthetic process;GO:0009877//nodulation	GO:0046481//digalactosyldiacylglycerol synthase activity;GO:0046480//galactolipid galactosyltransferase activity	GO:0005739//mitochondrion;GO:0043661;GO:0009707//chloroplast outer membrane
CL1492.Contig1_Chinese_chive	hypothetical protein OsI_09084 [Oryza sativa Indica Group]	Medicago truncatula Protein Jade-1 (MTR_3g073320) mRNA, complete cds	Histone-lysine N-methyltransferase ATX1 OS=Arabidopsis thaliana GN=ATX1 PE=1 SV=2	PHD zinc finger-containing protein	NuA3 HAT complex component NTO1	GO:0044699;GO:0050896//response to stimulus	-	GO:0009506//plasmodesma
CL7135.Contig3_Chinese_chive	PHD finger family protein [Arabidopsis lyrata subsp. lyrata] >gi|297327352|gb|EFH57772.1| PHD finger family protein [Arabidopsis lyrata subsp. lyrata]	--	--	--	--	-	-	-
Unigene31080_Chinese_chive	unnamed protein product [Vitis vinifera]	PREDICTED: Vitis vinifera uncharacterized LOC100260794 (LOC100260794), miscRNA	--	--	--	GO:0010090//trichome morphogenesis;GO:0071555//cell wall organization;GO:0007155//cell adhesion;GO:0048765//root hair cell differentiation;GO:0045010//actin nucleation	-	GO:0009506//plasmodesma;GO:0005773//vacuole;GO:0005794//Golgi apparatus;GO:0005886//plasma membrane
Unigene29596_Chinese_chive	hypothetical protein SORBIDRAFT_02g043000 [Sorghum bicolor] >gi|241926770|gb|EER99914.1| hypothetical protein SORBIDRAFT_02g043000 [Sorghum bicolor]	Oryza sativa Japonica Group cDNA, clone: J065037D19, full insert sequence	B3 domain-containing protein Os07g0679700 OS=Oryza sativa subsp. japonica GN=Os07g0679700 PE=2 SV=1	--	RAV-like factor	GO:0050789//regulation of biological process	GO:0005488//binding	-
Unigene25505_Chinese_chive	PREDICTED: pentatricopeptide repeat-containing protein At4g30825, chloroplastic-like [Vitis vinifera] >gi|297745081|emb|CBI38673.3| unnamed protein product [Vitis vinifera]	Medicago truncatula Pentatricopeptide repeat-containing protein (MTR_2g058580) mRNA, complete cds	Pentatricopeptide repeat-containing protein At4g30825, chloroplastic OS=Arabidopsis thaliana GN=At4g30825 PE=2 SV=2	--	tRNA (cytosine38-C5)-methyltransferase [EC:2.1.1.204]	GO:0007049//cell cycle;GO:0016556//mRNA modification	-	GO:0005634//nucleus;GO:0005739//mitochondrion
CL1011.Contig2_Chinese_chive	unknown [Zea mays]	Allium ampeloprasum phospholipase D alpha mRNA, partial cds	Phospholipase D alpha 1 OS=Oryza sativa subsp. japonica GN=PLD1 PE=1 SV=2	Phosphatidylserine/phosphatidylglycerophosphate/cardiolipin synthases and related enzymes	phospholipase D [EC:3.1.4.4]	GO:0009789//positive regulation of abscisic acid mediated signaling pathway;GO:0009845//seed germination;GO:0016042//lipid catabolic process;GO:0006643//membrane lipid metabolic process;GO:0046470//phosphatidylcholine metabolic process;GO:0010119//regulation of stomatal movement;GO:0046686//response to cadmium ion	GO:0005509//calcium ion binding;GO:0005546//phosphatidylinositol-4,5-bisphosphate binding;GO:0004630//phospholipase D activity;GO:0070290//NAPE-specific phospholipase D activity	GO:0005739//mitochondrion;GO:0009941//chloroplast envelope;GO:0030136//clathrin-coated vesicle;GO:0005634//nucleus;GO:0005886//plasma membrane
CL3162.Contig3_Chinese_chive	PREDICTED: probable glutamyl endopeptidase, chloroplastic-like [Vitis vinifera]	PREDICTED: Vitis vinifera probable glutamyl endopeptidase, chloroplastic-like (LOC100243431), mRNA	Probable glutamyl endopeptidase, chloroplastic OS=Oryza sativa subsp. japonica GN=GEP PE=2 SV=1	Dipeptidyl aminopeptidases/acylaminoacyl-peptidases	dipeptidyl-peptidase 4 [EC:3.4.14.5]	GO:0006508//proteolysis	GO:0004252//serine-type endopeptidase activity	GO:0009570//chloroplast stroma
CL818.Contig2_Chinese_chive	predicted protein [Populus trichocarpa] >gi|222833577|gb|EEE72054.1| predicted protein [Populus trichocarpa]	PREDICTED: Vitis vinifera phosphatidylinositol-4-phosphate 5-kinase 9-like (LOC100260604), mRNA	Phosphatidylinositol 4-phosphate 5-kinase 9 OS=Arabidopsis thaliana GN=PIP5K9 PE=1 SV=2	Phosphatidylinositol-4-phosphate 5-kinase	1-phosphatidylinositol-4-phosphate 5-kinase [EC:2.7.1.68]	GO:0046854//phosphatidylinositol phosphorylation;GO:0005975//carbohydrate metabolic process;GO:0006520//cellular amino acid metabolic process	GO:0005515//protein binding;GO:0016308//1-phosphatidylinositol-4-phosphate 5-kinase activity;GO:0005524//ATP binding	GO:0016020//membrane;GO:0005634//nucleus;GO:0005829//cytosol
CL4732.Contig2_Chinese_chive	calcium-dependent protein kinase 1 [Phalaenopsis amabilis]	PREDICTED: Brachypodium distachyon calcium-dependent protein kinase 20-like (LOC100827610), mRNA	Calcium-dependent protein kinase 1 OS=Arabidopsis thaliana GN=CPK1 PE=1 SV=1	Serine/threonine protein kinase	calcium-dependent protein kinase [EC:2.7.11.1]	GO:0006468//protein phosphorylation	GO:0005509//calcium ion binding;GO:0005524//ATP binding;GO:0004683//calmodulin-dependent protein kinase activity	GO:0005777//peroxisome;GO:0005789//endoplasmic reticulum membrane
Unigene30764_Chinese_chive	hypothetical protein PRUPE_ppa001590mg [Prunus persica]	PREDICTED: Glycine max heat shock protein 83-like (LOC100819778), mRNA	Endoplasmin homolog OS=Hordeum vulgare PE=2 SV=1	Molecular chaperone, HSP90 family	molecular chaperone HtpG	GO:0006457//protein folding;GO:0009414//response to water deprivation;GO:0009793//embryo development ending in seed dormancy;GO:0010157//response to chlorate;GO:0009651//response to salt stress;GO:0009658//chloroplast organization;GO:0009408//response to heat;GO:0009704//de-etiolation;GO:0045037//protein import into chloroplast stroma;GO:0048481//ovule development	GO:0051082//unfolded protein binding;GO:0005524//ATP binding	GO:0005774//vacuolar membrane;GO:0009941//chloroplast envelope;GO:0005829//cytosol;GO:0009570//chloroplast stroma;GO:0005886//plasma membrane;GO:0005739//mitochondrion
CL1514.Contig2_Chinese_chive	Os03g0254700 [Oryza sativa Japonica Group] >gi|108707228|gb|ABF95023.1| expressed protein [Oryza sativa Japonica Group] >gi|113548058|dbj|BAF11501.1| Os03g0254700 [Oryza sativa Japonica Group] >gi|371501280|dbj|BAL44267.1| ASPR1 protein [Oryza sativa Japonica Group]	PREDICTED: Glycine max protein TOPLESS-like (LOC100795759), mRNA	Protein TOPLESS OS=Arabidopsis thaliana GN=TPL PE=1 SV=1	FOG: WD40 repeat	periodic tryptophan protein 2	GO:0009867//jasmonic acid mediated signaling pathway;GO:0010072//primary shoot apical meristem specification;GO:0010051//xylem and phloem pattern formation;GO:0009733//response to auxin stimulus;GO:0045892//negative regulation of transcription, DNA-dependent	GO:0051879//Hsp90 protein binding;GO:0042803//protein homodimerization activity	GO:0005829//cytosol;GO:0005634//nucleus
CL11100.Contig4_Chinese_chive	pre-mRNA-processing factor 39 [Arabidopsis thaliana] >gi|332189533|gb|AEE27654.1| pre-mRNA-processing factor 39 [Arabidopsis thaliana]	X Doritaenopsis hybrid cultivar Happy Valentine x Happy Smile PRP39 (PRP39) mRNA, complete cds	--	FOG: TPR repeat	pre-mRNA-processing factor 39	GO:0048510//regulation of timing of transition from vegetative to reproductive phase;GO:0006396//RNA processing	-	GO:0005829//cytosol
CL2923.Contig1_Chinese_chive	PREDICTED: uncharacterized protein LOC100809372 [Glycine max]	PREDICTED: Fragaria vesca subsp. vesca uncharacterized LOC101311117 (LOC101311117), mRNA	Nucleolin 2 OS=Oryza sativa subsp. japonica GN=Os04g0620700 PE=2 SV=2	--	transcription elongation regulator 1	-	-	-
CL2923.Contig3_Chinese_chive	PREDICTED: uncharacterized protein LOC100809372 [Glycine max]	PREDICTED: Fragaria vesca subsp. vesca uncharacterized LOC101311117 (LOC101311117), mRNA	Zinc finger CCCH domain-containing protein 40 OS=Oryza sativa subsp. japonica GN=Os06g0170500 PE=2 SV=1	--	transcription elongation regulator 1	-	-	-
CL5157.Contig2_Chinese_chive	hypothetical protein PRUPE_ppa001398mg [Prunus persica]	Lilium longiflorum Llfuc mRNA for alpha-1,2-fucosidase, complete cds	Alpha-L-fucosidase 2 OS=Arabidopsis thaliana GN=At4g34260 PE=2 SV=1	--	alpha-L-fucosidase 2 [EC:3.2.1.51]	GO:0008152//metabolic process	GO:0047513//1,2-alpha-L-fucosidase activity	-
Unigene29605_Chinese_chive	PREDICTED: squamosa promoter-binding-like protein 12-like isoform 1 [Vitis vinifera]	TSA: Camelina sativa comp63129_c2_seq1 transcribed RNA sequence	Squamosa promoter-binding-like protein 12 OS=Arabidopsis thaliana GN=SPL12 PE=1 SV=1	--	--	-	-	-
CL8595.Contig3_Chinese_chive	hypothetical protein OsI_24592 [Oryza sativa Indica Group]	PREDICTED: Solanum lycopersicum kinesin-1-like (LOC101260250), mRNA	Kinesin-5 OS=Arabidopsis thaliana GN=ATK5 PE=2 SV=1	Kinesin-like protein	kinesin family member C1	GO:0051225//spindle assembly	GO:0000166//nucleotide binding;GO:0003777//microtubule motor activity	GO:0009536//plastid;GO:0005874//microtubule
Unigene1445_Chinese_chive	PREDICTED: ABC transporter B family member 1-like [Vitis vinifera]	Vitis vinifera clone SS0ACG45YN17	ABC transporter B family member 1 OS=Arabidopsis thaliana GN=ABCB1 PE=1 SV=1	ABC-type multidrug transport system, ATPase and permease components	ATP-binding cassette, subfamily B (MDR/TAP), member 1	GO:0009793//embryo development ending in seed dormancy;GO:0043481//anthocyanin accumulation in tissues in response to UV light;GO:0048765//root hair cell differentiation;GO:0048443//stamen development;GO:0006200//ATP catabolic process;GO:0010090//trichome morphogenesis;GO:0010315//auxin efflux;GO:0010048//vernalization response;GO:0009637//response to blue light;GO:0009624//response to nematode;G…	GO:0010329//auxin efflux transmembrane transporter activity;GO:0005524//ATP binding;GO:0008559//xenobiotic-transporting ATPase activity;GO:0015408;GO:0005516//calmodulin binding	GO:0009506//plasmodesma;GO:0005886//plasma membrane;GO:0016021//integral to membrane
CL6209.Contig2_Chinese_chive	unnamed protein product [Vitis vinifera]	PREDICTED: Vitis vinifera ATP-dependent zinc metalloprotease FtsH-like (LOC100259256), mRNA	ATP-dependent zinc metalloprotease FtsH OS=Cyanidium caldarium GN=ftsH PE=3 SV=1	ATP-dependent Zn proteases	cell division protease FtsH [EC:3.4.24.-]	GO:0016556//mRNA modification;GO:0006364//rRNA processing;GO:0051301//cell division;GO:0006508//proteolysis;GO:0009658//chloroplast organization;GO:0006399//tRNA metabolic process;GO:0009790//embryo development	GO:0004222//metalloendopeptidase activity;GO:0005524//ATP binding;GO:0008568//microtubule-severing ATPase activity	GO:0009941//chloroplast envelope;GO:0005886//plasma membrane
Unigene29026_Chinese_chive	TPA: hypothetical protein ZEAMMB73_360969 [Zea mays]	PREDICTED: Solanum lycopersicum uncharacterized LOC101257991 (LOC101257991), mRNA	--	--	--	GO:0009793//embryo development ending in seed dormancy;GO:0009630//gravitropism	-	GO:0009507//chloroplast;GO:0048046//apoplast
CL6077.Contig8_Chinese_chive	Casein kinase I isoform alpha [Medicago truncatula] >gi|355499641|gb|AES80844.1| Casein kinase I isoform alpha [Medicago truncatula]	PREDICTED: Glycine max uncharacterized protein LOC100801967 (LOC100801967), mRNA	Casein kinase I isoform delta-like OS=Arabidopsis thaliana GN=At4g26100 PE=2 SV=2	Serine/threonine protein kinase	casein kinase 1 [EC:2.7.11.1]	GO:0006468//protein phosphorylation	GO:0005524//ATP binding;GO:0004674//protein serine/threonine kinase activity	GO:0005634//nucleus
Unigene21409_Chinese_chive	OSJNBa0005N02.1 [Oryza sativa Japonica Group] >gi|38345412|emb|CAE03103.2| OSJNBa0017B10.18 [Oryza sativa Japonica Group] >gi|116309716|emb|CAH66762.1| OSIGBa0158F05.11 [Oryza sativa Indica Group]	Arabidopsis thaliana SNF2 and helicase domain-containing protein (ETL1) mRNA, complete cds >gi|16648974|gb|AY059857.1| Arabidopsis thaliana SNF2/RAD54 family (ETL1 subfamily) protein (At2g02090; F5O4.14) mRNA, complete cds	Probable chromatin-remodeling complex ATPase chain OS=Oryza sativa subsp. japonica GN=Os01g0367900 PE=2 SV=2	Superfamily II DNA/RNA helicases, SNF2 family	SWI/SNF-related matrix-associated actin-dependent regulator of chromatin subfamily A containing DEAD/H box 1 [EC:3.6.4.12]	-	GO:0004386//helicase activity;GO:0003677//DNA binding;GO:0005524//ATP binding	GO:0016020//membrane;GO:0005634//nucleus
Unigene30757_Chinese_chive	hypothetical protein OsI_13437 [Oryza sativa Indica Group]	Phyllostachys edulis cDNA clone: bphylf060c19, full insert sequence	Exocyst complex component 2 OS=Arabidopsis thaliana GN=SEC5A PE=1 SV=1	--	--	-	-	GO:0009536//plastid
CL11193.Contig1_Chinese_chive	putative homeodomain-like transcription factor superfamily protein [Zea mays]	PREDICTED: Glycine max uncharacterized LOC100784945 (LOC100784945), miscRNA	--	--	--	-	-	-
CL5157.Contig3_Chinese_chive	hypothetical protein PRUPE_ppa001398mg [Prunus persica]	Lilium longiflorum Llfuc mRNA for alpha-1,2-fucosidase, complete cds	Alpha-L-fucosidase 2 OS=Arabidopsis thaliana GN=At4g34260 PE=2 SV=1	--	alpha-L-fucosidase 2 [EC:3.2.1.51]	GO:0008152//metabolic process	GO:0047513//1,2-alpha-L-fucosidase activity	-
CL6189.Contig1_Chinese_chive	hypothetical protein SORBIDRAFT_03g034510 [Sorghum bicolor] >gi|241930458|gb|EES03603.1| hypothetical protein SORBIDRAFT_03g034510 [Sorghum bicolor]	--	Homeobox protein HOX1A OS=Zea mays GN=HOX1A PE=2 SV=1	--	remodeling and spacing factor 1	-	GO:0005488//binding	-
CL1492.Contig3_Chinese_chive	hypothetical protein OsI_09084 [Oryza sativa Indica Group]	Medicago truncatula Protein Jade-1 (MTR_3g073320) mRNA, complete cds	Histone-lysine N-methyltransferase ATX1 OS=Arabidopsis thaliana GN=ATX1 PE=1 SV=2	PHD zinc finger-containing protein	NuA3 HAT complex component NTO1	GO:0044699;GO:0050896//response to stimulus	-	GO:0009506//plasmodesma
CL72.Contig3_Chinese_chive	putative polyprotein [Oryza sativa Japonica Group]	Vitis vinifera contig VV78X080910.12, whole genome shotgun sequence	Retrovirus-related Pol polyprotein from transposon TNT 1-94 OS=Nicotiana tabacum PE=2 SV=1	--	5'-3' exoribonuclease 2 [EC:3.1.13.-]	GO:0006259//DNA metabolic process	GO:0003676//nucleic acid binding	-
CL3848.Contig1_Chinese_chive	predicted protein [Populus trichocarpa] >gi|222846629|gb|EEE84176.1| predicted protein [Populus trichocarpa]	PREDICTED: Vitis vinifera protein TOC75-3, chloroplastic-like (LOC100263897), mRNA	Protein TOC75-3, chloroplastic OS=Arabidopsis thaliana GN=TOC75-3 PE=1 SV=1	Outer membrane protein/protective antigen OMA87	outer membrane protein	GO:0048598//embryonic morphogenesis;GO:0009658//chloroplast organization;GO:0048481//ovule development;GO:0045037//protein import into chloroplast stroma	GO:0015450//P-P-bond-hydrolysis-driven protein transmembrane transporter activity	GO:0031359//integral to chloroplast outer membrane;GO:0005774//vacuolar membrane;GO:0010006//Toc complex
CL598.Contig2_Chinese_chive	hypothetical protein PRUPE_ppa000478mg [Prunus persica]	Medicago truncatula WD repeat-containing protein (MTR_4g114980) mRNA, complete cds	Protein TOPLESS OS=Arabidopsis thaliana GN=TPL PE=1 SV=1	FOG: WD40 repeat	periodic tryptophan protein 2	GO:0009867//jasmonic acid mediated signaling pathway;GO:0010072//primary shoot apical meristem specification;GO:0010051//xylem and phloem pattern formation;GO:0009733//response to auxin stimulus	GO:0042803//protein homodimerization activity	GO:0005829//cytosol;GO:0005634//nucleus
CL2660.Contig4_Chinese_chive	PREDICTED: uncharacterized protein LOC100266068 [Vitis vinifera]	--	Leucine-rich repeat extensin-like protein 5 OS=Arabidopsis thaliana GN=LRX5 PE=2 SV=2	Membrane protein involved in colicin uptake	--	-	-	-
CL1870.Contig2_Chinese_chive	hypothetical protein PRUPE_ppa001473mg [Prunus persica]	Zea mays uncharacterized LOC100502333 (LOC100502333), mRNA >gi|238014293|gb|BT087829.1| Zea mays full-length cDNA clone ZM_BFb0216C06 mRNA, complete cds	Isovaleryl-CoA dehydrogenase 1, mitochondrial OS=Solanum tuberosum GN=IVD1 PE=2 SV=1	Acyl-CoA dehydrogenases	acyl-CoA dehydrogenase [EC:1.3.99.3]	GO:0048767//root hair elongation;GO:0009610//response to symbiotic fungus;GO:0055114//oxidation-reduction process	GO:0050660//flavin adenine dinucleotide binding;GO:0003995//acyl-CoA dehydrogenase activity;GO:0016772//transferase activity, transferring phosphorus-containing groups	GO:0005829//cytosol
CL8705.Contig2_Chinese_chive	hypothetical protein SORBIDRAFT_01g015220 [Sorghum bicolor] >gi|241918122|gb|EER91266.1| hypothetical protein SORBIDRAFT_01g015220 [Sorghum bicolor]	--	Protein ycf2 (Fragment) OS=Oenothera picensis GN=ycf2 PE=3 SV=1	AAA ATPase containing von Willebrand factor type A (vWA) domain	omega-hydroxypalmitate O-feruloyl transferase [EC:2.3.1.188]	-	-	GO:0044424//intracellular part
Unigene27013_Chinese_chive	PREDICTED: UDP-N-acetylmuramoyl-L-alanyl-D-glutamate--2,6-diaminopimelate ligase-like [Vitis vinifera]	PREDICTED: Glycine max UDP-N-acetylmuramoyl-L-alanyl-D-glutamate--2, 6-diaminopimelate ligase-like (LOC100776022), mRNA	--	UDP-N-acetylmuramyl tripeptide synthase	--	GO:0006399//tRNA metabolic process;GO:0008360//regulation of cell shape;GO:0010020//chloroplast fission;GO:0009902//chloroplast relocation;GO:0051301//cell division;GO:0009252//peptidoglycan biosynthetic process;GO:0045893//positive regulation of transcription, DNA-dependent;GO:0042793//transcription from plastid promoter;GO:0006364//rRNA processing;GO:0007049//cell cycle;GO:0010027//thylakoid me…	GO:0008765//UDP-N-acetylmuramoylalanyl-D-glutamate-2,6-diaminopimelate ligase activity;GO:0005524//ATP binding	GO:0009295//nucleoid;GO:0009507//chloroplast
Unigene29840_Chinese_chive	hypothetical protein OsI_10852 [Oryza sativa Indica Group]	PREDICTED: Brachypodium distachyon uncharacterized LOC100822476 (LOC100822476), mRNA	Uncharacterized TPR repeat-containing protein At1g05150 OS=Arabidopsis thaliana GN=At1g05150 PE=1 SV=1	FOG: TPR repeat	polypeptide N-acetylglucosaminyltransferase [EC:2.4.1.-]	GO:0009086//methionine biosynthetic process;GO:0000394//RNA splicing, via endonucleolytic cleavage and ligation;GO:0007020//microtubule nucleation	GO:0008270//zinc ion binding;GO:0005509//calcium ion binding;GO:0016757//transferase activity, transferring glycosyl groups	GO:0009506//plasmodesma;GO:0005768//endosome;GO:0005802//trans-Golgi network;GO:0005794//Golgi apparatus;GO:0005634//nucleus;GO:0005886//plasma membrane
CL9919.Contig3_Chinese_chive	hypothetical protein OsI_04992 [Oryza sativa Indica Group]	--	Splicing factor U2af large subunit A OS=Arabidopsis thaliana GN=U2AF65A PE=2 SV=2	--	splicing factor U2AF 65 kDa subunit	-	-	-
CL6027.Contig2_Chinese_chive	hypothetical protein PRUPE_ppa001373mg [Prunus persica]	Oryza sativa Japonica Group Os09g0376900 (Os09g0376900) mRNA, complete cds	Potassium transporter 23 OS=Oryza sativa subsp. japonica GN=HAK23 PE=2 SV=1	K+ transporter	KUP system potassium uptake protein	GO:0071805//potassium ion transmembrane transport	GO:0015079//potassium ion transmembrane transporter activity	GO:0016021//integral to membrane;GO:0009507//chloroplast;GO:0005634//nucleus
CL6547.Contig1_Chinese_chive	Os03g0825700 [Oryza sativa Japonica Group] >gi|113550229|dbj|BAF13672.1| Os03g0825700 [Oryza sativa Japonica Group]	PREDICTED: Fragaria vesca subsp. vesca uncharacterized LOC101311011 (LOC101311011), mRNA	--	FOG: PKD repeat	--	GO:0010208//pollen wall assembly	-	GO:0016023//cytoplasmic membrane-bounded vesicle
CL920.Contig1_Chinese_chive	PREDICTED: uncharacterized protein LOC100240775 [Vitis vinifera]	PREDICTED: Fragaria vesca subsp. vesca uncharacterized LOC101313357 (LOC101313357), mRNA	Serine/threonine-protein kinase AFC3 OS=Arabidopsis thaliana GN=AFC3 PE=2 SV=2	Serine/threonine protein kinase	dual-specificity tyrosine-(Y)-phosphorylation regulated kinase [EC:2.7.12.1]	GO:0009737//response to abscisic acid stimulus;GO:0008152//metabolic process	GO:0004672//protein kinase activity;GO:0097159//organic cyclic compound binding;GO:1901363	GO:0005829//cytosol;GO:0009506//plasmodesma;GO:0009536//plastid
CL6016.Contig1_Chinese_chive	uncharacterized protein LOC100382195 [Zea mays]	PREDICTED: Vitis vinifera conserved oligomeric Golgi complex subunit 6-like (LOC100255670), mRNA	--	--	--	GO:0006944//cellular membrane fusion;GO:0006891//intra-Golgi vesicle-mediated transport	-	GO:0005829//cytosol;GO:0017119//Golgi transport complex
CL6077.Contig1_Chinese_chive	Os01g0772600 [Oryza sativa Japonica Group] >gi|113533924|dbj|BAF06307.1| Os01g0772600 [Oryza sativa Japonica Group]	PREDICTED: Vitis vinifera uncharacterized LOC100267624 (LOC100267624), mRNA	Casein kinase I isoform delta-like OS=Arabidopsis thaliana GN=At4g26100 PE=2 SV=2	Serine/threonine protein kinase	casein kinase 1 [EC:2.7.11.1]	GO:0006468//protein phosphorylation	GO:0005524//ATP binding;GO:0004674//protein serine/threonine kinase activity	GO:0005634//nucleus
Unigene25289_Chinese_chive	PREDICTED: phospholipid-transporting ATPase 2-like isoform 1 [Vitis vinifera]	PREDICTED: Brachypodium distachyon phospholipid-transporting ATPase 2-like (LOC100837629), mRNA	Phospholipid-transporting ATPase 2 OS=Arabidopsis thaliana GN=ALA2 PE=1 SV=1	Cation transport ATPase	phospholipid-translocating ATPase [EC:3.6.3.1]	GO:0015914//phospholipid transport;GO:0008152//metabolic process;GO:0006812//cation transport	GO:0015662//ATPase activity, coupled to transmembrane movement of ions, phosphorylative mechanism;GO:0019829//cation-transporting ATPase activity;GO:0005524//ATP binding;GO:0000287//magnesium ion binding;GO:0004012//phospholipid-translocating ATPase activity	GO:0016021//integral to membrane;GO:0009506//plasmodesma;GO:0005768//endosome;GO:0005802//trans-Golgi network;GO:0005794//Golgi apparatus;GO:0005634//nucleus
CL11654.Contig4_Chinese_chive	PREDICTED: exocyst complex component 5-like [Cucumis sativus] >gi|449480242|ref|XP_004155839.1| PREDICTED: exocyst complex component 5-like [Cucumis sativus]	PREDICTED: Vitis vinifera exocyst complex component 5-like (LOC100260245), mRNA	Exocyst complex component 5 OS=Oryza sativa subsp. japonica GN=SEC10 PE=2 SV=1	--	--	GO:0007015//actin filament organization;GO:0048278//vesicle docking;GO:0006887//exocytosis;GO:0015031//protein transport	-	GO:0009506//plasmodesma;GO:0005886//plasma membrane;GO:0000145//exocyst;GO:0005829//cytosol
CL2530.Contig1_Chinese_chive	PREDICTED: uncharacterized protein LOC100250252 [Vitis vinifera]	Oryza sativa Japonica Group Os01g0698100 (Os01g0698100) mRNA, complete cds	Splicing factor U2af large subunit A OS=Triticum aestivum GN=U2AF65A PE=2 SV=1	Putative GTPases (G3E family)	pre-mRNA-processing factor 40	-	-	-
Unigene30591_Chinese_chive	PREDICTED: receptor-like protein kinase HSL1-like [Vitis vinifera]	Malus domestica leucine-rich receptor-like protein kinase (LRPKm1) mRNA, complete cds	Receptor-like protein kinase HSL1 OS=Arabidopsis thaliana GN=HSL1 PE=2 SV=1	Leucine-rich repeat (LRR) protein	[EC:2.7.1.-]	GO:0048767//root hair elongation;GO:0048825//cotyledon development;GO:0000271//polysaccharide biosynthetic process;GO:0043481//anthocyanin accumulation in tissues in response to UV light;GO:0009825//multidimensional cell growth;GO:0043687//post-translational protein modification;GO:0051301//cell division;GO:0007169//transmembrane receptor protein tyrosine kinase signaling pathway;GO:0048653//anth…	GO:0003700//sequence-specific DNA binding transcription factor activity;GO:0004713//protein tyrosine kinase activity;GO:0004674//protein serine/threonine kinase activity;GO:0005515//protein binding;GO:0005524//ATP binding	GO:0016023//cytoplasmic membrane-bounded vesicle;GO:0005886//plasma membrane;GO:0005634//nucleus
CL818.Contig7_Chinese_chive	predicted protein [Populus trichocarpa] >gi|222833577|gb|EEE72054.1| predicted protein [Populus trichocarpa]	PREDICTED: Vitis vinifera phosphatidylinositol-4-phosphate 5-kinase 9-like (LOC100260604), mRNA	Phosphatidylinositol 4-phosphate 5-kinase 9 OS=Arabidopsis thaliana GN=PIP5K9 PE=1 SV=2	Phosphatidylinositol-4-phosphate 5-kinase	1-phosphatidylinositol-4-phosphate 5-kinase [EC:2.7.1.68]	GO:0046854//phosphatidylinositol phosphorylation;GO:0005975//carbohydrate metabolic process;GO:0006520//cellular amino acid metabolic process	GO:0005515//protein binding;GO:0016308//1-phosphatidylinositol-4-phosphate 5-kinase activity;GO:0005524//ATP binding	GO:0016020//membrane;GO:0005634//nucleus;GO:0005829//cytosol
CL6320.Contig2_Chinese_chive	Os12g0566000 [Oryza sativa Japonica Group] >gi|113649556|dbj|BAF30068.1| Os12g0566000 [Oryza sativa Japonica Group]	PREDICTED: Vitis vinifera probable boron transporter 2-like (LOC100247044), mRNA	Probable boron transporter 2 OS=Arabidopsis thaliana GN=BOR2 PE=2 SV=1	--	solute carrier family 4 (sodium borate transporter), member 11	GO:0035445//borate transmembrane transport;GO:0010036//response to boron-containing substance	GO:0005452//inorganic anion exchanger activity;GO:0080139//borate efflux transmembrane transporter activity	GO:0005768//endosome;GO:0005773//vacuole;GO:0016328//lateral plasma membrane;GO:0043674//columella;GO:0016021//integral to membrane
Unigene29264_Chinese_chive	elongation factor EF-G [Arabidopsis thaliana] >gi|6630460|gb|AAF19548.1|AC007190_16 F23N19.11 [Arabidopsis thaliana] >gi|90855593|tpg|DAA05753.1| TPA_exp: elongation factor G [Arabidopsis thaliana] >gi|332195879|gb|AEE34000.1| elongation factor EF-G [Arabidopsis thaliana]	Triticum aestivum cDNA, clone: SET5_N22, cultivar: Chinese Spring	Elongation factor G, chloroplastic OS=Glycine max GN=FUSA PE=3 SV=1	Translation elongation factors (GTPases)	elongation factor G	GO:0009793//embryo development ending in seed dormancy;GO:0048481//ovule development;GO:0043085//positive regulation of catalytic activity;GO:0006098//pentose-phosphate shunt;GO:0006414//translational elongation;GO:0006364//rRNA processing;GO:0009845//seed germination;GO:0010027//thylakoid membrane organization;GO:0019252//starch biosynthetic process;GO:0000023//maltose metabolic process;GO:00427…	GO:0005525//GTP binding;GO:0003746//translation elongation factor activity;GO:0005524//ATP binding;GO:0003924//GTPase activity	GO:0009570//chloroplast stroma;GO:0009941//chloroplast envelope;GO:0005739//mitochondrion;GO:0048046//apoplast
Unigene30852_Chinese_chive	hypothetical protein OsI_13420 [Oryza sativa Indica Group]	PREDICTED: Cucumis sativus cirhin-like (LOC101222880), mRNA	Flowering time control protein FY OS=Arabidopsis thaliana GN=FY PE=1 SV=1	FOG: WD40 repeat	U3 small nucleolar RNA-associated protein 4	GO:0010449//root meristem growth;GO:0010305//leaf vascular tissue pattern formation;GO:0010073//meristem maintenance;GO:0010311//lateral root formation;GO:0048366//leaf development;GO:2000012//regulation of auxin polar transport;GO:0009790//embryo development	GO:0005488//binding;GO:0016829//lyase activity	GO:0005634//nucleus
Unigene23013_Chinese_chive	hypothetical protein SORBIDRAFT_04g036910 [Sorghum bicolor] >gi|241934595|gb|EES07740.1| hypothetical protein SORBIDRAFT_04g036910 [Sorghum bicolor]	PREDICTED: Vitis vinifera transcriptional corepressor LEUNIG-like (LOC100255105), mRNA	Transcriptional corepressor LEUNIG OS=Arabidopsis thaliana GN=LUG PE=1 SV=2	FOG: WD40 repeat	U4/U6 small nuclear ribonucleoprotein PRP4	GO:0009790//embryo development;GO:0009908//flower development	GO:0016905//myosin heavy chain kinase activity	GO:0016023//cytoplasmic membrane-bounded vesicle
CL1217.Contig1_Chinese_chive	hypothetical protein PRUPE_ppa001371mg [Prunus persica]	PREDICTED: Fragaria vesca subsp. vesca elongator complex protein 2-like (LOC101313220), mRNA	Elongator complex protein 2 OS=Arabidopsis thaliana GN=ELP2 PE=1 SV=1	FOG: WD40 repeat	elongator complex protein 2	GO:0006261//DNA-dependent DNA replication;GO:0006406//mRNA export from nucleus;GO:0051604//protein maturation;GO:0009560//embryo sac egg cell differentiation;GO:0010074//maintenance of meristem identity;GO:1901535//regulation of DNA demethylation;GO:0044030//regulation of DNA methylation;GO:0009909//regulation of flower development;GO:0000398//mRNA splicing, via spliceosome;GO:0006606//protein im…	GO:0000166//nucleotide binding	GO:0005634//nucleus
Unigene30980_Chinese_chive	Paramyosin, putative [Ricinus communis] >gi|223550923|gb|EEF52409.1| Paramyosin, putative [Ricinus communis]	PREDICTED: Vitis vinifera protein WEAK CHLOROPLAST MOVEMENT UNDER BLUE LIGHT 1-like (LOC100260913), mRNA	Protein WEAK CHLOROPLAST MOVEMENT UNDER BLUE LIGHT 1 OS=Arabidopsis thaliana GN=WEB1 PE=1 SV=1	ATPase involved in DNA repair	kinesin family member 15	GO:0009904//chloroplast accumulation movement;GO:0009903//chloroplast avoidance movement	GO:0005515//protein binding	GO:0005829//cytosol;GO:0005886//plasma membrane
CL8459.Contig1_Chinese_chive	RNA recognition motif protein 1 [Citrus sinensis]	PREDICTED: Vitis vinifera heterogeneous nuclear ribonucleoprotein-like (LOC100232913), mRNA	Nucleolin 1 OS=Oryza sativa subsp. japonica GN=Os08g0192900 PE=2 SV=1	RNA-binding proteins (RRM domain)	polyadenylate-binding protein	-	-	-
CL5580.Contig2_Chinese_chive	hypothetical protein PRUPE_ppa001645mg [Prunus persica]	PREDICTED: Vitis vinifera digalactosyldiacylglycerol synthase 1, chloroplastic-like (LOC100259167), mRNA	Digalactosyldiacylglycerol synthase 1, chloroplastic OS=Lotus japonicus GN=DGD1 PE=2 SV=1	--	digalactosyldiacylglycerol synthase [EC:2.4.1.241]	GO:0019375//galactolipid biosynthetic process;GO:0009877//nodulation	GO:0046481//digalactosyldiacylglycerol synthase activity;GO:0046480//galactolipid galactosyltransferase activity	GO:0005739//mitochondrion;GO:0043661;GO:0009707//chloroplast outer membrane
CL598.Contig4_Chinese_chive	hypothetical protein PRUPE_ppa000478mg [Prunus persica]	Medicago truncatula WD repeat-containing protein (MTR_4g114980) mRNA, complete cds	Protein TOPLESS OS=Arabidopsis thaliana GN=TPL PE=1 SV=1	FOG: WD40 repeat	periodic tryptophan protein 2	GO:0009867//jasmonic acid mediated signaling pathway;GO:0010072//primary shoot apical meristem specification;GO:0010051//xylem and phloem pattern formation;GO:0009733//response to auxin stimulus	GO:0042803//protein homodimerization activity	GO:0005829//cytosol;GO:0005634//nucleus
CL1825.Contig7_Chinese_chive	PREDICTED: protein transport protein Sec31A-like [Solanum lycopersicum]	PREDICTED: Glycine max protein transport protein SEC31-like, transcript variant 2 (LOC100803927), mRNA	Extensin OS=Nicotiana tabacum GN=HRGPNT3 PE=2 SV=1	Cell division protein	protein transport protein SEC31	-	-	-
CL204.Contig1_Chinese_chive	PREDICTED: chromosome-associated kinesin KIF4-like [Brachypodium distachyon]	PREDICTED: Fragaria vesca subsp. vesca chromosome-associated kinesin KIF4A-like (LOC101297025), mRNA	Kinesin-like protein FLA10 OS=Chlamydomonas reinhardtii GN=FLA10 PE=1 SV=1	Kinesin-like protein	kinesin family member 4/7/21/27	GO:0000394//RNA splicing, via endonucleolytic cleavage and ligation;GO:0010215//cellulose microfibril organization;GO:0010075//regulation of meristem growth;GO:0009086//methionine biosynthetic process;GO:0007018//microtubule-based movement	GO:0003777//microtubule motor activity;GO:0005524//ATP binding	GO:0005737//cytoplasm;GO:0005874//microtubule;GO:0005875//microtubule associated complex;GO:0005634//nucleus
Unigene29099_Chinese_chive	hypothetical protein SORBIDRAFT_03g007890 [Sorghum bicolor] >gi|241927264|gb|EES00409.1| hypothetical protein SORBIDRAFT_03g007890 [Sorghum bicolor]	PREDICTED: Cucumis sativus leucine--tRNA ligase-like (LOC101211315), mRNA	Valine--tRNA ligase OS=Arabidopsis thaliana GN=VALRS PE=1 SV=2	Leucyl-tRNA synthetase	leucyl-tRNA synthetase [EC:6.1.1.4]	GO:0010103//stomatal complex morphogenesis;GO:0009793//embryo development ending in seed dormancy;GO:0006450//regulation of translational fidelity;GO:0016556//mRNA modification;GO:0016226//iron-sulfur cluster assembly;GO:0010228//vegetative to reproductive phase transition of meristem;GO:0009658//chloroplast organization;GO:0006429//leucyl-tRNA aminoacylation;GO:0006364//rRNA processing;GO:004848…	GO:0004823//leucine-tRNA ligase activity;GO:0002161//aminoacyl-tRNA editing activity;GO:0005524//ATP binding	GO:0009570//chloroplast stroma;GO:0005739//mitochondrion
CL72.Contig2_Chinese_chive	putative polyprotein [Oryza sativa Japonica Group]	Vitis vinifera contig VV78X080910.12, whole genome shotgun sequence	Retrovirus-related Pol polyprotein from transposon TNT 1-94 OS=Nicotiana tabacum PE=2 SV=1	--	5'-3' exoribonuclease 2 [EC:3.1.13.-]	GO:0006259//DNA metabolic process	GO:0003676//nucleic acid binding	-
CL1653.Contig9_Chinese_chive	hypothetical protein OsI_10084 [Oryza sativa Indica Group]	PREDICTED: Fragaria vesca subsp. vesca ABC transporter G family member 22-like (LOC101297560), mRNA	ABC transporter G family member 22 OS=Arabidopsis thaliana GN=ABCG22 PE=1 SV=1	ABC-type multidrug transport system, ATPase component	ATP-binding cassette, subfamily G (WHITE), member 2	GO:0009414//response to water deprivation;GO:0006200//ATP catabolic process;GO:0010148//transpiration	GO:0015412//molybdate transmembrane-transporting ATPase activity;GO:0005524//ATP binding	GO:0005739//mitochondrion;GO:0005886//plasma membrane
Unigene24756_Chinese_chive	lipid binding protein, putative [Ricinus communis] >gi|223540901|gb|EEF42459.1| lipid binding protein, putative [Ricinus communis]	Zea mays full-length cDNA clone ZM_BFb0175P23 mRNA, complete cds	--	--	--	GO:0016310//phosphorylation	GO:0016301//kinase activity;GO:0005543//phospholipid binding	GO:0005739//mitochondrion;GO:0005886//plasma membrane
CL1197.Contig2_Chinese_chive	predicted protein [Populus trichocarpa] >gi|222871568|gb|EEF08699.1| predicted protein [Populus trichocarpa]	PREDICTED: Vitis vinifera cullin 1, transcript variant 1 (CUL1), mRNA	Cullin-1 OS=Arabidopsis thaliana GN=CUL1 PE=1 SV=1	Cullin, a subunit of E3 ubiquitin ligase	cullin 1	GO:0009753//response to jasmonic acid stimulus;GO:0006511//ubiquitin-dependent protein catabolic process;GO:0042752//regulation of circadian rhythm;GO:0010265//SCF complex assembly;GO:0009733//response to auxin stimulus;GO:0009793//embryo development ending in seed dormancy	GO:0031625//ubiquitin protein ligase binding	GO:0000794//condensed nuclear chromosome;GO:0031461//cullin-RING ubiquitin ligase complex;GO:0009941//chloroplast envelope;GO:0005819//spindle;GO:0009524//phragmoplast
Unigene29233_Chinese_chive	constitutive triple response 1-like protein [Musa acuminata AAA Group]	Oryza sativa Japonica Group cDNA, clone: J065162I20, full insert sequence	Serine/threonine-protein kinase CTR1 OS=Arabidopsis thaliana GN=CTR1 PE=1 SV=1	Serine/threonine protein kinase	serine/threonine-protein kinase CTR1 [EC:2.7.11.1]	GO:0044763;GO:0010033//response to organic substance;GO:0048513//organ development;GO:2000026//regulation of multicellular organismal development;GO:0006468//protein phosphorylation;GO:0050794//regulation of cellular process	GO:0004674//protein serine/threonine kinase activity	-
CL2558.Contig1_Chinese_chive	oxidosqualene cyclase [Allium macrostemon]	Allium macrostemon ALLOSC1 mRNA for oxidosqualene cyclase, complete cds	Cycloartenol synthase OS=Arabidopsis thaliana GN=CAS1 PE=1 SV=2	Squalene cyclase	cycloartenol synthase [EC:5.4.99.8]	GO:0016117//carotenoid biosynthetic process;GO:0006655//phosphatidylglycerol biosynthetic process;GO:0016126//sterol biosynthetic process;GO:0006636//unsaturated fatty acid biosynthetic process;GO:0019288//isopentenyl diphosphate biosynthetic process, mevalonate-independent pathway;GO:0045892//negative regulation of transcription, DNA-dependent;GO:0015995//chlorophyll biosynthetic process;GO:0009…	GO:0016871//cycloartenol synthase activity	GO:0005773//vacuole;GO:0005739//mitochondrion
Unigene30153_Chinese_chive	PREDICTED: LOW QUALITY PROTEIN: uncharacterized protein LOC101227159 [Cucumis sativus]	--	WEB family protein At4g27595, chloroplastic OS=Arabidopsis thaliana GN=At4g27595 PE=2 SV=1	Chromosome segregation ATPases	centromeric protein E	-	-	-
CL1836.Contig4_Chinese_chive	PREDICTED: uncharacterized protein LOC100838847 [Brachypodium distachyon]	Triticum aestivum cDNA, clone: WT006_D16, cultivar: Chinese Spring	Translation initiation factor IF-2, chloroplastic OS=Rhodomonas salina GN=infB PE=3 SV=1	Translation initiation factor 2 (IF-2; GTPase)	translation initiation factor 5B	GO:0071704;GO:0044238//primary metabolic process;GO:0044237//cellular metabolic process	GO:0008135//translation factor activity, nucleic acid binding;GO:0000166//nucleotide binding	GO:0005829//cytosol;GO:0005886//plasma membrane
CL7945.Contig1_Chinese_chive	predicted protein [Populus trichocarpa] >gi|222851331|gb|EEE88878.1| predicted protein [Populus trichocarpa]	Vitis vinifera contig VV78X099415.12, whole genome shotgun sequence	U-box domain-containing protein 4 OS=Arabidopsis thaliana GN=PUB4 PE=1 SV=3	--	vacuolar protein 8	-	-	GO:0009570//chloroplast stroma
CL1708.Contig3_Chinese_chive	PREDICTED: glutamate synthase 1 [NADH], chloroplastic-like [Vitis vinifera] >gi|302144040|emb|CBI23145.3| unnamed protein product [Vitis vinifera]	PREDICTED: Vitis vinifera glutamate synthase 1 [NADH], chloroplastic-like (LOC100246868), mRNA	Glutamate synthase 1 [NADH], chloroplastic OS=Arabidopsis thaliana GN=GLT1 PE=1 SV=2	Glutamate synthase domain 2	glutamate synthase (NADPH/NADH) [EC:1.4.1.13 1.4.1.14]	GO:0006094//gluconeogenesis;GO:0048589//developmental growth;GO:0009651//response to salt stress;GO:0042128//nitrate assimilation;GO:0006537//glutamate biosynthetic process;GO:0006096//glycolysis;GO:0046686//response to cadmium ion;GO:0055085//transmembrane transport;GO:0055114//oxidation-reduction process;GO:0019676//ammonia assimilation cycle	GO:0050660//flavin adenine dinucleotide binding;GO:0016040//glutamate synthase (NADH) activity;GO:0051536//iron-sulfur cluster binding;GO:0005506//iron ion binding;GO:0005351//sugar:hydrogen symporter activity;GO:0010181//FMN binding	GO:0009941//chloroplast envelope;GO:0016021//integral to membrane;GO:0005829//cytosol;GO:0009570//chloroplast stroma;GO:0005886//plasma membrane;GO:0005739//mitochondrion
CL2773.Contig3_Chinese_chive	hypothetical protein PRUPE_ppa005166mg [Prunus persica]	--	Protein VERNALIZATION INSENSITIVE 3 OS=Arabidopsis thaliana GN=VIN3 PE=2 SV=2	--	--	-	-	-
CL3182.Contig2_Chinese_chive	PREDICTED: brefeldin A-inhibited guanine nucleotide-exchange protein 1-like [Brachypodium distachyon]	PREDICTED: Brachypodium distachyon brefeldin A-inhibited guanine nucleotide-exchange protein 1-like (LOC100835333), mRNA	Brefeldin A-inhibited guanine nucleotide-exchange protein 1 OS=Arabidopsis thaliana GN=BIG1 PE=2 SV=1	SEC7 domain proteins	guanine nucleotide-exchange factor	-	-	-
Unigene30432_Chinese_chive	phosphoinositide 5-phosphatase, putative [Ricinus communis] >gi|223544693|gb|EEF46209.1| phosphoinositide 5-phosphatase, putative [Ricinus communis]	PREDICTED: Glycine max polyphosphoinositide phosphatase-like (LOC100786438), mRNA	--	Phosphoinositide polyphosphatase (Sac family)	--	-	GO:0042578//phosphoric ester hydrolase activity	-
CL1825.Contig6_Chinese_chive	PREDICTED: protein transport protein Sec31A-like [Solanum lycopersicum]	PREDICTED: Glycine max protein transport protein SEC31-like, transcript variant 2 (LOC100803927), mRNA	Extensin OS=Nicotiana tabacum GN=HRGPNT3 PE=2 SV=1	Cell division protein	protein transport protein SEC31	-	-	-
Unigene30536_Chinese_chive	predicted protein [Hordeum vulgare subsp. vulgare]	PREDICTED: Solanum lycopersicum TPR repeat-containing thioredoxin TTL1-like (LOC101266241), mRNA	TPR repeat-containing thioredoxin TTL1 OS=Arabidopsis thaliana GN=TTL1 PE=1 SV=1	FOG: TPR repeat	stress-induced-phosphoprotein 1	-	-	-
CL846.Contig2_Chinese_chive	arginine decarboxylase [Dianthus caryophyllus]	Cardamine impatiens arginine decarboxylase 2 gene, partial cds	Arginine decarboxylase OS=Dianthus caryophyllus GN=ADC PE=2 SV=1	Arginine decarboxylase (spermidine biosynthesis)	arginine decarboxylase [EC:4.1.1.19]	GO:0009725//response to hormone stimulus;GO:0008295//spermidine biosynthetic process;GO:0006527//arginine catabolic process;GO:0009409//response to cold;GO:1901700;GO:0006970//response to osmotic stress	GO:0008792//arginine decarboxylase activity	-
CL8547.Contig1_Chinese_chive	Os02g0593700 [Oryza sativa Japonica Group] >gi|113536833|dbj|BAF09216.1| Os02g0593700 [Oryza sativa Japonica Group]	--	--	--	--	-	GO:0005488//binding	GO:0005737//cytoplasm
Unigene27792_Chinese_chive	hypothetical protein SORBIDRAFT_02g034220 [Sorghum bicolor] >gi|241924122|gb|EER97266.1| hypothetical protein SORBIDRAFT_02g034220 [Sorghum bicolor]	PREDICTED: Fragaria vesca subsp. vesca filament-like plant protein-like (LOC101301363), mRNA	Filament-like plant protein 3 OS=Arabidopsis thaliana GN=FPP3 PE=2 SV=2	Chromosome segregation ATPases	nucleoprotein TPR	-	-	-
Unigene25360_Chinese_chive	PREDICTED: uncharacterized protein LOC100248291 [Vitis vinifera]	PREDICTED: Vitis vinifera uncharacterized LOC100243480 (LOC100243480), mRNA	Guanine nucleotide-binding protein alpha-2 subunit OS=Glycine max GN=GPA2 PE=2 SV=1	--	guanine nucleotide-binding protein subunit alpha, other	GO:0044699;GO:0050789//regulation of biological process;GO:0009987//cellular process;GO:0009743//response to carbohydrate stimulus	GO:0000166//nucleotide binding	-
Unigene19153_Chinese_chive	RecName: Full=Potassium channel AKT2 >gi|379141500|gb|AFC96958.1| AKT2/3-like potassium channel [Oryza sativa Japonica Group]	Populus tremula x Populus tremuloides mRNA for potassium channel 2 (ptk2 gene)	Potassium channel AKT2 OS=Oryza sativa subsp. japonica GN=Os05g0428700 PE=2 SV=1	FOG: Ankyrin repeat	cyclic nucleotide gated channel, other eukaryote	GO:0055085//transmembrane transport;GO:0006813//potassium ion transport	GO:0005249//voltage-gated potassium channel activity	GO:0016021//integral to membrane
CL1197.Contig3_Chinese_chive	predicted protein [Populus trichocarpa] >gi|222871568|gb|EEF08699.1| predicted protein [Populus trichocarpa]	PREDICTED: Vitis vinifera cullin 1, transcript variant 1 (CUL1), mRNA	Cullin-1 OS=Arabidopsis thaliana GN=CUL1 PE=1 SV=1	Cullin, a subunit of E3 ubiquitin ligase	cullin 1	GO:0009753//response to jasmonic acid stimulus;GO:0006511//ubiquitin-dependent protein catabolic process;GO:0042752//regulation of circadian rhythm;GO:0010265//SCF complex assembly;GO:0009733//response to auxin stimulus;GO:0009793//embryo development ending in seed dormancy	GO:0031625//ubiquitin protein ligase binding	GO:0000794//condensed nuclear chromosome;GO:0031461//cullin-RING ubiquitin ligase complex;GO:0009941//chloroplast envelope;GO:0005819//spindle;GO:0009524//phragmoplast
Unigene31145_Chinese_chive	PREDICTED: LOW QUALITY PROTEIN: nitrate reductase [NADH]-like [Brachypodium distachyon]	Brassica napus mRNA for nitrate reductase, complete cds	Nitrate reductase [NADH] 1 OS=Oryza sativa subsp. japonica GN=NIA1 PE=2 SV=3	Sulfite oxidase and related enzymes	nitrate reductase (NADH) [EC:1.7.1.1]	GO:0022900//electron transport chain;GO:0009416//response to light stimulus;GO:0009610//response to symbiotic fungus;GO:0042128//nitrate assimilation;GO:0006809//nitric oxide biosynthetic process	GO:0009703//nitrate reductase (NADH) activity;GO:0009055//electron carrier activity;GO:0043546//molybdopterin cofactor binding;GO:0050660//flavin adenine dinucleotide binding;GO:0020037//heme binding;GO:0005506//iron ion binding;GO:0030151//molybdenum ion binding	GO:0005773//vacuole;GO:0005886//plasma membrane
CL204.Contig2_Chinese_chive	PREDICTED: chromosome-associated kinesin KIF4-like [Brachypodium distachyon]	PREDICTED: Vitis vinifera chromosome-associated kinesin KIF4-like (LOC100247311), mRNA	Kinesin-like protein FLA10 OS=Chlamydomonas reinhardtii GN=FLA10 PE=1 SV=1	Kinesin-like protein	kinesin family member 4/7/21/27	GO:0007018//microtubule-based movement;GO:0010215//cellulose microfibril organization	GO:0005524//ATP binding;GO:0003777//microtubule motor activity	GO:0005737//cytoplasm;GO:0005875//microtubule associated complex;GO:0005874//microtubule
CL3370.Contig1_Chinese_chive	PREDICTED: lon protease homolog, mitochondrial-like isoform 1 [Brachypodium distachyon]	Oryza sativa Japonica Group Os07g0689300 (Os07g0689300) mRNA, complete cds	Lon protease homolog 4, chloroplastic/mitochondrial OS=Arabidopsis thaliana GN=LON4 PE=3 SV=1	ATP-dependent Lon protease, bacterial type	Lon-like ATP-dependent protease [EC:3.4.21.-]	GO:0051131//chaperone-mediated protein complex assembly;GO:0070407//oxidation-dependent protein catabolic process;GO:0006515//misfolded or incompletely synthesized protein catabolic process;GO:0001666//response to hypoxia;GO:0007005//mitochondrion organization;GO:0051260//protein homooligomerization;GO:0006200//ATP catabolic process;GO:0034599//cellular response to oxidative stress	GO:0004252//serine-type endopeptidase activity;GO:0004176//ATP-dependent peptidase activity;GO:0070361//mitochondrial light strand promoter anti-sense binding;GO:0003697//single-stranded DNA binding;GO:0003727//single-stranded RNA binding;GO:0005524//ATP binding	GO:0009507//chloroplast;GO:0042645//mitochondrial nucleoid;GO:0005829//cytosol
CL5774.Contig1_Chinese_chive	hypothetical protein OsI_39025 [Oryza sativa Indica Group]	TSA: Camelina sativa comp64255_c0_seq1 transcribed RNA sequence	Nuclear-pore anchor OS=Arabidopsis thaliana GN=NUA PE=1 SV=1	ATPase involved in DNA repair	kinesin family member 15	-	-	-
CL7945.Contig2_Chinese_chive	predicted protein [Populus trichocarpa] >gi|222851331|gb|EEE88878.1| predicted protein [Populus trichocarpa]	Vitis vinifera contig VV78X099415.12, whole genome shotgun sequence	U-box domain-containing protein 4 OS=Arabidopsis thaliana GN=PUB4 PE=1 SV=3	--	vacuolar protein 8	-	-	GO:0009570//chloroplast stroma
Unigene29123_Chinese_chive	PREDICTED: uncharacterized protein LOC100264846 [Vitis vinifera] >gi|296089778|emb|CBI39597.3| unnamed protein product [Vitis vinifera]	PREDICTED: Fragaria vesca subsp. vesca uncharacterized LOC101313033 (LOC101313033), mRNA	--	--	--	-	-	GO:0009536//plastid
CL9939.Contig1_Chinese_chive	PREDICTED: carbamoyl-phosphate synthase large chain-like [Cucumis sativus]	PREDICTED: Cucumis sativus carbamoyl-phosphate synthase large chain-like (LOC101218056), mRNA	Biotin carboxylase 2, chloroplastic OS=Populus trichocarpa GN=POPTRDRAFT_673504 PE=2 SV=1	Carbamoylphosphate synthase large subunit (split gene in MJ)	carbamoyl-phosphate synthase large subunit [EC:6.3.5.5]	GO:0007010//cytoskeleton organization;GO:0016036//cellular response to phosphate starvation;GO:0006094//gluconeogenesis;GO:0051567//histone H3-K9 methylation;GO:0010498//proteasomal protein catabolic process;GO:0006342//chromatin silencing;GO:0006526//arginine biosynthetic process	GO:0046872//metal ion binding;GO:0004088//carbamoyl-phosphate synthase (glutamine-hydrolyzing) activity;GO:0005524//ATP binding;GO:0004087//carbamoyl-phosphate synthase (ammonia) activity	GO:0016020//membrane;GO:0005951//carbamoyl-phosphate synthase complex;GO:0005829//cytosol;GO:0009570//chloroplast stroma;GO:0005739//mitochondrion
CL9825.Contig2_Chinese_chive	Auxin response factor [Medicago truncatula] >gi|355481922|gb|AES63125.1| Auxin response factor [Medicago truncatula]	PREDICTED: Vitis vinifera auxin response factor 1-like, transcript variant 1 (LOC100263592), mRNA	Auxin response factor 7 OS=Oryza sativa subsp. japonica GN=ARF7 PE=2 SV=1	--	auxin response factor	GO:0006499//N-terminal protein myristoylation;GO:0006346//methylation-dependent chromatin silencing;GO:0007267//cell-cell signaling;GO:0006007//glucose catabolic process;GO:0006306//DNA methylation;GO:0007165//signal transduction;GO:0010150//leaf senescence;GO:0046686//response to cadmium ion;GO:0035196//production of miRNAs involved in gene silencing by miRNA;GO:0010267//production of ta-siRNAs …	GO:0005515//protein binding;GO:0005525//GTP binding;GO:0016004//phospholipase activator activity;GO:0003677//DNA binding;GO:0003700//sequence-specific DNA binding transcription factor activity	GO:0005794//Golgi apparatus;GO:0005829//cytosol;GO:0005634//nucleus
CL8595.Contig4_Chinese_chive	hypothetical protein OsI_24592 [Oryza sativa Indica Group]	PREDICTED: Solanum lycopersicum kinesin-1-like (LOC101260250), mRNA	Kinesin-5 OS=Arabidopsis thaliana GN=ATK5 PE=2 SV=1	Kinesin-like protein	kinesin family member C1	GO:0051225//spindle assembly	GO:0000166//nucleotide binding;GO:0003777//microtubule motor activity	GO:0009536//plastid;GO:0005874//microtubule
Unigene30162_Chinese_chive	putative agenet domain-containing protein / bromo-adjacent homology (BAH) domain-containing protein [Oryza sativa Japonica Group] >gi|50509856|dbj|BAD32028.1| putative agenet domain-containing protein / bromo-adjacent homology (BAH) domain-containing protein [Oryza sativa Japonica Group] >gi|125601024|gb|EAZ40600.1| hypothetical protein OsJ_25061 [Oryza sativa Japonica Group] >gi|215734978|dbj|BA…	Zea mays full-length cDNA clone ZM_BFb0046G02 mRNA, complete cds	--	--	--	GO:0044260;GO:0044238//primary metabolic process	-	-
CL3810.Contig2_Chinese_chive	cell division cycle protein 48 homolog [Allium cepa]	Allium cepa AcCDC48 mRNA for cell division cycle protein 48 homolog, complete cds	Cell division cycle protein 48 homolog OS=Glycine max GN=CDC48 PE=2 SV=1	ATPases of the AAA+ class	transitional endoplasmic reticulum ATPase	GO:0051301//cell division;GO:0009860//pollen tube growth;GO:0009846//pollen germination;GO:0046686//response to cadmium ion	GO:0042802//identical protein binding;GO:0005524//ATP binding;GO:0008568//microtubule-severing ATPase activity	GO:0005618//cell wall;GO:0005730//nucleolus;GO:0005819//spindle;GO:0005635//nuclear envelope;GO:0022626//cytosolic ribosome;GO:0009524//phragmoplast;GO:0005886//plasma membrane
CL2960.Contig1_Chinese_chive	PREDICTED: protein LHY-like [Vitis vinifera]	Hordeum vulgare circadian clock associated 1 (CCA1) mRNA, complete cds	Protein LHY OS=Arabidopsis thaliana GN=LHY PE=1 SV=2	--	LATE ELONGATED HYPOCOTYL	-	-	-
CL3854.Contig2_Chinese_chive	PREDICTED: beta-adaptin-like protein A [Vitis vinifera] >gi|296081892|emb|CBI20897.3| unnamed protein product [Vitis vinifera]	PREDICTED: Glycine max beta-adaptin-like protein A-like (LOC100801153), mRNA	Beta-adaptin-like protein A OS=Arabidopsis thaliana GN=BETAA-AD PE=1 SV=1	Vesicle coat complex, various subunits	AP-1 complex subunit beta-1	GO:0030244//cellulose biosynthetic process;GO:0048193//Golgi vesicle transport;GO:0006886//intracellular protein transport;GO:0006487//protein N-linked glycosylation	GO:0008565//protein transporter activity;GO:0043424//protein histidine kinase binding	GO:0030131//clathrin adaptor complex;GO:0005634//nucleus
Unigene27147_Chinese_chive	Os05g0370600 [Oryza sativa Japonica Group] >gi|113578902|dbj|BAF17265.1| Os05g0370600 [Oryza sativa Japonica Group]	Medicago truncatula Anthranilate phosphoribosyltransferase-like protein (MTR_7g092770) mRNA, complete cds	C2 and GRAM domain-containing protein At1g03370 OS=Arabidopsis thaliana GN=At1g03370 PE=2 SV=4	--	--	GO:0010075//regulation of meristem growth	GO:0016757//transferase activity, transferring glycosyl groups	GO:0009506//plasmodesma;GO:0005618//cell wall;GO:0005634//nucleus;GO:0005783//endoplasmic reticulum;GO:0005739//mitochondrion
CL3268.Contig2_Chinese_chive	PREDICTED: FACT complex subunit SPT16-like [Vitis vinifera]	PREDICTED: Vitis vinifera FACT complex subunit SPT16-like (LOC100263158), mRNA	FACT complex subunit SPT16 OS=Zea mays GN=SPT16 PE=2 SV=1	Nucleosome binding factor SPN, SPT16 subunit	Xaa-Pro aminopeptidase [EC:3.4.11.9]	GO:0006281//DNA repair;GO:0006355//regulation of transcription, DNA-dependent;GO:0006260//DNA replication;GO:0010228//vegetative to reproductive phase transition of meristem	-	GO:0005730//nucleolus;GO:0005719//nuclear euchromatin;GO:0035101//FACT complex
CL7358.Contig1_Chinese_chive	PREDICTED: probable phosphatidylinositol 4-kinase type 2-beta At1g26270 isoform 1 [Vitis vinifera] >gi|147838249|emb|CAN76598.1| hypothetical protein VITISV_005885 [Vitis vinifera]	PREDICTED: Cucumis sativus probable phosphatidylinositol 4-kinase type 2-beta At1g26270-like, transcript variant 2 (LOC101209835), mRNA	Probable phosphatidylinositol 4-kinase type 2-beta At1g26270 OS=Arabidopsis thaliana GN=At1g26270 PE=1 SV=1	--	--	GO:0046854//phosphatidylinositol phosphorylation	GO:0004430//1-phosphatidylinositol 4-kinase activity	GO:0009536//plastid
Unigene29561_Chinese_chive	PREDICTED: protein GRIP [Vitis vinifera]	PREDICTED: Fragaria vesca subsp. vesca protein GRIP-like (LOC101302866), mRNA	Protein GRIP OS=Arabidopsis thaliana GN=GRIP PE=1 SV=2	ATPase involved in DNA repair	nucleoprotein TPR	GO:0000278//mitotic cell cycle;GO:0006396//RNA processing;GO:0030244//cellulose biosynthetic process;GO:0048193//Golgi vesicle transport;GO:0009630//gravitropism	GO:0005515//protein binding	GO:0005802//trans-Golgi network;GO:0005794//Golgi apparatus
Unigene25713_Chinese_chive	phospholipase d beta, putative [Ricinus communis] >gi|223548953|gb|EEF50442.1| phospholipase d beta, putative [Ricinus communis]	Allium ampeloprasum phospholipase D beta mRNA, partial cds	Phospholipase D beta 1 OS=Arabidopsis thaliana GN=PLDBETA1 PE=2 SV=4	Phosphatidylserine/phosphatidylglycerophosphate/cardiolipin synthases and related enzymes	phospholipase D [EC:3.1.4.4]	GO:0016042//lipid catabolic process;GO:0046470//phosphatidylcholine metabolic process;GO:0046686//response to cadmium ion;GO:0009816//defense response to bacterium, incompatible interaction	GO:0005509//calcium ion binding;GO:0005546//phosphatidylinositol-4,5-bisphosphate binding;GO:0004630//phospholipase D activity;GO:0005515//protein binding;GO:0070290//NAPE-specific phospholipase D activity	GO:0009506//plasmodesma;GO:0016020//membrane;GO:0005634//nucleus
CL5757.Contig1_Chinese_chive	lipoxygenase [Gladiolus hybrid cultivar]	Medicago truncatula Chalcone synthase (MTR_7g113410) mRNA, complete cds	Probable linoleate 9S-lipoxygenase 5 OS=Solanum tuberosum GN=LOX1.5 PE=2 SV=1	--	linoleate 9S-lipoxygenase [EC:1.13.11.58]	GO:0051707//response to other organism;GO:0006633//fatty acid biosynthetic process;GO:0009725//response to hormone stimulus;GO:1901700;GO:0006950//response to stress	GO:0046872//metal ion binding;GO:0016702//oxidoreductase activity, acting on single donors with incorporation of molecular oxygen, incorporation of two atoms of oxygen	-
Unigene30737_Chinese_chive	Os02g0693700 [Oryza sativa Japonica Group] >gi|27368851|emb|CAD59583.1| MDR-like ABC transporter [Oryza sativa Japonica Group] >gi|41052997|dbj|BAD07906.1| MDR-like ABC transporter [Oryza sativa Japonica Group] >gi|41053280|dbj|BAD07706.1| MDR-like ABC transporter [Oryza sativa Japonica Group] >gi|113537334|dbj|BAF09717.1| Os02g0693700 [Oryza sativa Japonica Group]	PREDICTED: Vitis vinifera P-glycoprotein-like (LOC100248951), mRNA	ABC transporter B family member 2 OS=Arabidopsis thaliana GN=ABCB2 PE=1 SV=3	ABC-type multidrug transport system, ATPase and permease components	ATP-binding cassette, subfamily B (MDR/TAP), member 1	GO:0010048//vernalization response;GO:0010541//acropetal auxin transport;GO:0043481//anthocyanin accumulation in tissues in response to UV light;GO:0010540//basipetal auxin transport;GO:0010315//auxin efflux;GO:0055085//transmembrane transport;GO:0006200//ATP catabolic process;GO:0048440//carpel development	GO:0010329//auxin efflux transmembrane transporter activity;GO:0008559//xenobiotic-transporting ATPase activity;GO:0005524//ATP binding	GO:0016021//integral to membrane;GO:0009507//chloroplast;GO:0005886//plasma membrane;GO:0005739//mitochondrion
CL2530.Contig7_Chinese_chive	PREDICTED: uncharacterized protein LOC100250252 [Vitis vinifera]	Oryza sativa Japonica Group Os01g0698100 (Os01g0698100) mRNA, complete cds	Splicing factor U2af large subunit A OS=Triticum aestivum GN=U2AF65A PE=2 SV=1	Putative GTPases (G3E family)	pre-mRNA-processing factor 40	-	-	-
CL5157.Contig1_Chinese_chive	alpha-1,2-fucosidase [Lilium longiflorum]	Lilium longiflorum Llfuc mRNA for alpha-1,2-fucosidase, complete cds	Alpha-L-fucosidase 2 OS=Arabidopsis thaliana GN=At4g34260 PE=2 SV=1	--	alpha-L-fucosidase 2 [EC:3.2.1.51]	GO:0008152//metabolic process	GO:0047513//1,2-alpha-L-fucosidase activity	-
CL6070.Contig2_Chinese_chive	PREDICTED: aminopeptidase N-like [Fragaria vesca subsp. vesca]	PREDICTED: Glycine max aminopeptidase N-like (LOC100775476), mRNA	--	Aminopeptidase N	aminopeptidase N [EC:3.4.11.2]	GO:0019243//methylglyoxal catabolic process to D-lactate;GO:0006508//proteolysis;GO:0046686//response to cadmium ion	GO:0008270//zinc ion binding;GO:0004177//aminopeptidase activity;GO:0008237//metallopeptidase activity	GO:0005829//cytosol;GO:0009941//chloroplast envelope;GO:0009570//chloroplast stroma;GO:0005773//vacuole;GO:0005886//plasma membrane;GO:0048046//apoplast
CL5018.Contig1_Chinese_chive	PREDICTED: ubiquitin carboxyl-terminal hydrolase 12-like [Vitis vinifera] >gi|296084432|emb|CBI24991.3| unnamed protein product [Vitis vinifera]	PREDICTED: Vitis vinifera ubiquitin carboxyl-terminal hydrolase 12-like (LOC100252573), mRNA	Ubiquitin carboxyl-terminal hydrolase 12 OS=Arabidopsis thaliana GN=UBP12 PE=1 SV=2	Ubiquitin carboxyl-terminal hydrolase	ubiquitin carboxyl-terminal hydrolase 7 [EC:3.1.2.15]	GO:0006511//ubiquitin-dependent protein catabolic process	GO:0008234//cysteine-type peptidase activity;GO:0004221//ubiquitin thiolesterase activity	-
Unigene1369_Chinese_chive	auxilin, putative [Ricinus communis] >gi|223539234|gb|EEF40827.1| auxilin, putative [Ricinus communis]	--	Auxilin-related protein 2 OS=Arabidopsis thaliana GN=At4g12770 PE=1 SV=1	--	histone arginine demethylase JMJD6 [EC:1.14.11.-]	-	-	-
Unigene30063_Chinese_chive	PREDICTED: uncharacterized protein LOC100264243 [Vitis vinifera]	PREDICTED: Brachypodium distachyon uncharacterized LOC100840942 (LOC100840942), mRNA	Mediator of RNA polymerase II transcription subunit 15a OS=Arabidopsis thaliana GN=MED15A PE=1 SV=1	FOG: TPR repeat	auxin response factor	-	-	-
CL11406.Contig4_Chinese_chive	Os01g0883900 [Oryza sativa Japonica Group] >gi|113534546|dbj|BAF06929.1| Os01g0883900 [Oryza sativa Japonica Group]	Zea mays full-length cDNA clone ZM_BFc0115H06 mRNA, complete cds	Probable methyltransferase PMT26 OS=Arabidopsis thaliana GN=At5g64030 PE=1 SV=1	AAA ATPase containing von Willebrand factor type A (vWA) domain	nucleolin	-	-	-
Unigene27257_Chinese_chive	PREDICTED: uncharacterized protein LOC100241098 [Vitis vinifera]	PREDICTED: Vitis vinifera uncharacterized LOC100241098 (LOC100241098), mRNA	DEAD-box ATP-dependent RNA helicase 42 OS=Arabidopsis thaliana GN=RH42 PE=1 SV=2	--	protein neuralized [EC:6.3.2.19]	-	-	-
Unigene26087_Chinese_chive	PREDICTED: ATP-dependent zinc metalloprotease FTSH 11, chloroplastic/mitochondrial-like [Solanum lycopersicum]	PREDICTED: Vitis vinifera ATP-dependent zinc metalloprotease FTSH 11, chloroplastic/mitochondrial-like (LOC100250114), mRNA	ATP-dependent zinc metalloprotease FTSH 11, chloroplastic/mitochondrial OS=Arabidopsis thaliana GN=FTSH11 PE=1 SV=1	ATP-dependent Zn proteases	ATP-dependent metalloprotease [EC:3.4.24.-]	GO:0032880//regulation of protein localization;GO:0010304//PSII associated light-harvesting complex II catabolic process;GO:0009408//response to heat;GO:0006508//proteolysis;GO:0019761//glucosinolate biosynthetic process;GO:0009644//response to high light intensity	GO:0004176//ATP-dependent peptidase activity;GO:0004222//metalloendopeptidase activity;GO:0005524//ATP binding;GO:0008568//microtubule-severing ATPase activity	GO:0005739//mitochondrion;GO:0009941//chloroplast envelope;GO:0016020//membrane
Unigene29848_Chinese_chive	hypothetical protein OsJ_05971 [Oryza sativa Japonica Group]	PREDICTED: Solanum lycopersicum monosaccharide-sensing protein 2-like (LOC101261393), mRNA	Monosaccharide-sensing protein 2 OS=Arabidopsis thaliana GN=MSSP2 PE=2 SV=2	Permeases of the major facilitator superfamily	MFS transporter, SP family, solute carrier family 2 (myo-inositol transporter), member 13	GO:0009624//response to nematode;GO:0055085//transmembrane transport;GO:0008643//carbohydrate transport;GO:0055114//oxidation-reduction process	GO:0005351//sugar:hydrogen symporter activity;GO:0032440//2-alkenal reductase [NAD(P)] activity	GO:0009705//plant-type vacuole membrane;GO:0005886//plasma membrane;GO:0016021//integral to membrane
CL2660.Contig1_Chinese_chive	PREDICTED: uncharacterized protein LOC100266068 [Vitis vinifera]	PREDICTED: Brachypodium distachyon uncharacterized LOC100827174 (LOC100827174), mRNA	Leucine-rich repeat extensin-like protein 5 OS=Arabidopsis thaliana GN=LRX5 PE=2 SV=2	Membrane protein involved in colicin uptake	--	-	-	-
CL8240.Contig2_Chinese_chive	unnamed protein product [Vitis vinifera]	PREDICTED: Vitis vinifera type II inositol-1,4,5-trisphosphate 5-phosphatase FRA3-like (LOC100253200), miscRNA	Type II inositol 1,4,5-trisphosphate 5-phosphatase FRA3 OS=Arabidopsis thaliana GN=FRA3 PE=1 SV=2	Phosphatidylinositol 5-phosphate phosphatase	phosphatidylinositol-bisphosphatase [EC:3.1.3.36]	GO:0048364//root development;GO:0009611//response to wounding;GO:0007584//response to nutrient;GO:0010087//phloem or xylem histogenesis;GO:0009637//response to blue light;GO:0009737//response to abscisic acid stimulus;GO:0010252//auxin homeostasis;GO:0046854//phosphatidylinositol phosphorylation;GO:0010182//sugar mediated signaling pathway	GO:0004439//phosphatidylinositol-4,5-bisphosphate 5-phosphatase activity	GO:0005634//nucleus
CL4738.Contig1_Chinese_chive	hypothetical protein OsI_20893 [Oryza sativa Indica Group]	PREDICTED: Glycine max chloroplastic group IIA intron splicing facilitator CRS1, chloroplastic-like (LOC100808013), mRNA	Chloroplastic group IIA intron splicing facilitator CRS1, chloroplastic OS=Zea mays GN=CRS1 PE=1 SV=1	--	--	GO:0006655//phosphatidylglycerol biosynthetic process;GO:0009902//chloroplast relocation;GO:0019288//isopentenyl diphosphate biosynthetic process, mevalonate-independent pathway;GO:0016117//carotenoid biosynthetic process;GO:0010027//thylakoid membrane organization;GO:0009737//response to abscisic acid stimulus;GO:0034660//ncRNA metabolic process;GO:0009793//embryo development ending in seed dorm…	GO:0097159//organic cyclic compound binding;GO:0016491//oxidoreductase activity;GO:1901363	GO:0009507//chloroplast
CL5588.Contig1_Chinese_chive	unnamed protein product [Vitis vinifera]	PREDICTED: Brachypodium distachyon calmodulin-binding transcription activator 1-like (LOC100845729), mRNA	Calmodulin-binding transcription activator 3 OS=Arabidopsis thaliana GN=CMTA3 PE=1 SV=1	--	--	-	-	-
CL9290.Contig1_Chinese_chive	hypothetical protein PRUPE_ppa001740mg [Prunus persica]	PREDICTED: Fragaria vesca subsp. vesca uncharacterized LOC101301359 (LOC101301359), mRNA	--	--	--	GO:0016558//protein import into peroxisome matrix;GO:0006635//fatty acid beta-oxidation;GO:0006486//protein glycosylation	-	GO:0009506//plasmodesma;GO:0005886//plasma membrane
Unigene31200_Chinese_chive	predicted protein [Hordeum vulgare subsp. vulgare]	Zea mays full-length cDNA clone ZM_BFb0027P23 mRNA, complete cds	--	--	nuclear pore complex protein Nup98-Nup96	GO:0000394//RNA splicing, via endonucleolytic cleavage and ligation;GO:0006406//mRNA export from nucleus;GO:0009910//negative regulation of flower development;GO:0009086//methionine biosynthetic process;GO:0009870//defense response signaling pathway, resistance gene-dependent;GO:0010074//maintenance of meristem identity;GO:0006606//protein import into nucleus;GO:0009733//response to auxin stimulus	GO:0005515//protein binding;GO:0015288//porin activity	GO:0031965//nuclear membrane
CL1706.Contig1_Chinese_chive	subtilisin-like serine proteinase, putative [Musa acuminata]	Zea mays full-length cDNA clone ZM_BFc0017E06 mRNA, complete cds	Subtilisin-like protease OS=Arabidopsis thaliana GN=ARA12 PE=1 SV=1	Subtilisin-like serine proteases	phospholipase D [EC:3.1.4.4]	GO:0048359//mucilage metabolic process involved seed coat development;GO:0006508//proteolysis;GO:0080001//mucilage extrusion from seed coat;GO:0043086//negative regulation of catalytic activity	GO:0042802//identical protein binding;GO:0004252//serine-type endopeptidase activity	GO:0009505//plant-type cell wall;GO:0016023//cytoplasmic membrane-bounded vesicle;GO:0048046//apoplast
CL10989.Contig3_Chinese_chive	RNA recognition motif-containing protein, putative [Ricinus communis] >gi|223531035|gb|EEF32887.1| RNA recognition motif-containing protein, putative [Ricinus communis]	--	Flowering time control protein FPA OS=Arabidopsis thaliana GN=FPA PE=2 SV=2	RNA-binding proteins (RRM domain)	polyadenylate-binding protein	GO:0048856//anatomical structure development;GO:0007275//multicellular organismal development	-	GO:0044424//intracellular part
CL596.Contig1_Chinese_chive	hypothetical protein OsI_00686 [Oryza sativa Indica Group]	Oryza sativa Japonica Group Os01g0185200 (Os01g0185200) mRNA, complete cds	Glutamine--tRNA ligase OS=Lupinus luteus PE=2 SV=2	Glutamyl- and glutaminyl-tRNA synthetases	glutaminyl-tRNA synthetase [EC:6.1.1.18]	GO:0050826//response to freezing;GO:0009793//embryo development ending in seed dormancy;GO:0009640//photomorphogenesis;GO:0019915//lipid storage;GO:0010182//sugar mediated signaling pathway;GO:0009933//meristem structural organization;GO:0016567//protein ubiquitination;GO:0009845//seed germination;GO:0010228//vegetative to reproductive phase transition of meristem;GO:0009909//regulation of flower…	GO:0004819//glutamine-tRNA ligase activity;GO:0005524//ATP binding	GO:0005829//cytosol
CL5157.Contig4_Chinese_chive	alpha-1,2-fucosidase [Lilium longiflorum]	Lilium longiflorum Llfuc mRNA for alpha-1,2-fucosidase, complete cds	Alpha-L-fucosidase 2 OS=Arabidopsis thaliana GN=At4g34260 PE=2 SV=1	--	alpha-L-fucosidase 2 [EC:3.2.1.51]	GO:0008152//metabolic process	GO:0047513//1,2-alpha-L-fucosidase activity	-
CL7358.Contig2_Chinese_chive	PREDICTED: probable phosphatidylinositol 4-kinase type 2-beta At1g26270 isoform 1 [Vitis vinifera] >gi|147838249|emb|CAN76598.1| hypothetical protein VITISV_005885 [Vitis vinifera]	PREDICTED: Cucumis sativus probable phosphatidylinositol 4-kinase type 2-beta At1g26270-like, transcript variant 2 (LOC101209835), mRNA	Probable phosphatidylinositol 4-kinase type 2-beta At1g26270 OS=Arabidopsis thaliana GN=At1g26270 PE=1 SV=1	--	--	GO:0046854//phosphatidylinositol phosphorylation	GO:0004430//1-phosphatidylinositol 4-kinase activity	GO:0009536//plastid
Unigene24348_Chinese_chive	PREDICTED: vacuolar protein sorting-associated protein 16 homolog [Vitis vinifera] >gi|302143532|emb|CBI22093.3| unnamed protein product [Vitis vinifera]	Oryza sativa Japonica Group Os01g0666800 (Os01g0666800) mRNA, complete cds	--	--	--	GO:0010413//glucuronoxylan metabolic process;GO:0016926//protein desumoylation;GO:0006623//protein targeting to vacuole;GO:0010228//vegetative to reproductive phase transition of meristem;GO:0045492//xylan biosynthetic process;GO:0007030//Golgi organization;GO:0007033//vacuole organization;GO:0050665//hydrogen peroxide biosynthetic process;GO:0006487//protein N-linked glycosylation	-	GO:0009705//plant-type vacuole membrane
CL8414.Contig1_Chinese_chive	Heat shock protein 90 [Nicotiana tabacum]	PREDICTED: Vitis vinifera endoplasmin homolog-like (LOC100267648), mRNA	Endoplasmin homolog OS=Hordeum vulgare PE=2 SV=1	Molecular chaperone, HSP90 family	heat shock protein 90kDa beta	GO:0009306//protein secretion;GO:0009414//response to water deprivation;GO:0006457//protein folding;GO:0009651//response to salt stress;GO:0010075//regulation of meristem growth;GO:0009409//response to cold;GO:0009934//regulation of meristem structural organization;GO:0046686//response to cadmium ion	GO:0005524//ATP binding;GO:0051082//unfolded protein binding	GO:0005739//mitochondrion;GO:0016023//cytoplasmic membrane-bounded vesicle;GO:0009507//chloroplast;GO:0005773//vacuole;GO:0005634//nucleus;GO:0005886//plasma membrane
CL11317.Contig1_Chinese_chive	inorganic pyrophosphatase [Nicotiana tabacum]	Populus trichocarpa vacuolar H+-translocating inorganic pyrophosphatase, mRNA	Pyrophosphate-energized vacuolar membrane proton pump 1 OS=Arabidopsis thaliana GN=AVP1 PE=1 SV=1	Inorganic pyrophosphatase	inorganic pyrophosphatase [EC:3.6.1.1]	GO:0055114//oxidation-reduction process;GO:0010248//establishment or maintenance of transmembrane electrochemical gradient;GO:0009414//response to water deprivation;GO:0009651//response to salt stress;GO:0009926//auxin polar transport;GO:0048366//leaf development;GO:0015992//proton transport	GO:0004427//inorganic diphosphatase activity;GO:0032440//2-alkenal reductase [NAD(P)] activity;GO:0009678//hydrogen-translocating pyrophosphatase activity	GO:0005829//cytosol;GO:0005739//mitochondrion;GO:0009941//chloroplast envelope;GO:0009705//plant-type vacuole membrane;GO:0010008//endosome membrane;GO:0005794//Golgi apparatus;GO:0005886//plasma membrane
Unigene30897_Chinese_chive	PREDICTED: ETO1-like protein 1-like [Vitis vinifera] >gi|296084480|emb|CBI25039.3| unnamed protein product [Vitis vinifera]	PREDICTED: Vitis vinifera ETO1-like protein 1-like (LOC100266551), mRNA	ETO1-like protein 1 OS=Arabidopsis thaliana GN=EOL1 PE=1 SV=1	--	polypeptide N-acetylglucosaminyltransferase [EC:2.4.1.-]	GO:0010364//regulation of ethylene biosynthetic process	-	-
CL8449.Contig1_Chinese_chive	PREDICTED: uncharacterized protein LOC100250601 [Vitis vinifera]	PREDICTED: Vitis vinifera uncharacterized LOC100250601 (LOC100250601), mRNA	Chromatin assembly factor 1 subunit FSM OS=Oryza sativa subsp. japonica GN=FSM PE=2 SV=1	Membrane protein involved in colicin uptake	ATP-dependent RNA helicase DDX46/PRP5 [EC:3.6.4.13]	GO:0010228//vegetative to reproductive phase transition of meristem;GO:0009630//gravitropism	GO:0005515//protein binding	GO:0005634//nucleus
CL6165.Contig3_Chinese_chive	PDR-like ABC transporter [Oryza sativa Japonica Group] >gi|49387895|dbj|BAD24998.1| PDR-like ABC transporter [Oryza sativa Japonica Group] >gi|49387907|dbj|BAD25007.1| PDR-like ABC transporter [Oryza sativa Japonica Group]	PREDICTED: Vitis vinifera pleiotropic drug resistance protein 1-like (LOC100241161), mRNA	Pleiotropic drug resistance protein TUR2 OS=Spirodela polyrrhiza GN=TUR2 PE=1 SV=1	ABC-type multidrug transport system, ATPase component	U4/U6 small nuclear ribonucleoprotein PRP3	GO:0006200//ATP catabolic process	GO:0005524//ATP binding;GO:0016887//ATPase activity	GO:0016020//membrane
CL1060.Contig2_Chinese_chive	H0112G12.2 [Oryza sativa Indica Group]	PREDICTED: Vitis vinifera uncharacterized LOC100244896 (LOC100244896), mRNA	Uncharacterized aarF domain-containing protein kinase At1g79600, chloroplastic OS=Arabidopsis thaliana GN=At1g79600 PE=1 SV=1	Predicted unusual protein kinase	aarF domain-containing kinase	GO:0016310//phosphorylation	GO:0016301//kinase activity	GO:0005739//mitochondrion
CL5356.Contig2_Chinese_chive	hypothetical protein OsI_20653 [Oryza sativa Indica Group]	PREDICTED: Vitis vinifera vesicle-fusing ATPase-like (LOC100243494), mRNA	Vesicle-fusing ATPase OS=Arabidopsis thaliana GN=NSF PE=2 SV=2	ATPases of the AAA+ class	vesicle-fusing ATPase [EC:3.6.4.6]	-	GO:0005515//protein binding;GO:0005524//ATP binding;GO:0017111//nucleoside-triphosphatase activity	GO:0005773//vacuole;GO:0005794//Golgi apparatus;GO:0009506//plasmodesma;GO:0005886//plasma membrane
Unigene28720_Chinese_chive	PREDICTED: probable inactive serine/threonine-protein kinase scy1-like [Brachypodium distachyon]	PREDICTED: Vitis vinifera probable inactive serine/threonine-protein kinase scy1-like, transcript variant 2 (LOC100263836), mRNA	--	--	SCY1-like	GO:0006468//protein phosphorylation;GO:0000910//cytokinesis;GO:0006409//tRNA export from nucleus;GO:0007017//microtubule-based process	GO:0004672//protein kinase activity;GO:0005524//ATP binding;GO:0005515//protein binding;GO:0000049//tRNA binding	GO:0005643//nuclear pore;GO:0005737//cytoplasm
CL11406.Contig2_Chinese_chive	Os01g0883900 [Oryza sativa Japonica Group] >gi|113534546|dbj|BAF06929.1| Os01g0883900 [Oryza sativa Japonica Group]	Hordeum vulgare subsp. vulgare cDNA clone: FLbaf154e03, mRNA sequence	Probable methyltransferase PMT26 OS=Arabidopsis thaliana GN=At5g64030 PE=1 SV=1	AAA ATPase containing von Willebrand factor type A (vWA) domain	nucleolin	-	-	-
Unigene26896_Chinese_chive	expressed protein [Oryza sativa Japonica Group]	--	--	--	--	-	-	-
CL2939.Contig1_Chinese_chive	hypothetical protein SORBIDRAFT_09g001490 [Sorghum bicolor] >gi|241944443|gb|EES17588.1| hypothetical protein SORBIDRAFT_09g001490 [Sorghum bicolor]	Medicago truncatula K(+)/H(+) antiporter (MTR_7g099800) mRNA, complete cds	Cation/H(+) antiporter 20 OS=Arabidopsis thaliana GN=CHX20 PE=2 SV=1	Kef-type K+ transport systems, membrane components	--	GO:0006623//protein targeting to vacuole;GO:0035725//sodium ion transmembrane transport;GO:0030007//cellular potassium ion homeostasis;GO:0006885//regulation of pH;GO:0030104//water homeostasis	GO:0015385//sodium:hydrogen antiporter activity	GO:0016021//integral to membrane;GO:0012505//endomembrane system;GO:0009507//chloroplast;GO:0005783//endoplasmic reticulum
CL4390.Contig2_Chinese_chive	hypothetical protein OsJ_10557 [Oryza sativa Japonica Group]	Medicago truncatula WD-40 repeat protein-like protein (MTR_1g087120) mRNA, complete cds	--	--	bromodomain and WD repeat domain containing protein 1/3	-	-	-
CL8930.Contig1_Chinese_chive	PREDICTED: uncharacterized protein LOC100252311 [Vitis vinifera]	PREDICTED: Fragaria vesca subsp. vesca uncharacterized LOC101295421 (LOC101295421), mRNA	Mediator of RNA polymerase II transcription subunit 15a OS=Arabidopsis thaliana GN=MED15A PE=1 SV=1	--	--	-	-	-
CL1197.Contig4_Chinese_chive	predicted protein [Populus trichocarpa] >gi|222871568|gb|EEF08699.1| predicted protein [Populus trichocarpa]	PREDICTED: Vitis vinifera cullin 1, transcript variant 1 (CUL1), mRNA	Cullin-1 OS=Arabidopsis thaliana GN=CUL1 PE=1 SV=1	Cullin, a subunit of E3 ubiquitin ligase	cullin 1	GO:0009753//response to jasmonic acid stimulus;GO:0006511//ubiquitin-dependent protein catabolic process;GO:0042752//regulation of circadian rhythm;GO:0010265//SCF complex assembly;GO:0009733//response to auxin stimulus;GO:0009793//embryo development ending in seed dormancy	GO:0031625//ubiquitin protein ligase binding	GO:0000794//condensed nuclear chromosome;GO:0031461//cullin-RING ubiquitin ligase complex;GO:0009941//chloroplast envelope;GO:0005819//spindle;GO:0009524//phragmoplast
Unigene27892_Chinese_chive	unnamed protein product [Vitis vinifera]	PREDICTED: Fragaria vesca subsp. vesca MATH domain-containing protein At5g43560-like (LOC101303744), mRNA	MATH domain-containing protein At5g43560 OS=Arabidopsis thaliana GN=At5g43560 PE=1 SV=1	RNA-binding proteins (RRM domain)	ubiquitin carboxyl-terminal hydrolase 7 [EC:3.1.2.15]	GO:0009630//gravitropism	-	GO:0044464//cell part
Unigene28909_Chinese_chive	ABC transporter family protein [Populus trichocarpa] >gi|222852934|gb|EEE90481.1| ABC transporter family protein [Populus trichocarpa]	PREDICTED: Vitis vinifera ABC transporter F family member 5-like (LOC100250725), mRNA	ABC transporter F family member 5 OS=Arabidopsis thaliana GN=ABCF5 PE=2 SV=1	ATPase components of ABC transporters with duplicated ATPase domains	ATP-binding cassette, subfamily F, member 1	GO:0009908//flower development;GO:0016579//protein deubiquitination;GO:0009410//response to xenobiotic stimulus;GO:0016571//histone methylation;GO:0009624//response to nematode;GO:0010388//cullin deneddylation;GO:0009640//photomorphogenesis;GO:0010015//root morphogenesis;GO:0016567//protein ubiquitination;GO:0045893//positive regulation of transcription, DNA-dependent;GO:0043687//post-translation…	GO:0010484//H3 histone acetyltransferase activity;GO:0005515//protein binding;GO:0003677//DNA binding;GO:0005215//transporter activity;GO:0016887//ATPase activity;GO:0005524//ATP binding	GO:0009536//plastid;GO:0000123//histone acetyltransferase complex;GO:0005886//plasma membrane
CL3442.Contig2_Chinese_chive	JMS10C05.2 [Jatropha curcas]	PREDICTED: Glycine max probable galactinol--sucrose galactosyltransferase 2-like (LOC100807861), mRNA	Probable galactinol--sucrose galactosyltransferase 2 OS=Arabidopsis thaliana GN=RFS2 PE=2 SV=2	--	raffinose synthase [EC:2.4.1.82]	GO:0006979//response to oxidative stress;GO:0034484//raffinose catabolic process;GO:0080167//response to karrikin	GO:0052692//raffinose alpha-galactosidase activity;GO:0047274//galactinol-sucrose galactosyltransferase activity	GO:0005737//cytoplasm;GO:0009506//plasmodesma
Unigene25617_Chinese_chive	predicted protein [Populus trichocarpa] >gi|222846707|gb|EEE84254.1| predicted protein [Populus trichocarpa]	PREDICTED: Cucumis sativus protein NLP6-like (LOC101225553), mRNA	Protein NLP7 OS=Arabidopsis thaliana GN=NLP7 PE=1 SV=2	--	--	GO:0010118//stomatal movement;GO:0009414//response to water deprivation;GO:0042128//nitrate assimilation;GO:0010167//response to nitrate	-	GO:0005634//nucleus
CL3163.Contig2_Chinese_chive	predicted protein [Populus trichocarpa] >gi|222843943|gb|EEE81490.1| predicted protein [Populus trichocarpa]	Aquilegia coerulea clone COL08-D18, complete sequence	Zinc finger CCCH domain-containing protein 7 OS=Arabidopsis thaliana GN=At1g21570 PE=1 SV=1	Cleavage and polyadenylation specificity factor (CPSF) Clipper subunit and related makorin family Zn-finger proteins	cleavage and polyadenylation specificity factor subunit 4	-	-	-
Unigene29034_Chinese_chive	PREDICTED: trafficking protein particle complex subunit 8-like [Vitis vinifera]	PREDICTED: Vitis vinifera trafficking protein particle complex subunit 8-like (LOC100248747), mRNA	--	--	N-acetyltransferase [EC:2.3.1.-]	GO:0016926//protein desumoylation;GO:0050665//hydrogen peroxide biosynthetic process;GO:0010228//vegetative to reproductive phase transition of meristem	-	GO:0005794//Golgi apparatus;GO:0009536//plastid
CL1194.Contig4_Chinese_chive	PREDICTED: protein MEI2-like 2-like [Vitis vinifera]	Citrus unshiu AML1 mRNA, complete cds	Protein MEI2-like 2 OS=Oryza sativa subsp. japonica GN=ML2 PE=2 SV=1	--	polyadenylate-binding protein	-	GO:0097159//organic cyclic compound binding;GO:1901363	-
CL1197.Contig5_Chinese_chive	predicted protein [Populus trichocarpa] >gi|222871568|gb|EEF08699.1| predicted protein [Populus trichocarpa]	PREDICTED: Vitis vinifera cullin 1, transcript variant 1 (CUL1), mRNA	Cullin-1 OS=Arabidopsis thaliana GN=CUL1 PE=1 SV=1	Cullin, a subunit of E3 ubiquitin ligase	cullin 1	GO:0009753//response to jasmonic acid stimulus;GO:0006511//ubiquitin-dependent protein catabolic process;GO:0042752//regulation of circadian rhythm;GO:0010265//SCF complex assembly;GO:0009733//response to auxin stimulus;GO:0009793//embryo development ending in seed dormancy	GO:0031625//ubiquitin protein ligase binding	GO:0000794//condensed nuclear chromosome;GO:0031461//cullin-RING ubiquitin ligase complex;GO:0009941//chloroplast envelope;GO:0005819//spindle;GO:0009524//phragmoplast
CL5947.Contig1_Chinese_chive	PREDICTED: uncharacterized protein LOC100248075 [Vitis vinifera]	--	--	--	--	-	-	-
CL1460.Contig2_Chinese_chive	PREDICTED: AT-rich interactive domain-containing protein 4 [Vitis vinifera] >gi|297738501|emb|CBI27746.3| unnamed protein product [Vitis vinifera]	PREDICTED: Brachypodium distachyon uncharacterized LOC100824739 (LOC100824739), mRNA	AT-rich interactive domain-containing protein 4 OS=Arabidopsis thaliana GN=ARID4 PE=2 SV=1	--	cytochrome P450, family 90, subfamily B, polypeptide 1 (steroid 22-alpha-hydroxylase) [EC:1.14.13.-]	-	GO:0046872//metal ion binding	-
CL7343.Contig1_Chinese_chive	PREDICTED: actin-related protein 5 [Vitis vinifera] >gi|296086213|emb|CBI31654.3| unnamed protein product [Vitis vinifera]	PREDICTED: Glycine max actin-related protein 5-like, transcript variant 2 (LOC100804305), mRNA	Actin-related protein 5 OS=Arabidopsis thaliana GN=ARP5 PE=1 SV=2	Actin and related proteins	actin-related protein 5	GO:0030029//actin filament-based process;GO:0009560//embryo sac egg cell differentiation;GO:0006281//DNA repair	GO:0005200//structural constituent of cytoskeleton	GO:0005737//cytoplasm;GO:0005654//nucleoplasm
CL11408.Contig1_Chinese_chive	PREDICTED: T-complex protein 1 subunit zeta [Vitis vinifera] >gi|296087296|emb|CBI33670.3| unnamed protein product [Vitis vinifera]	PREDICTED: Vitis vinifera T-complex protein 1 subunit zeta-like (LOC100249757), mRNA	Cold-regulated 413 plasma membrane protein 2 OS=Arabidopsis thaliana GN=COR413PM2 PE=2 SV=1	Chaperonin GroEL (HSP60 family)	T-complex protein 1 subunit zeta	GO:0006457//protein folding;GO:0046686//response to cadmium ion;GO:0010043//response to zinc ion	GO:0005524//ATP binding;GO:0051082//unfolded protein binding	GO:0005737//cytoplasm;GO:0016020//membrane
Unigene27841_Chinese_chive	PREDICTED: peroxisome biogenesis protein 5-like [Vitis vinifera]	Oryza sativa Japonica Group Os08g0500100 (Os08g0500100) mRNA, complete cds	Peroxisome biogenesis protein 5 OS=Arabidopsis thaliana GN=PEX5 PE=1 SV=1	FOG: TPR repeat	peroxin-5	GO:0016558//protein import into peroxisome matrix;GO:0006891//intra-Golgi vesicle-mediated transport;GO:0006869//lipid transport;GO:0009733//response to auxin stimulus;GO:0006635//fatty acid beta-oxidation;GO:0010351//lithium ion transport	GO:0005052//peroxisome matrix targeting signal-1 binding;GO:0005515//protein binding	GO:0005829//cytosol;GO:0005778//peroxisomal membrane;GO:0005634//nucleus
CL596.Contig2_Chinese_chive	hypothetical protein OsI_00686 [Oryza sativa Indica Group]	Oryza sativa Japonica Group Os01g0185200 (Os01g0185200) mRNA, complete cds	Glutamine--tRNA ligase OS=Lupinus luteus PE=2 SV=2	Glutamyl- and glutaminyl-tRNA synthetases	glutaminyl-tRNA synthetase [EC:6.1.1.18]	GO:0050826//response to freezing;GO:0009793//embryo development ending in seed dormancy;GO:0009640//photomorphogenesis;GO:0019915//lipid storage;GO:0010182//sugar mediated signaling pathway;GO:0009933//meristem structural organization;GO:0016567//protein ubiquitination;GO:0009845//seed germination;GO:0010228//vegetative to reproductive phase transition of meristem;GO:0009909//regulation of flower…	GO:0004819//glutamine-tRNA ligase activity;GO:0005524//ATP binding	GO:0005829//cytosol
CL8930.Contig2_Chinese_chive	PREDICTED: uncharacterized protein LOC100252311 [Vitis vinifera]	PREDICTED: Fragaria vesca subsp. vesca uncharacterized LOC101295421 (LOC101295421), mRNA	Mediator of RNA polymerase II transcription subunit 15a OS=Arabidopsis thaliana GN=MED15A PE=1 SV=1	--	--	-	-	-
CL5407.Contig3_Chinese_chive	PREDICTED: cullin-3B [Vitis vinifera] >gi|147833364|emb|CAN72935.1| hypothetical protein VITISV_020617 [Vitis vinifera]	PREDICTED: Fragaria vesca subsp. vesca cullin-3A-like (LOC101307109), mRNA	Cullin-3A OS=Arabidopsis thaliana GN=CUL3A PE=1 SV=1	Cullin, a subunit of E3 ubiquitin ligase	cullin 3	GO:0006511//ubiquitin-dependent protein catabolic process;GO:0009960//endosperm development;GO:0009911//positive regulation of flower development;GO:0009639//response to red or far red light;GO:0009793//embryo development ending in seed dormancy	GO:0031625//ubiquitin protein ligase binding	GO:0031461//cullin-RING ubiquitin ligase complex
CL8273.Contig1_Chinese_chive	hypothetical protein SORBIDRAFT_10g022690 [Sorghum bicolor] >gi|241916830|gb|EER89974.1| hypothetical protein SORBIDRAFT_10g022690 [Sorghum bicolor]	PREDICTED: Vitis vinifera U-box domain-containing protein 34-like (LOC100242304), mRNA	U-box domain-containing protein 34 OS=Arabidopsis thaliana GN=PUB34 PE=3 SV=1	Serine/threonine protein kinase	interleukin-1 receptor-associated kinase 4 [EC:2.7.11.1]	GO:0044237//cellular metabolic process	GO:0016301//kinase activity	GO:0009536//plastid
CL9808.Contig1_Chinese_chive	hypothetical protein PRUPE_ppa001268mg [Prunus persica]	PREDICTED: Solanum lycopersicum uncharacterized LOC101247099 (LOC101247099), mRNA	--	--	histone arginine demethylase JMJD6 [EC:1.14.11.-]	GO:0016226//iron-sulfur cluster assembly;GO:0010027//thylakoid membrane organization;GO:0010228//vegetative to reproductive phase transition of meristem;GO:0009658//chloroplast organization;GO:0048481//ovule development;GO:0008356//asymmetric cell division;GO:0009793//embryo development ending in seed dormancy	-	GO:0009941//chloroplast envelope;GO:0009535//chloroplast thylakoid membrane;GO:0005886//plasma membrane
CL2530.Contig4_Chinese_chive	PREDICTED: uncharacterized protein LOC100250252 [Vitis vinifera]	Oryza sativa Japonica Group Os01g0698100 (Os01g0698100) mRNA, complete cds	Splicing factor U2af large subunit A OS=Triticum aestivum GN=U2AF65A PE=2 SV=1	Putative GTPases (G3E family)	pre-mRNA-processing factor 40	-	-	-
Unigene29528_Chinese_chive	Os08g0474700 [Oryza sativa Japonica Group] >gi|113623999|dbj|BAF23944.1| Os08g0474700 [Oryza sativa Japonica Group]	Oryza sativa Japonica Group Os08g0474700 (Os08g0474700) mRNA, complete cds	Protein transport protein Sec24-like At3g07100 OS=Arabidopsis thaliana GN=At3g07100 PE=1 SV=2	Vesicle coat complex COPII, subunit SEC23	protein transport protein SEC23	GO:0006886//intracellular protein transport;GO:0006888//ER to Golgi vesicle-mediated transport	GO:0008270//zinc ion binding	GO:0030127//COPII vesicle coat
CL2752.Contig3_Chinese_chive	hypothetical protein PRUPE_ppa005707mg [Prunus persica]	PREDICTED: Solanum lycopersicum elongation factor Tu, mitochondrial-like (LOC101255201), mRNA	Elongation factor Tu, mitochondrial OS=Arabidopsis thaliana GN=TUFA PE=1 SV=1	GTPases - translation elongation factors	elongation factor Tu	GO:0009220//pyrimidine ribonucleotide biosynthetic process;GO:0006414//translational elongation;GO:0006184//GTP catabolic process;GO:0046686//response to cadmium ion	GO:0016779//nucleotidyltransferase activity;GO:0008270//zinc ion binding;GO:0003746//translation elongation factor activity;GO:0005525//GTP binding;GO:0050897//cobalt ion binding;GO:0003924//GTPase activity;GO:0005524//ATP binding	GO:0005618//cell wall;GO:0005829//cytosol;GO:0005739//mitochondrion
CL2830.Contig2_Chinese_chive	PREDICTED: pumilio homolog 1-like [Vitis vinifera]	PREDICTED: Glycine max pumilio homolog 2-like (LOC100818836), mRNA	Pumilio homolog 1 OS=Arabidopsis thaliana GN=APUM1 PE=1 SV=1	RNA-binding protein of the Puf family, translational repressor	pumilio homology domain family member 6	-	-	-
CL4391.Contig1_Chinese_chive	hypothetical protein PRUPE_ppa001980mg [Prunus persica]	PREDICTED: Fragaria vesca subsp. vesca two pore calcium channel protein 1-like (LOC101302850), mRNA	Two pore calcium channel protein 1 OS=Oryza sativa subsp. japonica GN=TPC1 PE=1 SV=2	Kef-type K+ transport systems, predicted NAD-binding component	--	GO:0010119//regulation of stomatal movement;GO:0080141//regulation of jasmonic acid biosynthetic process;GO:0006944//cellular membrane fusion;GO:0009651//response to salt stress;GO:0007033//vacuole organization;GO:0007030//Golgi organization;GO:0034765//regulation of ion transmembrane transport;GO:0009556//microsporogenesis;GO:0009845//seed germination;GO:0019722//calcium-mediated signaling;GO:00…	GO:0005245//voltage-gated calcium channel activity;GO:0005509//calcium ion binding	GO:0000325//plant-type vacuole;GO:0005774//vacuolar membrane;GO:0016023//cytoplasmic membrane-bounded vesicle;GO:0016021//integral to membrane;GO:0005794//Golgi apparatus;GO:0005886//plasma membrane;GO:0005739//mitochondrion
Unigene26915_Chinese_chive	PREDICTED: dipeptidyl peptidase 9-like [Brachypodium distachyon]	Hordeum vulgare subsp. vulgare cDNA clone: FLbaf176i13, mRNA sequence	--	Dipeptidyl aminopeptidases/acylaminoacyl-peptidases	dipeptidyl-peptidase 4 [EC:3.4.14.5]	GO:0006508//proteolysis	GO:0008236//serine-type peptidase activity	GO:0005829//cytosol;GO:0005886//plasma membrane
CL3366.Contig1_Chinese_chive	PREDICTED: ABC transporter F family member 4-like [Glycine max]	Populus tremula x Populus tremuloides partial mRNA for ABC transporter (abc1 gene)	ABC transporter F family member 4 OS=Arabidopsis thaliana GN=ABCF4 PE=2 SV=1	ATPase components of ABC transporters with duplicated ATPase domains	ATP-binding cassette, subfamily F, member 1	GO:0019243//methylglyoxal catabolic process to D-lactate;GO:0006200//ATP catabolic process	GO:0015416//organic phosphonate transmembrane-transporting ATPase activity;GO:0005524//ATP binding	GO:0005886//plasma membrane
CL4339.Contig2_Chinese_chive	hypothetical protein MTR_1g035040 [Medicago truncatula] >gi|355478733|gb|AES59936.1| hypothetical protein MTR_1g035040 [Medicago truncatula]	--	Translocase of chloroplast 159, chloroplastic OS=Arabidopsis thaliana GN=TOC159 PE=1 SV=1	DNA segregation ATPase FtsK/SpoIIIE and related proteins	nuclear pore complex protein Nup62	-	-	GO:0044424//intracellular part
CL5995.Contig1_Chinese_chive	predicted protein [Hordeum vulgare subsp. vulgare]	Populus trichocarpa chromatin remodeling complex subunit (CHB904), mRNA	SWI/SNF complex subunit SWI3C OS=Arabidopsis thaliana GN=SWI3C PE=1 SV=1	RSC chromatin remodeling complex subunit RSC8	SWI/SNF related-matrix-associated actin-dependent regulator of chromatin subfamily C	-	GO:0005488//binding	-
Unigene28692_Chinese_chive	PREDICTED: uncharacterized protein LOC100818640 [Glycine max]	PREDICTED: Glycine max uncharacterized protein LOC100818640 (LOC100818640), mRNA	NAC domain-containing protein 8 OS=Arabidopsis thaliana GN=NAC008 PE=2 SV=1	--	--	-	-	-
CL3459.Contig3_Chinese_chive	transposon protein, putative, CACTA, En/Spm sub-class, expressed [Oryza sativa Japonica Group]	Oryza sativa Japonica Group Os10g0431000 (Os10g0431000) mRNA, partial cds	E3 ubiquitin-protein ligase COP1 OS=Pisum sativum GN=COP1 PE=2 SV=1	Uncharacterized conserved protein, contains RING Zn-finger	protein MPE1	-	-	-
CL8297.Contig2_Chinese_chive	PREDICTED: uncharacterized protein LOC100250355 [Vitis vinifera]	PREDICTED: Glycine max uncharacterized protein LOC100782008 (LOC100782008), mRNA	--	--	--	-	-	-
CL9805.Contig2_Chinese_chive	PREDICTED: ubiquitin carboxyl-terminal hydrolase 14-like [Vitis vinifera]	PREDICTED: Vitis vinifera ubiquitin carboxyl-terminal hydrolase 14-like (LOC100264052), mRNA	Ubiquitin carboxyl-terminal hydrolase 14 OS=Arabidopsis thaliana GN=UBP14 PE=1 SV=1	Isopeptidase T	ubiquitin carboxyl-terminal hydrolase 5/13 [EC:3.1.2.15]	GO:0006511//ubiquitin-dependent protein catabolic process;GO:0048767//root hair elongation;GO:0016579//protein deubiquitination;GO:0009793//embryo development ending in seed dormancy	GO:0004221//ubiquitin thiolesterase activity;GO:0008242//omega peptidase activity;GO:0008270//zinc ion binding;GO:0004843//ubiquitin-specific protease activity	GO:0005829//cytosol
CL1460.Contig1_Chinese_chive	PREDICTED: AT-rich interactive domain-containing protein 4 [Vitis vinifera] >gi|297738501|emb|CBI27746.3| unnamed protein product [Vitis vinifera]	PREDICTED: Brachypodium distachyon uncharacterized LOC100824739 (LOC100824739), mRNA	AT-rich interactive domain-containing protein 4 OS=Arabidopsis thaliana GN=ARID4 PE=2 SV=1	--	--	-	GO:0046872//metal ion binding	-
Unigene28134_Chinese_chive	minichromosome maintenance protein [Zea mays] >gi|57639342|gb|AAW55593.1| minichromosome maintenance protein [Zea mays] >gi|413949402|gb|AFW82051.1| minichromosome maintenance protein [Zea mays]	Oryza sativa Japonica Group Os05g0235800 (Os05g0235800) mRNA, complete cds	Protein PROLIFERA OS=Arabidopsis thaliana GN=PRL PE=1 SV=2	Predicted ATPase involved in replication control, Cdc46/Mcm family	minichromosome maintenance protein 6	GO:0006268//DNA unwinding involved in replication;GO:0006270//DNA replication initiation	GO:0003678//DNA helicase activity;GO:0003677//DNA binding;GO:0005524//ATP binding;GO:0005515//protein binding;GO:0008094//DNA-dependent ATPase activity	GO:0042555//MCM complex;GO:0005634//nucleus
Unigene29871_Chinese_chive	hypothetical protein OsJ_04571 [Oryza sativa Japonica Group]	Zea mays clone 357803 mRNA sequence	Dynamin-related protein 3A OS=Arabidopsis thaliana GN=DRP3A PE=1 SV=2	Predicted GTPases (dynamin-related)	dynamin GTPase [EC:3.6.5.5]	GO:0016559//peroxisome fission;GO:0006184//GTP catabolic process;GO:0009791//post-embryonic development;GO:0000266//mitochondrial fission	GO:0035091//phosphatidylinositol binding;GO:0003924//GTPase activity;GO:0005525//GTP binding	GO:0005829//cytosol;GO:0005777//peroxisome;GO:0005739//mitochondrion;GO:0009941//chloroplast envelope;GO:0005886//plasma membrane
CL5356.Contig1_Chinese_chive	hypothetical protein OsI_20653 [Oryza sativa Indica Group]	PREDICTED: Vitis vinifera vesicle-fusing ATPase-like (LOC100243494), mRNA	Vesicle-fusing ATPase OS=Arabidopsis thaliana GN=NSF PE=2 SV=2	ATPases of the AAA+ class	vesicle-fusing ATPase [EC:3.6.4.6]	-	GO:0005515//protein binding;GO:0005524//ATP binding;GO:0017111//nucleoside-triphosphatase activity	GO:0005773//vacuole;GO:0005794//Golgi apparatus;GO:0009506//plasmodesma;GO:0005886//plasma membrane
CL9166.Contig3_Chinese_chive	PREDICTED: protease Do-like 7-like [Vitis vinifera]	PREDICTED: Vitis vinifera protease Do-like 7-like (LOC100255257), mRNA	Protease Do-like 7 OS=Arabidopsis thaliana GN=DEGP7 PE=2 SV=1	Trypsin-like serine proteases, typically periplasmic, contain C-terminal PDZ domain	--	GO:0006508//proteolysis;GO:0006486//protein glycosylation;GO:0010205//photoinhibition	GO:0004252//serine-type endopeptidase activity	GO:0005829//cytosol;GO:0009507//chloroplast;GO:0005634//nucleus
CL9991.Contig1_Chinese_chive	hypothetical protein PRUPE_ppa001577mg [Prunus persica]	PREDICTED: Brachypodium distachyon G-type lectin S-receptor-like serine/threonine-protein kinase At5g24080-like (LOC100823382), mRNA	G-type lectin S-receptor-like serine/threonine-protein kinase At5g24080 OS=Arabidopsis thaliana GN=At5g24080 PE=2 SV=1	Serine/threonine protein kinase	interleukin-1 receptor-associated kinase 4 [EC:2.7.11.1]	GO:0006468//protein phosphorylation	GO:0005524//ATP binding;GO:0004674//protein serine/threonine kinase activity	-
Unigene24856_Chinese_chive	PREDICTED: uncharacterized protein LOC100248755 [Vitis vinifera] >gi|298204855|emb|CBI34162.3| unnamed protein product [Vitis vinifera]	PREDICTED: Vitis vinifera uncharacterized LOC100248755 (LOC100248755), mRNA	ATP-dependent zinc metalloprotease FTSH 5, chloroplastic OS=Arabidopsis thaliana GN=FTSH5 PE=1 SV=1	ATP-dependent Zn proteases	cell division protease FtsH [EC:3.4.24.-]	GO:0051301//cell division;GO:0006508//proteolysis;GO:0042981//regulation of apoptotic process;GO:0009793//embryo development ending in seed dormancy	GO:0004222//metalloendopeptidase activity;GO:0005524//ATP binding;GO:0008568//microtubule-severing ATPase activity	GO:0009506//plasmodesma;GO:0009941//chloroplast envelope;GO:0005886//plasma membrane
CL8.Contig10_Chinese_chive	hypothetical protein PRUPE_ppa000402mg [Prunus persica]	PREDICTED: Fragaria vesca subsp. vesca uncharacterized LOC101304598 (LOC101304598), mRNA	TPR repeat-containing thioredoxin TTL4 OS=Arabidopsis thaliana GN=TTL4 PE=2 SV=1	DnaJ-class molecular chaperone with C-terminal Zn finger domain	DnaJ homolog subfamily C member 3	GO:0044267//cellular protein metabolic process;GO:0009913//epidermal cell differentiation;GO:0048468//cell development;GO:0009653//anatomical structure morphogenesis;GO:0016043//cellular component organization	-	-
Unigene30344_Chinese_chive	PREDICTED: probable splicing factor 3A subunit 1-like [Vitis vinifera]	PREDICTED: Fragaria vesca subsp. vesca probable splicing factor 3A subunit 1-like (LOC101315424), mRNA	Probable splicing factor 3A subunit 1 OS=Arabidopsis thaliana GN=At1g14650 PE=1 SV=2	ATPases involved in chromosome partitioning	splicing factor 3A subunit 1	GO:0006396//RNA processing	GO:0003723//RNA binding	GO:0005634//nucleus
CL6756.Contig1_Chinese_chive	Cl-channel clc-7 [Populus trichocarpa] >gi|222872847|gb|EEF09978.1| Cl-channel clc-7 [Populus trichocarpa]	Vitis vinifera cultivar PN40024 chloride channel ClC3 mRNA, complete cds	Chloride channel protein CLC-c OS=Arabidopsis thaliana GN=CLC-C PE=1 SV=1	Chloride channel protein EriC	chloride channel 7	GO:0055085//transmembrane transport;GO:0006821//chloride transport	GO:0005247//voltage-gated chloride channel activity	GO:0009705//plant-type vacuole membrane;GO:0005886//plasma membrane;GO:0016021//integral to membrane
CL6302.Contig2_Chinese_chive	unnamed protein product [Vitis vinifera]	PREDICTED: Fragaria vesca subsp. vesca uncharacterized LOC101314705 (LOC101314705), mRNA	WEB family protein At5g16730, chloroplastic OS=Arabidopsis thaliana GN=At5g16730 PE=1 SV=1	Uncharacterized protein conserved in bacteria	structural maintenance of chromosome 4	-	-	GO:0009507//chloroplast
CL7360.Contig2_Chinese_chive	PREDICTED: eukaryotic initiation factor iso-4F subunit p82-34-like isoform 1 [Vitis vinifera]	PREDICTED: Vitis vinifera eukaryotic initiation factor iso-4F subunit p82-34-like (LOC100250837), mRNA	Eukaryotic translation initiation factor isoform 4G-1 OS=Triticum aestivum PE=1 SV=2	--	translation initiation factor 4G	-	-	-
Unigene30993_Chinese_chive	hypothetical protein SORBIDRAFT_09g002290 [Sorghum bicolor] >gi|241945799|gb|EES18944.1| hypothetical protein SORBIDRAFT_09g002290 [Sorghum bicolor]	--	--	--	--	-	-	-
Unigene27804_Chinese_chive	PREDICTED: uncharacterized protein LOC100249037 [Vitis vinifera] >gi|296084312|emb|CBI24700.3| unnamed protein product [Vitis vinifera]	PREDICTED: Vitis vinifera uncharacterized LOC100249037 (LOC100249037), mRNA	Calcium sensing receptor, chloroplastic OS=Arabidopsis thaliana GN=CAS PE=1 SV=1	--	--	GO:0006098//pentose-phosphate shunt;GO:0019288//isopentenyl diphosphate biosynthetic process, mevalonate-independent pathway;GO:0016117//carotenoid biosynthetic process;GO:0000023//maltose metabolic process;GO:0019252//starch biosynthetic process;GO:0043085//positive regulation of catalytic activity	-	GO:0009534//chloroplast thylakoid;GO:0005634//nucleus
CL1884.Contig2_Chinese_chive	RecName: Full=Beta-galactosidase; Short=Lactase; Flags: Precursor >gi|452712|emb|CAA54525.1| beta-galactosidase [Asparagus officinalis]	A.officinalis mRNA for beta-galactosidase	Beta-galactosidase OS=Asparagus officinalis PE=2 SV=1	Beta-galactosidase	beta-galactosidase [EC:3.2.1.23]	GO:0005975//carbohydrate metabolic process	GO:0030246//carbohydrate binding;GO:0004565//beta-galactosidase activity	GO:0009505//plant-type cell wall;GO:0016023//cytoplasmic membrane-bounded vesicle;GO:0048046//apoplast
CL9974.Contig2_Chinese_chive	PREDICTED: putative acyl-CoA synthetase YngI-like [Vitis vinifera]	Vitis vinifera, whole genome shotgun sequence, contig VV78X099923.8, clone ENTAV 115	Probable acyl-activating enzyme 1, peroxisomal OS=Arabidopsis thaliana GN=AAE1 PE=2 SV=1	Acyl-CoA synthetases (AMP-forming)/AMP-acid ligases II	fatty-acyl-CoA synthase [EC:6.2.1.-]	GO:0008152//metabolic process	GO:0008756//o-succinylbenzoate-CoA ligase activity	-
CL10617.Contig3_Chinese_chive	hypothetical protein OsI_04332 [Oryza sativa Indica Group]	PREDICTED: Glycine max uncharacterized protein LOC100809869 (LOC100809869), mRNA	--	GTPase-activating protein	--	GO:0032313//regulation of Rab GTPase activity	-	GO:0044444//cytoplasmic part
CL1884.Contig3_Chinese_chive	RecName: Full=Beta-galactosidase; Short=Lactase; Flags: Precursor >gi|452712|emb|CAA54525.1| beta-galactosidase [Asparagus officinalis]	A.officinalis mRNA for beta-galactosidase	Beta-galactosidase OS=Asparagus officinalis PE=2 SV=1	Beta-galactosidase	beta-galactosidase [EC:3.2.1.23]	GO:0005975//carbohydrate metabolic process	GO:0030246//carbohydrate binding;GO:0004565//beta-galactosidase activity	GO:0009505//plant-type cell wall;GO:0016023//cytoplasmic membrane-bounded vesicle;GO:0048046//apoplast
Unigene28827_Chinese_chive	unnamed protein product [Vitis vinifera]	PREDICTED: Vitis vinifera THO complex subunit 2-like (LOC100254201), mRNA	DEAD-box ATP-dependent RNA helicase 42 OS=Arabidopsis thaliana GN=RH42 PE=1 SV=2	--	THO complex subunit 2	-	-	-
Unigene31016_Chinese_chive	hypothetical protein PRUPE_ppa002059mg [Prunus persica]	PREDICTED: Cucumis sativus uncharacterized LOC101207532 (LOC101207532), mRNA >gi|449496349|ref|XM_004160063.1| PREDICTED: Cucumis sativus uncharacterized LOC101223486 (LOC101223486), mRNA	Sucrose synthase 2 OS=Pisum sativum GN=SUS2 PE=2 SV=1	Glycosyltransferase	sulfoquinovosyltransferase [EC:2.4.1.-]	GO:0019375//galactolipid biosynthetic process;GO:0001666//response to hypoxia	GO:0016740//transferase activity	GO:0005794//Golgi apparatus
CL1653.Contig8_Chinese_chive	hypothetical protein OsI_10084 [Oryza sativa Indica Group]	PREDICTED: Fragaria vesca subsp. vesca ABC transporter G family member 22-like (LOC101297560), mRNA	ABC transporter G family member 22 OS=Arabidopsis thaliana GN=ABCG22 PE=1 SV=1	ABC-type multidrug transport system, ATPase component	ATP-binding cassette, subfamily G (WHITE), member 2	GO:0009414//response to water deprivation;GO:0006200//ATP catabolic process;GO:0010148//transpiration	GO:0015412//molybdate transmembrane-transporting ATPase activity;GO:0005524//ATP binding	GO:0005739//mitochondrion;GO:0005886//plasma membrane
CL5142.Contig3_Chinese_chive	unnamed protein product [Vitis vinifera]	PREDICTED: Vitis vinifera uncharacterized LOC100251482 (LOC100251482), mRNA	--	--	--	-	-	GO:0005886//plasma membrane
Unigene26423_Chinese_chive	hypothetical protein OsJ_01156 [Oryza sativa Japonica Group]	Oryza sativa Japonica Group cDNA clone:J023078K23, full insert sequence	Zinc finger CCCH domain-containing protein 4 OS=Oryza sativa subsp. japonica GN=Os01g0256800 PE=2 SV=1	HrpA-like helicases	ATP-dependent RNA helicase DHX36 [EC:3.6.4.13]	GO:0019243//methylglyoxal catabolic process to D-lactate	GO:0097159//organic cyclic compound binding;GO:0004386//helicase activity;GO:1901363	GO:0009507//chloroplast
CL10082.Contig2_Chinese_chive	Potassium transporter, putative [Ricinus communis] >gi|223528898|gb|EEF30896.1| Potassium transporter, putative [Ricinus communis]	PREDICTED: Brachypodium distachyon probable potassium transporter 14-like (LOC100841481), mRNA	Potassium transporter 7 OS=Arabidopsis thaliana GN=POT7 PE=1 SV=2	K+ transporter	KUP system potassium uptake protein	GO:0071805//potassium ion transmembrane transport	GO:0015079//potassium ion transmembrane transporter activity	GO:0000325//plant-type vacuole;GO:0005886//plasma membrane;GO:0005774//vacuolar membrane
Unigene23533_Chinese_chive	PREDICTED: callose synthase 3-like [Fragaria vesca subsp. vesca]	Oryza sativa Japonica Group Os02g0832500 (Os02g0832500) mRNA, partial cds	Callose synthase 3 OS=Arabidopsis thaliana GN=CALS3 PE=2 SV=3	--	callose synthase [EC:2.4.1.-]	GO:0000226//microtubule cytoskeleton organization;GO:0006346//methylation-dependent chromatin silencing;GO:0031048//chromatin silencing by small RNA;GO:0007267//cell-cell signaling;GO:0000911//cytokinesis by cell plate formation;GO:0051567//histone H3-K9 methylation;GO:0006944//cellular membrane fusion;GO:0009556//microsporogenesis;GO:0006075//(1->3)-beta-D-glucan biosynthetic process;GO:0035196/…	GO:0003843//1,3-beta-D-glucan synthase activity	GO:0000148//1,3-beta-D-glucan synthase complex;GO:0009504//cell plate
CL9166.Contig1_Chinese_chive	PREDICTED: protease Do-like 7-like [Vitis vinifera]	PREDICTED: Vitis vinifera protease Do-like 7-like (LOC100255257), mRNA	Protease Do-like 7 OS=Arabidopsis thaliana GN=DEGP7 PE=2 SV=1	Trypsin-like serine proteases, typically periplasmic, contain C-terminal PDZ domain	--	GO:0006508//proteolysis;GO:0006486//protein glycosylation;GO:0010205//photoinhibition	GO:0004252//serine-type endopeptidase activity	GO:0005829//cytosol;GO:0009507//chloroplast;GO:0005634//nucleus
CL4257.Contig2_Chinese_chive	Os11g0148500 [Oryza sativa Japonica Group] >gi|77548686|gb|ABA91483.1| pyruvate kinase family protein, expressed [Oryza sativa Japonica Group] >gi|113644453|dbj|BAF27594.1| Os11g0148500 [Oryza sativa Japonica Group]	PREDICTED: Vitis vinifera pyruvate kinase, cytosolic isozyme-like (LOC100261276), mRNA	Pyruvate kinase, cytosolic isozyme OS=Nicotiana tabacum PE=2 SV=1	Pyruvate kinase	pyruvate kinase [EC:2.7.1.40]	GO:0046686//response to cadmium ion;GO:0016310//phosphorylation;GO:0006096//glycolysis	GO:0004743//pyruvate kinase activity;GO:0030955//potassium ion binding;GO:0000287//magnesium ion binding	GO:0005886//plasma membrane;GO:0005829//cytosol
CL4339.Contig3_Chinese_chive	hypothetical protein MTR_1g035040 [Medicago truncatula] >gi|355478733|gb|AES59936.1| hypothetical protein MTR_1g035040 [Medicago truncatula]	--	Translocase of chloroplast 159, chloroplastic OS=Arabidopsis thaliana GN=TOC159 PE=1 SV=1	ATPase involved in DNA repair	nuclear pore complex protein Nup62	-	-	GO:0044464//cell part
CL4391.Contig4_Chinese_chive	hypothetical protein PRUPE_ppa001980mg [Prunus persica]	PREDICTED: Fragaria vesca subsp. vesca two pore calcium channel protein 1-like (LOC101302850), mRNA	Two pore calcium channel protein 1 OS=Oryza sativa subsp. japonica GN=TPC1 PE=1 SV=2	Kef-type K+ transport systems, predicted NAD-binding component	--	GO:0010119//regulation of stomatal movement;GO:0080141//regulation of jasmonic acid biosynthetic process;GO:0006944//cellular membrane fusion;GO:0009651//response to salt stress;GO:0007033//vacuole organization;GO:0007030//Golgi organization;GO:0034765//regulation of ion transmembrane transport;GO:0009556//microsporogenesis;GO:0009845//seed germination;GO:0019722//calcium-mediated signaling;GO:00…	GO:0005245//voltage-gated calcium channel activity;GO:0005509//calcium ion binding	GO:0000325//plant-type vacuole;GO:0005774//vacuolar membrane;GO:0016023//cytoplasmic membrane-bounded vesicle;GO:0016021//integral to membrane;GO:0005794//Golgi apparatus;GO:0005886//plasma membrane;GO:0005739//mitochondrion
CL818.Contig6_Chinese_chive	predicted protein [Populus trichocarpa] >gi|222833577|gb|EEE72054.1| predicted protein [Populus trichocarpa]	PREDICTED: Vitis vinifera phosphatidylinositol-4-phosphate 5-kinase 9-like (LOC100260604), mRNA	Phosphatidylinositol 4-phosphate 5-kinase 9 OS=Arabidopsis thaliana GN=PIP5K9 PE=1 SV=2	Phosphatidylinositol-4-phosphate 5-kinase	1-phosphatidylinositol-4-phosphate 5-kinase [EC:2.7.1.68]	GO:0046854//phosphatidylinositol phosphorylation;GO:0005975//carbohydrate metabolic process;GO:0006520//cellular amino acid metabolic process	GO:0005515//protein binding;GO:0016308//1-phosphatidylinositol-4-phosphate 5-kinase activity;GO:0005524//ATP binding	GO:0016020//membrane;GO:0005634//nucleus;GO:0005829//cytosol
Unigene677_Chinese_chive	ATP binding protein, putative [Ricinus communis] >gi|223537568|gb|EEF39192.1| ATP binding protein, putative [Ricinus communis]	PREDICTED: Glycine max probable receptor-like protein kinase At5g24010-like (LOC100797031), mRNA	Probable receptor-like protein kinase At5g24010 OS=Arabidopsis thaliana GN=At5g24010 PE=1 SV=1	Serine/threonine protein kinase	interleukin-1 receptor-associated kinase 4 [EC:2.7.11.1]	GO:0051510//regulation of unidimensional cell growth	GO:0004672//protein kinase activity	GO:0009506//plasmodesma;GO:0016023//cytoplasmic membrane-bounded vesicle;GO:0005886//plasma membrane
Unigene21176_Chinese_chive	SET domain-containing protein [Oryza sativa] >gi|338815141|gb|AEJ08686.1| set domain protein [Oryza sativa]	Oryza sativa set domain protein (EZ) mRNA, complete cds	Histone-lysine N-methyltransferase EZ3 OS=Zea mays GN=EZ3 PE=2 SV=1	Proteins containing SET domain	enhancer of zeste [EC:2.1.1.43]	GO:0044260;GO:0006139//nucleobase-containing compound metabolic process;GO:0010467//gene expression	GO:0016740//transferase activity	GO:0009536//plastid
Unigene27846_Chinese_chive	unnamed protein product [Vitis vinifera]	PREDICTED: Brachypodium distachyon kinesin-like calmodulin-binding protein homolog (LOC100828747), mRNA	Kinesin-like calmodulin-binding protein homolog OS=Oryza sativa subsp. japonica GN=Os04g0666900 PE=2 SV=1	--	--	GO:0055114//oxidation-reduction process;GO:0007018//microtubule-based movement;GO:0010091//trichome branching;GO:0009846//pollen germination	GO:0003777//microtubule motor activity;GO:0005516//calmodulin binding;GO:0016491//oxidoreductase activity;GO:0005524//ATP binding	GO:0005875//microtubule associated complex;GO:0005886//plasma membrane
CL8269.Contig1_Chinese_chive	PREDICTED: cleavage and polyadenylation specificity factor subunit 3-I-like [Vitis vinifera]	PREDICTED: Vitis vinifera cleavage and polyadenylation specificity factor subunit 3-I-like (LOC100266252), mRNA	Cleavage and polyadenylation specificity factor subunit 3-I OS=Arabidopsis thaliana GN=CPSF73-I PE=1 SV=1	Predicted exonuclease of the beta-lactamase fold involved in RNA processing	cleavage and polyadenylation specificity factor subunit 3 [EC:3.1.27.-]	GO:0000278//mitotic cell cycle;GO:0006346//methylation-dependent chromatin silencing;GO:0016246//RNA interference;GO:0009855//determination of bilateral symmetry;GO:0010014//meristem initiation;GO:0010073//meristem maintenance;GO:0031507//heterochromatin assembly;GO:0045787//positive regulation of cell cycle;GO:0006378//mRNA polyadenylation	GO:0005515//protein binding;GO:0016787//hydrolase activity	GO:0005847//mRNA cleavage and polyadenylation specificity factor complex
CL1197.Contig1_Chinese_chive	PREDICTED: cullin-1-like [Cucumis sativus] >gi|449517495|ref|XP_004165781.1| PREDICTED: cullin-1-like [Cucumis sativus]	Lilium longiflorum CULLIN1-like protein 1 mRNA, complete cds	Cullin-1 OS=Arabidopsis thaliana GN=CUL1 PE=1 SV=1	Cullin, a subunit of E3 ubiquitin ligase	cullin 1	GO:0009753//response to jasmonic acid stimulus;GO:0006511//ubiquitin-dependent protein catabolic process;GO:0042752//regulation of circadian rhythm;GO:0010265//SCF complex assembly;GO:0009733//response to auxin stimulus;GO:0009793//embryo development ending in seed dormancy	GO:0031625//ubiquitin protein ligase binding	GO:0000794//condensed nuclear chromosome;GO:0031461//cullin-RING ubiquitin ligase complex;GO:0009941//chloroplast envelope;GO:0005819//spindle;GO:0009524//phragmoplast
Unigene1772_Chinese_chive	hypothetical protein SORBIDRAFT_02g027340 [Sorghum bicolor] >gi|241923760|gb|EER96904.1| hypothetical protein SORBIDRAFT_02g027340 [Sorghum bicolor]	PREDICTED: Cucumis sativus tRNA (cytosine(34)-C(5))-methyltransferase-like (LOC101228032), mRNA	--	tRNA and rRNA cytosine-C5-methylases	multisite-specific tRNA:(cytosine-C5)-methyltransferase [EC:2.1.1.202]	-	-	GO:0005739//mitochondrion;GO:0005634//nucleus
CL11134.Contig1_Chinese_chive	hypothetical protein ZEAMMB73_509185 [Zea mays]	--	Nucleolar complex protein 2 homolog OS=Oryza sativa subsp. japonica GN=Os10g0495500 PE=2 SV=1	Uncharacterized conserved protein	nucleolar complex protein 2	GO:0042991//transcription factor import into nucleus;GO:0009220//pyrimidine ribonucleotide biosynthetic process	-	GO:0005829//cytosol
CL11406.Contig1_Chinese_chive	Os01g0883900 [Oryza sativa Japonica Group] >gi|113534546|dbj|BAF06929.1| Os01g0883900 [Oryza sativa Japonica Group]	Hordeum vulgare subsp. vulgare cDNA clone: FLbaf154e03, mRNA sequence	Probable methyltransferase PMT26 OS=Arabidopsis thaliana GN=At5g64030 PE=1 SV=1	AAA ATPase containing von Willebrand factor type A (vWA) domain	nucleolin	-	-	-
Unigene29604_Chinese_chive	PREDICTED: U-box domain-containing protein 43 [Vitis vinifera]	PREDICTED: Glycine max U-box domain-containing protein 43-like (LOC100789746), mRNA	U-box domain-containing protein 44 OS=Arabidopsis thaliana GN=PUB44 PE=1 SV=1	--	vacuolar protein 8	GO:0010271//regulation of chlorophyll catabolic process;GO:0016567//protein ubiquitination;GO:0010150//leaf senescence;GO:0090359//negative regulation of abscisic acid biosynthetic process;GO:0010380//regulation of chlorophyll biosynthetic process	GO:0070696//transmembrane receptor protein serine/threonine kinase binding;GO:0004842//ubiquitin-protein ligase activity	GO:0005737//cytoplasm;GO:0000151//ubiquitin ligase complex;GO:0005886//plasma membrane;GO:0005634//nucleus
Unigene1559_Chinese_chive	hypothetical protein OsI_31401 [Oryza sativa Indica Group]	PREDICTED: Solanum lycopersicum phospholipase D delta-like (LOC101246303), mRNA	Phospholipase D alpha 1 OS=Zea mays GN=PLD1 PE=2 SV=1	Phosphatidylserine/phosphatidylglycerophosphate/cardiolipin synthases and related enzymes	phospholipase D [EC:3.1.4.4]	GO:0048518;GO:0009791//post-embryonic development;GO:0006643//membrane lipid metabolic process;GO:0009267//cellular response to starvation	GO:0004630//phospholipase D activity;GO:0043167//ion binding	GO:0016020//membrane;GO:0043231//intracellular membrane-bounded organelle;GO:0044444//cytoplasmic part
Unigene30005_Chinese_chive	unnamed protein product [Vitis vinifera]	PREDICTED: Fragaria vesca subsp. vesca ABC transporter G family member 22-like (LOC101297560), mRNA	ABC transporter G family member 22 OS=Arabidopsis thaliana GN=ABCG22 PE=1 SV=1	ABC-type multidrug transport system, ATPase component	ATP-binding cassette, subfamily G (WHITE), member 2	GO:0009414//response to water deprivation;GO:0006200//ATP catabolic process;GO:0010148//transpiration	GO:0015412//molybdate transmembrane-transporting ATPase activity;GO:0005524//ATP binding	GO:0005739//mitochondrion;GO:0005886//plasma membrane
CL5033.Contig3_Chinese_chive	hypothetical protein SORBIDRAFT_03g043730 [Sorghum bicolor] >gi|241930957|gb|EES04102.1| hypothetical protein SORBIDRAFT_03g043730 [Sorghum bicolor]	PREDICTED: Vitis vinifera AP-4 complex subunit epsilon-like (LOC100249377), mRNA	AP-4 complex subunit epsilon OS=Arabidopsis thaliana GN=At1g31730 PE=1 SV=1	Vesicle coat complex, various subunits	AP-4 complex subunit epsilon-1	GO:0006007//glucose catabolic process;GO:0016192//vesicle-mediated transport;GO:0006886//intracellular protein transport;GO:0006487//protein N-linked glycosylation	GO:0030276//clathrin binding	GO:0005829//cytosol;GO:0009506//plasmodesma;GO:0030117//membrane coat;GO:0005886//plasma membrane
Unigene28708_Chinese_chive	predicted protein [Populus trichocarpa] >gi|222859018|gb|EEE96565.1| predicted protein [Populus trichocarpa]	PREDICTED: Vitis vinifera dolichyl-diphosphooligosaccharide--protein glycosyltransferase subunit STT3-like (LOC100261650), mRNA	Dolichyl-diphosphooligosaccharide--protein glycosyltransferase subunit STT3B OS=Arabidopsis thaliana GN=STT3B PE=1 SV=1	Uncharacterized membrane protein, required for N-linked glycosylation	dolichyl-diphosphooligosaccharide--protein glycosyltransferase [EC:2.4.1.119]	GO:0006486//protein glycosylation	GO:0004579//dolichyl-diphosphooligosaccharide-protein glycotransferase activity	GO:0005789//endoplasmic reticulum membrane;GO:0005886//plasma membrane;GO:0016021//integral to membrane;GO:0009536//plastid
CL1997.Contig2_Chinese_chive	Os01g0139200 [Oryza sativa Japonica Group] >gi|255672859|dbj|BAF03890.2| Os01g0139200 [Oryza sativa Japonica Group]	Hordeum vulgare subsp. vulgare cDNA clone: FLbaf130p19, mRNA sequence	Gamma-gliadin OS=Triticum aestivum PE=3 SV=1	DNA segregation ATPase FtsK/SpoIIIE and related proteins	mediator of RNA polymerase II transcription subunit 25	-	-	-
Unigene30952_Chinese_chive	PREDICTED: translocase of chloroplast 90, chloroplastic-like [Vitis vinifera]	--	Translocase of chloroplast 90, chloroplastic OS=Arabidopsis thaliana GN=TOC90 PE=1 SV=1	--	--	-	-	-
CL1082.Contig2_Chinese_chive	Os03g0160400 [Oryza sativa Japonica Group] >gi|113547508|dbj|BAF10951.1| Os03g0160400 [Oryza sativa Japonica Group]	PREDICTED: Vitis vinifera probable RNA helicase SDE3-like (LOC100247679), mRNA	Probable RNA helicase SDE3 OS=Arabidopsis thaliana GN=SDE3 PE=1 SV=1	Superfamily I DNA and RNA helicases and helicase subunits	putative helicase MOV10L1 [EC:3.6.4.13]	-	GO:0017111//nucleoside-triphosphatase activity;GO:0000166//nucleotide binding	-
Unigene31199_Chinese_chive	PREDICTED: uncharacterized protein LOC100846633 [Brachypodium distachyon]	Arabidopsis thaliana chromosome 1, complete sequence	MAR-binding filament-like protein 1-1 OS=Nicotiana tabacum GN=MFP1-1 PE=2 SV=1	Myosin heavy chain	nucleolin	GO:0009987//cellular process	-	GO:0009506//plasmodesma
Unigene29137_Chinese_chive	PREDICTED: uncharacterized protein LOC100258488 [Vitis vinifera] >gi|296083232|emb|CBI22868.3| unnamed protein product [Vitis vinifera]	PREDICTED: Brachypodium distachyon uncharacterized LOC100822709 (LOC100822709), mRNA	--	--	--	-	-	GO:0005783//endoplasmic reticulum;GO:0005886//plasma membrane
CL11317.Contig2_Chinese_chive	pyrophosphate-energized vacuolar membrane proton pump [Gossypium hirsutum]	PREDICTED: Vitis vinifera pyrophosphate-energized vacuolar membrane proton pump-like (LOC100256710), mRNA	Pyrophosphate-energized vacuolar membrane proton pump 1 OS=Arabidopsis thaliana GN=AVP1 PE=1 SV=1	Inorganic pyrophosphatase	inorganic pyrophosphatase [EC:3.6.1.1]	GO:0009414//response to water deprivation;GO:0009651//response to salt stress;GO:0009926//auxin polar transport;GO:0048366//leaf development;GO:0015992//proton transport	GO:0004427//inorganic diphosphatase activity;GO:0009678//hydrogen-translocating pyrophosphatase activity	GO:0005739//mitochondrion;GO:0009941//chloroplast envelope;GO:0009705//plant-type vacuole membrane;GO:0016023//cytoplasmic membrane-bounded vesicle;GO:0010008//endosome membrane;GO:0005886//plasma membrane
Unigene439_Chinese_chive	PREDICTED: uncharacterized protein LOC100781036 [Glycine max]	--	Nucleolin 2 OS=Oryza sativa subsp. japonica GN=Os04g0620700 PE=2 SV=2	Leucine-rich repeat (LRR) protein	sister chromatid cohesion protein PDS5	GO:0044763	-	GO:0044424//intracellular part
Unigene29191_Chinese_chive	PREDICTED: uncharacterized protein LOC100246247 [Vitis vinifera]	Triticum aestivum cDNA, clone: WT006_H22, cultivar: Chinese Spring	Coatomer subunit alpha-1 OS=Arabidopsis thaliana GN=At1g62020 PE=1 SV=2	FOG: WD40 repeat	COMPASS component SWD3	GO:0044763	-	-
CL10401.Contig1_Chinese_chive	PREDICTED: probable RNA-binding protein 19-like [Vitis vinifera]	PREDICTED: Vitis vinifera probable RNA-binding protein 19-like (LOC100247562), mRNA	Probable polyadenylate-binding protein At2g36660 OS=Arabidopsis thaliana GN=At2g36660 PE=3 SV=1	RNA-binding proteins (RRM domain)	multiple RNA-binding domain-containing protein 1	-	GO:0003723//RNA binding	GO:0005730//nucleolus
CL6920.Contig4_Chinese_chive	hypothetical protein SORBIDRAFT_03g008490 [Sorghum bicolor] >gi|241927304|gb|EES00449.1| hypothetical protein SORBIDRAFT_03g008490 [Sorghum bicolor]	Malus x domestica WRKY domain class transcription factor (WRKY2) mRNA, complete cds	Paired amphipathic helix protein Sin3-like 3 OS=Arabidopsis thaliana GN=SNL3 PE=1 SV=3	Histone deacetylase complex, SIN3 component	paired amphipathic helix protein Sin3a	-	-	-
CL7054.Contig1_Chinese_chive	hypothetical protein VITISV_016425 [Vitis vinifera]	Vitis vinifera clone SS0AAG36YF23	--	--	--	GO:0019761//glucosinolate biosynthetic process;GO:0046777//protein autophosphorylation;GO:0010155//regulation of proton transport	-	GO:0009507//chloroplast;GO:0016020//membrane
CL7438.Contig1_Chinese_chive	hypothetical protein PRUPE_ppa020338mg [Prunus persica]	Saintpaulia hybrid cultivar DNA, upstream sequence of type 1 F3'5'H coding region, cultivar: Thamires	Putative AC transposase OS=Zea mays PE=2 SV=2	--	alcohol dehydrogenase [EC:1.1.1.1]	-	-	-
Unigene28668_Chinese_chive	PREDICTED: LOW QUALITY PROTEIN: structural maintenance of chromosomes protein 1A-like [Brachypodium distachyon]	Oryza sativa Japonica Group cDNA, clone: J090013N08, full insert sequence	Structural maintenance of chromosomes protein 1 OS=Arabidopsis thaliana GN=SMC1 PE=2 SV=2	Chromosome segregation ATPases	structural maintenance of chromosome 1	GO:0000278//mitotic cell cycle;GO:0009630//gravitropism;GO:0006346//methylation-dependent chromatin silencing;GO:0016246//RNA interference;GO:0045492//xylan biosynthetic process;GO:0010638//positive regulation of organelle organization;GO:0006310//DNA recombination;GO:0033044//regulation of chromosome organization;GO:0009855//determination of bilateral symmetry;GO:0030261//chromosome condensation…	GO:0005215//transporter activity;GO:0005524//ATP binding	GO:0009507//chloroplast;GO:0005634//nucleus;GO:0008278//cohesin complex
Unigene29833_Chinese_chive	hypothetical protein PRUPE_ppa001831mg [Prunus persica]	Arabidopsis thaliana chromosome 3, complete sequence	--	--	--	-	GO:0016757//transferase activity, transferring glycosyl groups	GO:0005802//trans-Golgi network;GO:0005618//cell wall;GO:0005794//Golgi apparatus;GO:0005768//endosome;GO:0005634//nucleus;GO:0009507//chloroplast
Unigene25135_Chinese_chive	Os03g0565500 [Oryza sativa Japonica Group] >gi|109940076|sp|Q9FE64.2|EFGM_ORYSJ RecName: Full=Elongation factor G, mitochondrial; Short=EF-Gmt; AltName: Full=Elongation factor G 1, mitochondrial; Short=mEF-G 1; AltName: Full=Elongation factor G1; Flags: Precursor >gi|13957623|gb|AAK50578.1|AC084404_3 mitochondrial elongation factor G [Oryza sativa Japonica Group] >gi|113548972|dbj|BAF12415.1| Os0…	PREDICTED: Vitis vinifera elongation factor G, mitochondrial-like (LOC100265034), mRNA	Elongation factor G, mitochondrial OS=Oryza sativa subsp. japonica GN=Os03g0565500 PE=2 SV=2	Translation elongation factors (GTPases)	elongation factor G	GO:0006414//translational elongation;GO:0006184//GTP catabolic process;GO:0046686//response to cadmium ion	GO:0003746//translation elongation factor activity;GO:0005524//ATP binding;GO:0003924//GTPase activity;GO:0005525//GTP binding	GO:0005739//mitochondrion
Unigene25524_Chinese_chive	PREDICTED: uncharacterized protein LOC100840975 [Brachypodium distachyon]	Zea mays full-length cDNA clone ZM_BFc0051L07 mRNA, complete cds	DEAD-box ATP-dependent RNA helicase 42 OS=Arabidopsis thaliana GN=RH42 PE=1 SV=2	ATPases of the AAA+ class	histone demethylase JARID1 [EC:1.14.11.-]	-	-	-
CL11415.Contig1_Chinese_chive	Os07g0679000 [Oryza sativa Japonica Group] >gi|75232649|sp|Q7XIV8.1|HAK9_ORYSJ RecName: Full=Probable potassium transporter 9; AltName: Full=OsHAK9 >gi|113612173|dbj|BAF22551.1| Os07g0679000 [Oryza sativa Japonica Group]	Oryza sativa Japonica Group Os07g0679000 (Os07g0679000) mRNA, complete cds	Probable potassium transporter 9 OS=Oryza sativa subsp. japonica GN=HAK9 PE=2 SV=1	K+ transporter	KUP system potassium uptake protein	GO:0071805//potassium ion transmembrane transport	GO:0015079//potassium ion transmembrane transporter activity	GO:0005886//plasma membrane;GO:0016021//integral to membrane
Unigene21994_Chinese_chive	unnamed protein product [Vitis vinifera]	Lotus japonicus cDNA, clone: LjFL3-019-CF01, HTC	Endoribonuclease Dicer homolog 1 OS=Oryza sativa subsp. japonica GN=DCL1 PE=3 SV=1	ERCC4-like helicases	endoribonuclease Dicer [EC:3.1.26.-]	GO:0000278//mitotic cell cycle;GO:0009630//gravitropism;GO:0009908//flower development;GO:0009880//embryonic pattern specification;GO:0000226//microtubule cytoskeleton organization;GO:0007267//cell-cell signaling;GO:0000911//cytokinesis by cell plate formation;GO:0031053//primary miRNA processing;GO:0010098//suspensor development;GO:0016569//covalent chromatin modification;GO:2000034//regulation …	GO:0004525//ribonuclease III activity;GO:0005515//protein binding;GO:0008026//ATP-dependent helicase activity;GO:0003677//DNA binding;GO:0003725//double-stranded RNA binding;GO:0005524//ATP binding	GO:0010445//nuclear dicing body
Unigene30763_Chinese_chive	PREDICTED: ATP-dependent zinc metalloprotease FTSH, chloroplastic [Vitis vinifera]	PREDICTED: Fragaria vesca subsp. vesca ATP-dependent zinc metalloprotease FTSH, chloroplastic-like (LOC101315305), mRNA	ATP-dependent zinc metalloprotease FTSH 5, chloroplastic OS=Arabidopsis thaliana GN=FTSH5 PE=1 SV=1	ATP-dependent Zn proteases	cell division protease FtsH [EC:3.4.24.-]	GO:0006098//pentose-phosphate shunt;GO:0051301//cell division;GO:0009773//photosynthetic electron transport in photosystem I;GO:0010304//PSII associated light-harvesting complex II catabolic process;GO:0019761//glucosinolate biosynthetic process;GO:0010206//photosystem II repair;GO:0006508//proteolysis;GO:0007049//cell cycle;GO:0010205//photoinhibition	GO:0005515//protein binding;GO:0004176//ATP-dependent peptidase activity;GO:0046872//metal ion binding;GO:0004222//metalloendopeptidase activity;GO:0005524//ATP binding	GO:0009941//chloroplast envelope;GO:0031977//thylakoid lumen;GO:0016021//integral to membrane;GO:0009535//chloroplast thylakoid membrane
CL10270.Contig3_Chinese_chive	uncharacterized protein LOC100501884 [Zea mays]	PREDICTED: Brachypodium distachyon vacuolar protein sorting-associated protein 53 homolog (LOC100826427), mRNA	--	--	--	GO:0000911//cytokinesis by cell plate formation;GO:0006890//retrograde vesicle-mediated transport, Golgi to ER;GO:0006970//response to osmotic stress;GO:0000226//microtubule cytoskeleton organization;GO:0009408//response to heat	GO:0005215//transporter activity	GO:0005886//plasma membrane;GO:0005829//cytosol;GO:0005739//mitochondrion
CL1884.Contig1_Chinese_chive	RecName: Full=Beta-galactosidase; Short=Lactase; Flags: Precursor >gi|452712|emb|CAA54525.1| beta-galactosidase [Asparagus officinalis]	A.officinalis mRNA for beta-galactosidase	Beta-galactosidase OS=Asparagus officinalis PE=2 SV=1	Beta-galactosidase	beta-galactosidase [EC:3.2.1.23]	GO:0005975//carbohydrate metabolic process	GO:0030246//carbohydrate binding;GO:0004565//beta-galactosidase activity	GO:0009505//plant-type cell wall;GO:0016023//cytoplasmic membrane-bounded vesicle;GO:0048046//apoplast
Unigene26909_Chinese_chive	Phosphatidate phosphatase LPIN3 [Medicago truncatula] >gi|355492079|gb|AES73282.1| Phosphatidate phosphatase LPIN3 [Medicago truncatula]	PREDICTED: Vitis vinifera uncharacterized LOC100266011 (LOC100266011), mRNA	--	Uncharacterized protein involved in plasmid maintenance	phosphatidate phosphatase LPIN [EC:3.1.3.4]	-	-	-
Unigene50_Chinese_chive	PREDICTED: DNA-directed RNA polymerase II subunit RPB2 [Vitis vinifera] >gi|147841183|emb|CAN72948.1| hypothetical protein VITISV_033708 [Vitis vinifera] >gi|302143287|emb|CBI21848.3| unnamed protein product [Vitis vinifera]	PREDICTED: Vitis vinifera DNA-directed RNA polymerase II subunit RPB2-like (LOC100252267), mRNA	DNA-directed RNA polymerase II subunit RPB2 OS=Solanum lycopersicum GN=RPB2 PE=2 SV=1	DNA-directed RNA polymerase, beta subunit/140 kD subunit	DNA-directed RNA polymerase II subunit RPB2 [EC:2.7.7.6]	GO:0000956//nuclear-transcribed mRNA catabolic process;GO:0000394//RNA splicing, via endonucleolytic cleavage and ligation;GO:0009793//embryo development ending in seed dormancy;GO:0006366//transcription from RNA polymerase II promoter	GO:0003899//DNA-directed RNA polymerase activity;GO:0046872//metal ion binding;GO:0003677//DNA binding;GO:0032549//ribonucleoside binding	GO:0005829//cytosol;GO:0009506//plasmodesma;GO:0005665//DNA-directed RNA polymerase II, core complex
CL3379.Contig1_Chinese_chive	PREDICTED: uncharacterized protein LOC100253534 [Vitis vinifera]	PREDICTED: Vitis vinifera uncharacterized LOC100253534 (LOC100253534), mRNA	Cleavage and polyadenylation specificity factor CPSF30 OS=Arabidopsis thaliana GN=CPSF30 PE=1 SV=1	--	--	-	-	GO:0016023//cytoplasmic membrane-bounded vesicle
Unigene28074_Chinese_chive	PREDICTED: ABC transporter B family member 25, mitochondrial-like [Vitis vinifera] >gi|297745734|emb|CBI15790.3| unnamed protein product [Vitis vinifera]	PREDICTED: Vitis vinifera ABC transporter B family member 25, mitochondrial-like (LOC100243299), mRNA	ABC transporter B family member 25, mitochondrial OS=Arabidopsis thaliana GN=ABCB25 PE=1 SV=1	ABC-type transport system involved in Fe-S cluster assembly, permease and ATPase components	mitochondrial ABC transporter ATM	GO:0009630//gravitropism;GO:0048364//root development;GO:0006777//Mo-molybdopterin cofactor biosynthetic process;GO:0043085//positive regulation of catalytic activity;GO:0006879//cellular iron ion homeostasis;GO:0010497//plasmodesmata-mediated intercellular transport;GO:0048509//regulation of meristem development;GO:0045454//cell redox homeostasis;GO:0009555//pollen development;GO:0009658//chloro…	GO:0015035//protein disulfide oxidoreductase activity;GO:0009055//electron carrier activity;GO:0008047//enzyme activator activity;GO:0008559//xenobiotic-transporting ATPase activity;GO:0005524//ATP binding	GO:0009941//chloroplast envelope;GO:0005743//mitochondrial inner membrane;GO:0016021//integral to membrane;GO:0009570//chloroplast stroma
CL1976.Contig7_Chinese_chive	PIN1-like auxin transport protein [Cucumis sativus]	Zea mays BAC clone CH201-52A17 from chromosome 5, complete sequence	Auxin efflux carrier component 1 OS=Oryza sativa subsp. japonica GN=PIN1 PE=2 SV=1	DNA-directed RNA polymerase, beta' subunit/160 kD subunit	auxin efflux carrier family	GO:0055085//transmembrane transport;GO:0009958//positive gravitropism;GO:0010338//leaf formation;GO:0048830//adventitious root development;GO:0010358//leaf shaping;GO:0009926//auxin polar transport;GO:0009908//flower development;GO:0010051//xylem and phloem pattern formation;GO:0010229//inflorescence development;GO:0048826//cotyledon morphogenesis;GO:0009723//response to ethylene stimulus;GO:0010…	GO:0010329//auxin efflux transmembrane transporter activity	GO:0009925//basal plasma membrane;GO:0000323//lytic vacuole;GO:0016021//integral to membrane;GO:0009921;GO:0045177//apical part of cell
CL610.Contig1_Chinese_chive	PREDICTED: uncharacterized protein LOC100241044 [Vitis vinifera]	Zea mays full-length cDNA clone ZM_BFb0155N16 mRNA, complete cds	--	--	--	-	-	-
Unigene30869_Chinese_chive	hypothetical protein SORBIDRAFT_04g034980 [Sorghum bicolor] >gi|241934487|gb|EES07632.1| hypothetical protein SORBIDRAFT_04g034980 [Sorghum bicolor]	PREDICTED: Solanum lycopersicum subtilisin-like protease-like (LOC101264734), mRNA	Subtilisin-like protease OS=Arabidopsis thaliana GN=ARA12 PE=1 SV=1	Subtilisin-like serine proteases	--	GO:0015996//chlorophyll catabolic process;GO:0006508//proteolysis	GO:0004252//serine-type endopeptidase activity	GO:0005829//cytosol;GO:0009505//plant-type cell wall;GO:0005774//vacuolar membrane;GO:0016023//cytoplasmic membrane-bounded vesicle;GO:0048046//apoplast
Unigene29775_Chinese_chive	hypothetical protein PRUPE_ppa000041mg [Prunus persica]	PREDICTED: Glycine max GCN1 general control of amino-acid synthesis 1-like 1 (yeast) (GCN1L1), mRNA	--	--	elongation factor 3	GO:0042742//defense response to bacterium;GO:0006094//gluconeogenesis;GO:0007010//cytoskeleton organization;GO:0010498//proteasomal protein catabolic process	-	GO:0009507//chloroplast;GO:0016020//membrane;GO:0005634//nucleus;GO:0005829//cytosol
CL3873.Contig3_Chinese_chive	predicted protein [Populus trichocarpa] >gi|222869013|gb|EEF06144.1| predicted protein [Populus trichocarpa]	PREDICTED: Vitis vinifera cyclic nucleotide-gated ion channel 1-like (LOC100267297), mRNA	Cyclic nucleotide-gated ion channel 1 OS=Arabidopsis thaliana GN=CNGC1 PE=1 SV=1	--	cyclic nucleotide gated channel, other eukaryote	GO:0006816//calcium ion transport;GO:0055085//transmembrane transport;GO:0006813//potassium ion transport;GO:0009620//response to fungus	GO:0030551//cyclic nucleotide binding;GO:0005242//inward rectifier potassium channel activity;GO:0005221//intracellular cyclic nucleotide activated cation channel activity;GO:0005516//calmodulin binding	GO:0005886//plasma membrane;GO:0016021//integral to membrane
CL3873.Contig4_Chinese_chive	predicted protein [Populus trichocarpa] >gi|222869013|gb|EEF06144.1| predicted protein [Populus trichocarpa]	PREDICTED: Glycine max cyclic nucleotide-gated ion channel 1-like (LOC100817516), mRNA	Cyclic nucleotide-gated ion channel 1 OS=Arabidopsis thaliana GN=CNGC1 PE=1 SV=1	--	cyclic nucleotide gated channel, other eukaryote	GO:0006816//calcium ion transport;GO:0055085//transmembrane transport;GO:0006813//potassium ion transport;GO:0009620//response to fungus	GO:0030551//cyclic nucleotide binding;GO:0005242//inward rectifier potassium channel activity;GO:0005221//intracellular cyclic nucleotide activated cation channel activity;GO:0005516//calmodulin binding	GO:0005886//plasma membrane;GO:0016021//integral to membrane
CL4236.Contig1_Chinese_chive	hypothetical protein SORBIDRAFT_06g001740 [Sorghum bicolor] >gi|241937281|gb|EES10426.1| hypothetical protein SORBIDRAFT_06g001740 [Sorghum bicolor]	Oryza sativa Japonica Group Os02g0820900 (Os02g0820900) mRNA, complete cds	Protein EIN4 OS=Arabidopsis thaliana GN=EIN4 PE=1 SV=1	Signal transduction histidine kinase	ethylene receptor [EC:2.7.13.-]	GO:0000160//two-component signal transduction system (phosphorelay);GO:0006355//regulation of transcription, DNA-dependent	GO:0004673//protein histidine kinase activity;GO:0000156//phosphorelay response regulator activity;GO:0003677//DNA binding;GO:0005524//ATP binding	GO:0016023//cytoplasmic membrane-bounded vesicle;GO:0016020//membrane
CL11219.Contig1_Chinese_chive	TPA: hypothetical protein ZEAMMB73_064831 [Zea mays]	PREDICTED: Vitis vinifera NADH dehydrogenase [ubiquinone] iron-sulfur protein 1, mitochondrial-like (LOC100246750), mRNA	NADH dehydrogenase [ubiquinone] iron-sulfur protein 1, mitochondrial OS=Solanum tuberosum PE=2 SV=1	NADH dehydrogenase/NADH:ubiquinone oxidoreductase 75 kD subunit (chain G)	NADH dehydrogenase (ubiquinone) Fe-S protein 1 [EC:1.6.5.3 1.6.99.3]	GO:0006979//response to oxidative stress;GO:0042773//ATP synthesis coupled electron transport	GO:0051536//iron-sulfur cluster binding;GO:0009055//electron carrier activity;GO:0008137//NADH dehydrogenase (ubiquinone) activity	GO:0005747//mitochondrial respiratory chain complex I;GO:0009507//chloroplast
Unigene1420_Chinese_chive	PREDICTED: glyoxysomal fatty acid beta-oxidation multifunctional protein MFP-a [Vitis vinifera]	PREDICTED: Vitis vinifera glyoxysomal fatty acid beta-oxidation multifunctional protein MFP-a-like (LOC100244762), mRNA	Glyoxysomal fatty acid beta-oxidation multifunctional protein MFP-a OS=Cucumis sativus PE=1 SV=1	3-hydroxyacyl-CoA dehydrogenase	enoyl-CoA hydratase/3-hydroxyacyl-CoA dehydrogenase [EC:4.2.1.17 1.1.1.35 1.1.1.211]	GO:0043161//proteasomal ubiquitin-dependent protein catabolic process;GO:0007031//peroxisome organization;GO:0051788//response to misfolded protein;GO:0080129//proteasome core complex assembly;GO:0006635//fatty acid beta-oxidation;GO:0009407//toxin catabolic process	GO:0016508//long-chain-enoyl-CoA hydratase activity;GO:0003857//3-hydroxyacyl-CoA dehydrogenase activity;GO:0000166//nucleotide binding;GO:0050662//coenzyme binding;GO:0004300//enoyl-CoA hydratase activity	GO:0005829//cytosol;GO:0005618//cell wall;GO:0005777//peroxisome;GO:0005730//nucleolus;GO:0009506//plasmodesma
CL5724.Contig2_Chinese_chive	PREDICTED: uncharacterized protein LOC101300963 [Fragaria vesca subsp. vesca]	PREDICTED: Glycine max uncharacterized protein LOC100816886 (LOC100816886), mRNA	Transcriptional corepressor SEUSS OS=Arabidopsis thaliana GN=SEU PE=1 SV=1	Chromatin-associated proteins containing the HMG domain	mediator of RNA polymerase II transcription subunit 25	GO:0009790//embryo development;GO:0048481//ovule development	-	GO:0043231//intracellular membrane-bounded organelle
CL2980.Contig1_Chinese_chive	hypothetical protein PRUPE_ppa001704mg [Prunus persica]	Populus tomentosa SANT DNA-binding domain-containing protein (GT2) gene, complete cds	Trihelix transcription factor GTL1 OS=Arabidopsis thaliana GN=GTL1 PE=1 SV=2	DNA segregation ATPase FtsK/SpoIIIE and related proteins	U3 small nucleolar RNA-associated protein MPP10	GO:0044763;GO:0065007//biological regulation;GO:0016043//cellular component organization	-	-
CL238.Contig1_Chinese_chive	transketolase, putative [Ricinus communis] >gi|223548870|gb|EEF50359.1| transketolase, putative [Ricinus communis]	PREDICTED: Fragaria vesca subsp. vesca transketolase, chloroplastic-like (LOC101297772), mRNA	Transketolase, chloroplastic OS=Solanum tuberosum PE=2 SV=1	Transketolase	transketolase [EC:2.2.1.1]	GO:0019253//reductive pentose-phosphate cycle;GO:0046686//response to cadmium ion;GO:0009651//response to salt stress	GO:0046872//metal ion binding;GO:0004802//transketolase activity	GO:0009941//chloroplast envelope;GO:0009570//chloroplast stroma;GO:0009535//chloroplast thylakoid membrane
CL7489.Contig1_Chinese_chive	unnamed protein product [Vitis vinifera]	PREDICTED: Solanum lycopersicum uncharacterized LOC101246217, transcript variant 2 (LOC101246217), mRNA	Probable ADP-ribosylation factor GTPase-activating protein AGD14 OS=Arabidopsis thaliana GN=AGD14 PE=1 SV=2	GTPase-activating protein that regulates ARFs (ADP-ribosylation factors), involved in ARF-mediated vesicular transport	stromal membrane-associated protein	-	-	-
CL2101.Contig1_Chinese_chive	unnamed protein product [Vitis vinifera]	PREDICTED: Vitis vinifera NHL repeat-containing protein 2-like (LOC100247769), mRNA	--	Thiol-disulfide isomerase and thioredoxins	--	GO:0009902//chloroplast relocation;GO:0009773//photosynthetic electron transport in photosystem I;GO:0019288//isopentenyl diphosphate biosynthetic process, mevalonate-independent pathway;GO:0016117//carotenoid biosynthetic process;GO:0010027//thylakoid membrane organization;GO:0000023//maltose metabolic process;GO:0019252//starch biosynthetic process;GO:0034660//ncRNA metabolic process	GO:0016491//oxidoreductase activity;GO:0008801//beta-phosphoglucomutase activity;GO:0016787//hydrolase activity	GO:0009534//chloroplast thylakoid;GO:0009570//chloroplast stroma
CL6053.Contig7_Chinese_chive	hypothetical protein OsI_31321 [Oryza sativa Indica Group] >gi|222641546|gb|EEE69678.1| hypothetical protein OsJ_29312 [Oryza sativa Japonica Group]	PREDICTED: Cucumis sativus uncharacterized LOC101204486 (LOC101204486), mRNA	--	--	--	-	GO:0000166//nucleotide binding	GO:0005829//cytosol;GO:0005739//mitochondrion;GO:0005886//plasma membrane
CL3857.Contig2_Chinese_chive	PREDICTED: myosin-H heavy chain-like [Cucumis sativus]	Oryza sativa Japonica Group Os03g0747900 (Os03g0747900) mRNA, partial cds	--	Myosin heavy chain	myosin V	-	GO:0003779//actin binding;GO:0005524//ATP binding;GO:0003774//motor activity	GO:0016459//myosin complex
Unigene16717_Chinese_chive	hypothetical protein SORBIDRAFT_09g030040 [Sorghum bicolor] >gi|241946881|gb|EES20026.1| hypothetical protein SORBIDRAFT_09g030040 [Sorghum bicolor]	Hordeum vulgare subsp. vulgare cDNA clone: FLbaf43k18, mRNA sequence	--	Uncharacterized conserved protein	pre-rRNA-processing protein TSR1	GO:0009165//nucleotide biosynthetic process;GO:0042254//ribosome biogenesis	-	GO:0005634//nucleus
Unigene907_Chinese_chive	PREDICTED: uncharacterized protein LOC100254928 [Vitis vinifera]	--	Protein-tyrosine-phosphatase MKP1 OS=Arabidopsis thaliana GN=MKP1 PE=1 SV=1	Predicted protein-tyrosine phosphatase	dual specificity phosphatase 12 [EC:3.1.3.16 3.1.3.48]	GO:0009411//response to UV;GO:0044699;GO:0006464//cellular protein modification process;GO:0006970//response to osmotic stress;GO:0006796//phosphate-containing compound metabolic process	GO:0008138//protein tyrosine/serine/threonine phosphatase activity	GO:0044424//intracellular part
CL41.Contig1_Chinese_chive	putative RNA helicase [Oryza sativa Japonica Group] >gi|51091123|dbj|BAD35820.1| putative RNA helicase [Oryza sativa Japonica Group]	Oryza sativa Japonica Group Os06g0192500 (Os06g0192500) mRNA, complete cds	Probable pre-mRNA-splicing factor ATP-dependent RNA helicase OS=Arabidopsis thaliana GN=At3g26560 PE=1 SV=2	HrpA-like helicases	ATP-dependent RNA helicase DHX8/PRP22 [EC:3.6.4.13]	-	GO:0003724//RNA helicase activity;GO:0008026//ATP-dependent helicase activity;GO:0003676//nucleic acid binding;GO:0005524//ATP binding	GO:0005634//nucleus;GO:0009536//plastid
Unigene31197_Chinese_chive	Os01g0779400 [Oryza sativa Japonica Group] >gi|113533964|dbj|BAF06347.1| Os01g0779400 [Oryza sativa Japonica Group]	PREDICTED: Vitis vinifera uncharacterized LOC100265351 (LOC100265351), mRNA	CHD3-type chromatin-remodeling factor PICKLE OS=Arabidopsis thaliana GN=PKL PE=1 SV=1	Superfamily II DNA/RNA helicases, SNF2 family	SWI/SNF-related matrix-associated actin-dependent regulator of chromatin subfamily A3 [EC:3.6.4.- 6.3.2.19]	-	GO:0046872//metal ion binding;GO:0003676//nucleic acid binding	-
Unigene29091_Chinese_chive	conserved hypothetical protein [Ricinus communis] >gi|223544713|gb|EEF46229.1| conserved hypothetical protein [Ricinus communis]	PREDICTED: Vitis vinifera RRP12-like protein-like (LOC100257035), mRNA	--	ATPase components of ABC transporters with duplicated ATPase domains	ribosomal RNA-processing protein 12	GO:0006606//protein import into nucleus;GO:0006406//mRNA export from nucleus	-	GO:0016023//cytoplasmic membrane-bounded vesicle;GO:0005634//nucleus
CL10752.Contig1_Chinese_chive	unnamed protein product [Vitis vinifera]	--	DEAD-box ATP-dependent RNA helicase 42 OS=Oryza sativa subsp. japonica GN=Os08g0159900 PE=2 SV=1	Uncharacterized conserved protein, contains RING Zn-finger	protein MPE1	-	GO:0005488//binding	-
CL1086.Contig12_Chinese_chive	unnamed protein product [Vitis vinifera]	PREDICTED: Vitis vinifera folylpolyglutamate synthase, mitochondrial-like (LOC100262456), mRNA	Folylpolyglutamate synthase OS=Arabidopsis thaliana GN=FPGS2 PE=1 SV=1	Folylpolyglutamate synthase	folylpolyglutamate synthase [EC:6.3.2.17]	GO:0009396//folic acid-containing compound biosynthetic process;GO:0006730//one-carbon metabolic process;GO:0090351//seedling development;GO:0009853//photorespiration	GO:0004326//tetrahydrofolylpolyglutamate synthase activity	GO:0005759//mitochondrial matrix
CL11100.Contig2_Chinese_chive	PRP39 [x Doritaenopsis hybrid cultivar]	X Doritaenopsis hybrid cultivar Happy Valentine x Happy Smile PRP39 (PRP39) mRNA, complete cds	--	FOG: TPR repeat	pre-mRNA-processing factor 39	GO:0048510//regulation of timing of transition from vegetative to reproductive phase;GO:0006396//RNA processing	-	GO:0005829//cytosol
CL2566.Contig2_Chinese_chive	PREDICTED: uncharacterized protein LOC101268409 [Solanum lycopersicum]	Populus trichocarpa predicted protein, mRNA	--	--	microspherule protein 1	-	-	-
Unigene30111_Chinese_chive	PREDICTED: nudix hydrolase 3-like [Vitis vinifera]	PREDICTED: Vitis vinifera nudix hydrolase 3-like (LOC100241564), mRNA	Nudix hydrolase 3 OS=Arabidopsis thaliana GN=NUDT3 PE=1 SV=1	NTP pyrophosphohydrolases including oxidative damage repair enzymes	isopentenyl-diphosphate delta-isomerase [EC:5.3.3.2]	GO:0006508//proteolysis	GO:0008239//dipeptidyl-peptidase activity;GO:0005515//protein binding	GO:0005829//cytosol;GO:0005773//vacuole
[truncated: 59,315 more rows]
