# Supplementary material for: De Novo Assembly and Annotation of the Chinese Chive (Allium tuberosum Rottler ex Spr.) Transcriptome Using the Illumina Platform
Source: PLoS One. 2015 Jul 23;10(7):e0133312. doi: 10.1371/journal.pone.0133312 (PMC4512717; doi:10.1371/journal.pone.0133312)
Supplement: S3 Table — (XLS) [file pone.0133312.s003.xls]

Table S3. Designed SSRs primers for Chinese chive
Unigene ID_SSR No._Primer No	SSR sequence	SSR repeat unit	SSR start	SSR size	SSR amplification product	Foward primer	Annealing temperature of foward primer	Reverse primer	Annealing temperature of Reverse primer	Length of amplification product
CL10191.Contig1_Chinese_chive_321_1	AATAATAATAATAAT	AAT(3*5)	847	15	GATGAAAGATATGGCAGAGATGCTGCAAACCATGACGACAGTTACAGAGGGCAGGGTAGC[AATAATAATAATAAT]CAATCTAGTGCAAGAAGTCCGAGTG	GATGAAAGATATGGCAGAGATGC	60.082	CACTCGGACTTCTTGCACTAGAT	59.957	100
CL10191.Contig1_Chinese_chive_321_2	AATAATAATAATAAT	AAT(3*5)	847	15	GCTCAGATTATGGTGATGATGGTTATAAAAGTAGAAGTGGGCATAATAGAGATGATGAAAGATATGGCAGAGATGCTGCAAACCATGACGACAGTTACAGAGGGCAGGGTAGC[AATAATAATAATAAT]CAATCTAGTGCAAGAAGTCCGAGTG	GCTCAGATTATGGTGATGATGGT	60.229	CACTCGGACTTCTTGCACTAGAT	59.957	153
CL10191.Contig1_Chinese_chive_321_3	AATAATAATAATAAT	AAT(3*5)	847	15	CAAACCATGACGACAGTTACAGAGGGCAGGGTAGC[AATAATAATAATAAT]CAATCTAGTGCAAGAAGTCCGAGTGTGGATGGATACACCGATCGCTATGGTGATGATGACCGTCTTT	CAAACCATGACGACAGTTACAGA	60.081	AAAGACGGTCATCATCACCATAG	60.256	117
CL10191.Contig1_Chinese_chive_321_4	AATAATAATAATAAT	AAT(3*5)	847	15	AACCATGACGACAGTTACAGAGGGCAGGGTAGC[AATAATAATAATAAT]CAATCTAGTGCAAGAAGTCCGAGTGTGGATGGATACACCGATCGCTATGGTGATGATGACCGTCTTT	AACCATGACGACAGTTACAGAGG	60.462	AAAGACGGTCATCATCACCATAG	60.256	115
CL10191.Contig1_Chinese_chive_321_5	AATAATAATAATAAT	AAT(3*5)	847	15	ATGAAAGATATGGCAGAGATGCTGCAAACCATGACGACAGTTACAGAGGGCAGGGTAGC[AATAATAATAATAAT]CAATCTAGTGCAAGAAGTCCGAGTG	ATGAAAGATATGGCAGAGATGCT	59.262	CACTCGGACTTCTTGCACTAGAT	59.957	99
CL10256.Contig1_Chinese_chive_322_1	GAGGAGGAGGAGGAG	GAG(3*5)	420	15	TGATTATTATTGCGGAGTCAGGTATGAT[GAGGAGGAGGAGGAG]GATCCGATAAGGGAGGAAGAGTGGGACCCGGTTATGTTTACGAGGTATT	TGATTATTATTGCGGAGTCAGGT	59.877	AATACCTCGTAAACATAACCGGG	60.35	92
CL10256.Contig1_Chinese_chive_322_2	GAGGAGGAGGAGGAG	GAG(3*5)	420	15	GTGATTATTATTGCGGAGTCAGGTATGAT[GAGGAGGAGGAGGAG]GATCCGATAAGGGAGGAAGAGTGGGACCCGGTTATGTTTACGAGGTATT	GTGATTATTATTGCGGAGTCAGG	59.877	AATACCTCGTAAACATAACCGGG	60.35	93
CL10256.Contig1_Chinese_chive_322_3	GAGGAGGAGGAGGAG	GAG(3*5)	420	15	TGATTATTATTGCGGAGTCAGGTATGAT[GAGGAGGAGGAGGAG]GATCCGATAAGGGAGGAAGAGTGGGACCCGGTTATGTTTACGAGGTATTTGAGGAAAGTTAGGTGGTCGGAAGCCAAACGGTTTTCCAAGCTCGCCTTTTTGTGTAATTTGGCTTA	TGATTATTATTGCGGAGTCAGGT	59.877	TAAGCCAAATTACACAAAAAGGC	59.585	159
CL10256.Contig1_Chinese_chive_322_4	GAGGAGGAGGAGGAG	GAG(3*5)	420	15	GTGATTATTATTGCGGAGTCAGGTATGAT[GAGGAGGAGGAGGAG]GATCCGATAAGGGAGGAAGAGTGGGACCCGGTTATGTTTACGAGGTATTTGAGGAAAGTTAGGTGGTCGGAAGCCAAACGGTTTTCCAAGCTCGCCTTTTTGTGTAATTTGGCTTA	GTGATTATTATTGCGGAGTCAGG	59.877	TAAGCCAAATTACACAAAAAGGC	59.585	160
CL10256.Contig1_Chinese_chive_322_5	GAGGAGGAGGAGGAG	GAG(3*5)	420	15	TGATTATTATTGCGGAGTCAGGTATGAT[GAGGAGGAGGAGGAG]GATCCGATAAGGGAGGAAGAGTGGGACCCGGTTATGTTTACGAGGTATTTGAGGAAAGTTAGGTGGTCGGAAGCCAAACGGTTTTCCAAGCTCGCCTTTTTGTGTAATTT	TGATTATTATTGCGGAGTCAGGT	59.877	AAATTACACAAAAAGGCGAGCTT	60.502	153
CL10299.Contig1_Chinese_chive_323_2	AAGAAAAGAAAAGAAAAGAA	AAGAA(5*4)	240	20	AATCACATGAGAATTTGGCCTTAATATTGAGACTCCTACGAGATACAGATATCTGAAACTATGAGAAAATGTTGCTCAGTTTC[AAGAAAAGAAAAGAAAAGAA]AGCTATGATGACACTCTTCTGGGTACAG	AATCACATGAGAATTTGGCCTTA	59.857	CTGTACCCAGAAGAGTGTCATCA	59.267	131
CL10299.Contig1_Chinese_chive_323_3	AAGAAAAGAAAAGAAAAGAA	AAGAA(5*4)	240	20	AATCACATGAGAATTTGGCCTTAATATTGAGACTCCTACGAGATACAGATATCTGAAACTATGAGAAAATGTTGCTCAGTTTC[AAGAAAAGAAAAGAAAAGAA]AGCTATGATGACACTCTTCTGGGTACAGTGCCAT	AATCACATGAGAATTTGGCCTTA	59.857	ATGGCACTGTACCCAGAAGAGT	60.06	137
CL10299.Contig1_Chinese_chive_323_4	AAGAAAAGAAAAGAAAAGAA	AAGAA(5*4)	240	20	AATCACATGAGAATTTGGCCTTAATATTGAGACTCCTACGAGATACAGATATCTGAAACTATGAGAAAATGTTGCTCAGTTTC[AAGAAAAGAAAAGAAAAGAA]AGCTATGATGACACTCTTCTGGGTACAGT	AATCACATGAGAATTTGGCCTTA	59.857	ACTGTACCCAGAAGAGTGTCATCA	60.096	132
CL10299.Contig1_Chinese_chive_323_5	AAGAAAAGAAAAGAAAAGAA	AAGAA(5*4)	240	20	AATCACATGAGAATTTGGCCTTAATATTGAGACTCCTACGAGATACAGATATCTGAAACTATGAGAAAATGTTGCTCAGTTTC[AAGAAAAGAAAAGAAAAGAA]AGCTATGATGACACTCTTCTGGGTACAGTG	AATCACATGAGAATTTGGCCTTA	59.857	CACTGTACCCAGAAGAGTGTCATC	60.096	133
CL10299.Contig2_Chinese_chive_324_1	AAGAAAAGAAAAGAAAAGAA	AAGAA(5*4)	240	20	AATCACATGAGAATTTGGCCTTAATATTGAGACTCCTACGAGATACAGATATCTGAAACTATGAGAAAATGTTGCTCAGTTTC[AAGAAAAGAAAAGAAAAGAA]AGCTATGATGACACTCTTCTGGTATGTGA	AATCACATGAGAATTTGGCCTTA	59.857	TCACATACCAGAAGAGTGTCATCA	59.662	132
CL10299.Contig2_Chinese_chive_324_2	AAGAAAAGAAAAGAAAAGAA	AAGAA(5*4)	240	20	AATCACATGAGAATTTGGCCTTAATATTGAGACTCCTACGAGATACAGATATCTGAAACTATGAGAAAATGTTGCTCAGTTTC[AAGAAAAGAAAAGAAAAGAA]AGCTATGATGACACTCTTCTGGTATGTGA	AATCACATGAGAATTTGGCCTTA	59.857	TCACATACCAGAAGAGTGTCATCAT	59.942	132
CL10299.Contig2_Chinese_chive_324_3	AAGAAAAGAAAAGAAAAGAA	AAGAA(5*4)	240	20	AATCACATGAGAATTTGGCCTTAATATTGAGACTCCTACGAGATACAGATATCTGAAACTATGAGAAAATGTTGCTCAGTTTC[AAGAAAAGAAAAGAAAAGAA]AGCTATGATGACACTCTTCTGGTATGTG	AATCACATGAGAATTTGGCCTTA	59.857	CACATACCAGAAGAGTGTCATCA	57.744	131
CL10299.Contig2_Chinese_chive_324_4	AAGAAAAGAAAAGAAAAGAA	AAGAA(5*4)	240	20	TCACATGAGAATTTGGCCTTAATATTGAGACTCCTACGAGATACAGATATCTGAAACTATGAGAAAATGTTGCTCAGTTTC[AAGAAAAGAAAAGAAAAGAA]AGCTATGATGACACTCTTCTGGTATGTGA	TCACATGAGAATTTGGCCTTAATA	59.871	TCACATACCAGAAGAGTGTCATCA	59.662	130
CL10299.Contig2_Chinese_chive_324_5	AAGAAAAGAAAAGAAAAGAA	AAGAA(5*4)	240	20	AATCACATGAGAATTTGGCCTTAATATTGAGACTCCTACGAGATACAGATATCTGAAACTATGAGAAAATGTTGCTCAGTTTC[AAGAAAAGAAAAGAAAAGAA]AGCTATGATGACACTCTTCTGGTATGTGA	AATCACATGAGAATTTGGCCTT	59.841	TCACATACCAGAAGAGTGTCATCA	59.662	132
CL10545.Contig1_Chinese_chive_327_1	TCATCATCATCATCATCA	TCA(3*6)	674	18	ATTTAAACGCTTTACCACAACCCTCTTCTGAGCAAACATACTTTTGTTCACCTTCTGAAGAAGAACAT[TCATCATCATCATCATCA]TGCATTTCTTTCGCATGCCTCGTCATGTTTCCTTGGAAGGCAAAAGTCTTGTTGCATTTCTCAAGAGGACAATT	ATTTAAACGCTTTACCACAACCC	60.484	AATTGTCCTCTTGAGAAATGCAA	60.122	160
CL10545.Contig1_Chinese_chive_327_2	TCATCATCATCATCATCA	TCA(3*6)	674	18	CAACCCTCTTCTGAGCAAACATACTTTTGTTCACCTTCTGAAGAAGAACAT[TCATCATCATCATCATCA]TGCATTTCTTTCGCATGCCTCGTCATGTTTCCTTGGAAGGCAAAAGTCTTGTTGCATTTCTCAAGAGGACAATT	CAACCCTCTTCTGAGCAAACATA	60.647	AATTGTCCTCTTGAGAAATGCAA	60.122	143
CL10545.Contig1_Chinese_chive_327_3	TCATCATCATCATCATCA	TCA(3*6)	674	18	ATTTAAACGCTTTACCACAACCCTCTTCTGAGCAAACATACTTTTGTTCACCTTCTGAAGAAGAACAT[TCATCATCATCATCATCA]TGCATTTCTTTCGCATGCCTCGTCATGTTTCCTTGGAAGGCAAAAGTCTTGTTGCATTTCTCAAGAGG	ATTTAAACGCTTTACCACAACCC	60.484	CCTCTTGAGAAATGCAACAAGAC	60.289	154
CL10545.Contig1_Chinese_chive_327_4	TCATCATCATCATCATCA	TCA(3*6)	674	18	ATTTAAACGCTTTACCACAACCCTCTTCTGAGCAAACATACTTTTGTTCACCTTCTGAAGAAGAACAT[TCATCATCATCATCATCA]TGCATTTCTTTCGCATGCCTCGTCATGTTTCCTTGGAAGGCAAAAGTCTTGTTGCATTTCTCAAGAGGAC	ATTTAAACGCTTTACCACAACCC	60.484	GTCCTCTTGAGAAATGCAACAAG	60.289	156
CL10545.Contig1_Chinese_chive_327_5	TCATCATCATCATCATCA	TCA(3*6)	674	18	CTTTACCACAACCCTCTTCTGAGCAAACATACTTTTGTTCACCTTCTGAAGAAGAACAT[TCATCATCATCATCATCA]TGCATTTCTTTCGCATGCCTCGTCATGTTTCCTTGGAAGGCAAAAGTCTTGTTGCATTTCTCAAGAGGACAATT	CTTTACCACAACCCTCTTCTGAG	59.328	AATTGTCCTCTTGAGAAATGCAA	60.122	151
CL10745.Contig1_Chinese_chive_328_1	GAGAGAGAGAGA	GA(2*6)	319	12	ATTTAGGTGGTTGCGGCTCGGTTTAT[GAGAGAGAGAGA]AGAGCATCGGAGGGAGGAGGTGACGGCGGCGGTGAGGAGGACCGACGGTGCTGATGGTGGGGTCGCGACGCAGACCAAAGGCATGGGATGGACGATGAGCGTGAGAAGAGAGGTGAGGTAAA	ATTTAGGTGGTTGCGGCTC	60.088	TTTACCTCACCTCTCTTCTCACG	59.929	160
CL10745.Contig1_Chinese_chive_328_2	GAGAGAGAGAGA	GA(2*6)	319	12	TTTAGGTGGTTGCGGCTCGGTTTAT[GAGAGAGAGAGA]AGAGCATCGGAGGGAGGAGGTGACGGCGGCGGTGAGGAGGACCGACGGTGCTGATGGTGGGGTCGCGACGCAGACCAAAGGCATGGGATGGACGATGAGCGTGAGAAGAGAGGTGAGGTAAA	TTTAGGTGGTTGCGGCTC	59.799	TTTACCTCACCTCTCTTCTCACG	59.929	159
CL10745.Contig1_Chinese_chive_328_3	GAGAGAGAGAGA	GA(2*6)	319	12	GTTGCGGCTCGGTTTAT[GAGAGAGAGAGA]AGAGCATCGGAGGGAGGAGGTGACGGCGGCGGTGAGGAGGACCGACGGTGCTGATGGTGGGGTCGCGACGCAGACCAAAGGCATGGGATGGACGATGAGCGTGAGAAGAGAGGTGAGGTAAA	GTTGCGGCTCGGTTTATG	60.22	TTTACCTCACCTCTCTTCTCACG	59.929	151
CL10745.Contig1_Chinese_chive_328_4	GAGAGAGAGAGA	GA(2*6)	319	12	ATTTAGGTGGTTGCGGCTCGGTTTAT[GAGAGAGAGAGA]AGAGCATCGGAGGGAGGAGGTGACGGCGGCGGTGAGGAGGACCGACGGTGCTGATGGTGGGGTCGCGACGCAGACCAAAGGCATGGGATGGACGATGAGCGTGAGAAGAGAGGTGAGGTA	ATTTAGGTGGTTGCGGCTC	60.088	TACCTCACCTCTCTTCTCACGCT	61.814	158
CL10745.Contig1_Chinese_chive_328_5	GAGAGAGAGAGA	GA(2*6)	319	12	GATTTAGGTGGTTGCGGCTCGGTTTAT[GAGAGAGAGAGA]AGAGCATCGGAGGGAGGAGGTGACGGCGGCGGTGAGGAGGACCGACGGTGCTGATGGTGGGGTCGCGACGCAGACCAAAGGCATGGGATGGACGATGAGCGTGAGAAGAGAGGTGAGGTA	GATTTAGGTGGTTGCGGCT	60.088	TACCTCACCTCTCTTCTCACGCT	61.814	159
CL10841.Contig2_Chinese_chive_331_1	TGATGATGATGATGATGATGATGA	TGA(3*8)	606	24	AGATGATAAGATGGTTGCAGAGGATAATAGTGATAGAATGGTTGATGT[TGATGATGATGATGATGATGATGA]AGACGTCGATGATGAGGATGAGGATGTGGATGAGTTGGAAGAGAATGTAAGTGGTTAAGCTGCTGAGTTCTG	AGATGATAAGATGGTTGCAGAGG	59.628	CAGAACTCAGCAGCTTAACCACT	60.123	144
CL10841.Contig2_Chinese_chive_331_2	TGATGATGATGATGATGATGATGA	TGA(3*8)	606	24	GATGATAAGATGGTTGCAGAGGATAATAGTGATAGAATGGTTGATGT[TGATGATGATGATGATGATGATGA]AGACGTCGATGATGAGGATGAGGATGTGGATGAGTTGGAAGAGAATGTAAGTGGTTAAGCTGCTGAGTTCTG	GATGATAAGATGGTTGCAGAGGA	60.465	CAGAACTCAGCAGCTTAACCACT	60.123	143
CL10841.Contig2_Chinese_chive_331_3	TGATGATGATGATGATGATGATGA	TGA(3*8)	606	24	AGATGATAAGATGGTTGCAGAGGATAATAGTGATAGAATGGTTGATGT[TGATGATGATGATGATGATGATGA]AGACGTCGATGATGAGGATGAGGATGTGGATGAGTTGGAAGAGAATGTAAGTGGTTAAGCTGCTGAGTTCTGCAGGAGATTTTCAT	AGATGATAAGATGGTTGCAGAGG	59.628	ATGAAAATCTCCTGCAGAACTCA	60.256	158
CL10841.Contig2_Chinese_chive_331_4	TGATGATGATGATGATGATGATGA	TGA(3*8)	606	24	GGAGAAGATGAAAACGATGAAGATGATAAGATGGTTGCAGAGGATAATAGTGATAGAATGGTTGATGT[TGATGATGATGATGATGATGATGA]AGACGTCGATGATGAGGATGAGGATGTGGATGAGTTGGAAGAGAATGT	GGAGAAGATGAAAACGATGAAGA	59.717	ACATTCTCTTCCAACTCATCCAC	59.498	140
CL10841.Contig2_Chinese_chive_331_5	TGATGATGATGATGATGATGATGA	TGA(3*8)	606	24	AGATGATAAGATGGTTGCAGAGGATAATAGTGATAGAATGGTTGATGT[TGATGATGATGATGATGATGATGA]AGACGTCGATGATGAGGATGAGGATGTGGATGAGTTGGAAGAGAATGT	AGATGATAAGATGGTTGCAGAGG	59.628	ACATTCTCTTCCAACTCATCCAC	59.498	120
CL10880.Contig1_Chinese_chive_332_1	CCTCCTCCTCCTCCTCCT	CCT(3*6)	974	18	ACAATAGTTATATCGCCTCGCAAGCAATGAATCATTCCAGTATTCATTGC[CCTCCTCCTCCTCCTCCT]CCCCATGTAACAAATTTACCATTTACCTCGTCAGAAAGAGGCAGTTCTCAGGTGAAAGACGTGAA	ACAATAGTTATATCGCCTCGCAA	60.025	TTCACGTCTTTCACCTGAGAACT	60.329	133
CL10880.Contig1_Chinese_chive_332_2	CCTCCTCCTCCTCCTCCT	CCT(3*6)	974	18	GAATCATTCCAGTATTCATTGC[CCTCCTCCTCCTCCTCCT]CCCCATGTAACAAATTTACCATTTACCTCGTCAGAAAGAGGCAGTTCTCAGGTGAAAGACGTGAA	GAATCATTCCAGTATTCATTGCC	59.698	TTCACGTCTTTCACCTGAGAACT	60.329	105
CL10880.Contig1_Chinese_chive_332_3	CCTCCTCCTCCTCCTCCT	CCT(3*6)	974	18	ACCACAATAGTTATATCGCCTCGCAAGCAATGAATCATTCCAGTATTCATTGC[CCTCCTCCTCCTCCTCCT]CCCCATGTAACAAATTTACCATTTACCTCGTCAGAAAGAGGCAGTTCTCAGGTGAAAGACGTGAA	ACCACAATAGTTATATCGCCTCG	59.449	TTCACGTCTTTCACCTGAGAACT	60.329	136
CL10880.Contig1_Chinese_chive_332_4	CCTCCTCCTCCTCCTCCT	CCT(3*6)	974	18	ACAATAGTTATATCGCCTCGCAAGCAATGAATCATTCCAGTATTCATTGC[CCTCCTCCTCCTCCTCCT]CCCCATGTAACAAATTTACCATTTACCTCGTCAGAAAGAGGCAGTTCTCAGGT	ACAATAGTTATATCGCCTCGCAA	60.025	ACCTGAGAACTGCCTCTTTCTG	60.053	121
CL10880.Contig1_Chinese_chive_332_5	CCTCCTCCTCCTCCTCCT	CCT(3*6)	974	18	ACAATAGTTATATCGCCTCGCAAGCAATGAATCATTCCAGTATTCATTGC[CCTCCTCCTCCTCCTCCT]CCCCATGTAACAAATTTACCATTTACCTCGTCAGAAAGAGGCAGTTCTCAGGTG	ACAATAGTTATATCGCCTCGCAA	60.025	CACCTGAGAACTGCCTCTTTCT	60.053	122
CL10937.Contig1_Chinese_chive_333_1	CATCATCATCATCATCAT	CAT(3*6)	189	18	ATGCAAGCTTCAACAGTTCCTTACTTGCAGTCGCAGCTTTTGCTTTTTCATCAACGGCTTCACAATCGCAGCAGCAGTAGCAA[CATCATCATCATCATCAT]CAGTTCCTCACGTGTTGTCAGTATAGACATGCACAGCCAG	ATGCAAGCTTCAACAGTTCCTTA	60.302	CTGGCTGTGCATGTCTATACTGA	60.34	141
CL10937.Contig1_Chinese_chive_333_2	CATCATCATCATCATCAT	CAT(3*6)	189	18	ATGCAAGCTTCAACAGTTCCTTACTTGCAGTCGCAGCTTTTGCTTTTTCATCAACGGCTTCACAATCGCAGCAGCAGTAGCAA[CATCATCATCATCATCAT]CAGTTCCTCACGTGTTGTCAGTATAGACATGCACAGCCAGTTGTTA	ATGCAAGCTTCAACAGTTCCTTA	60.302	TAACAACTGGCTGTGCATGTCTA	60.733	147
CL10937.Contig1_Chinese_chive_333_3	CATCATCATCATCATCAT	CAT(3*6)	189	18	AGCTTCAACAGTTCCTTACTTGCAGTCGCAGCTTTTGCTTTTTCATCAACGGCTTCACAATCGCAGCAGCAGTAGCAA[CATCATCATCATCATCAT]CAGTTCCTCACGTGTTGTCAGTATAGACATGCACAGCCAGTTGTTAGTTCAACCAGCCTTCACT	AGCTTCAACAGTTCCTTACTTGC	59.145	AGTGAAGGCTGGTTGAACTAACA	60.212	160
CL10937.Contig1_Chinese_chive_333_4	CATCATCATCATCATCAT	CAT(3*6)	189	18	TGCAAGCTTCAACAGTTCCTTACTTGCAGTCGCAGCTTTTGCTTTTTCATCAACGGCTTCACAATCGCAGCAGCAGTAGCAA[CATCATCATCATCATCAT]CAGTTCCTCACGTGTTGTCAGTATAGACATGCACAGCCAG	TGCAAGCTTCAACAGTTCCTTAC	60.811	CTGGCTGTGCATGTCTATACTGA	60.34	140
CL10937.Contig1_Chinese_chive_333_5	CATCATCATCATCATCAT	CAT(3*6)	189	18	AGCTTCAACAGTTCCTTACTTGCAGTCGCAGCTTTTGCTTTTTCATCAACGGCTTCACAATCGCAGCAGCAGTAGCAA[CATCATCATCATCATCAT]CAGTTCCTCACGTGTTGTCAGTATAGACATGCACAGCCAG	AGCTTCAACAGTTCCTTACTTGC	59.145	CTGGCTGTGCATGTCTATACTGA	60.34	136
CL10953.Contig1_Chinese_chive_336_1	GATGATGATGATGAT	GAT(3*5)	342	15	CCAAACAACCACAAAGATCAAATAATGATGTTAATATTGGTGAAGCTTCCATACATAATCAAGTTGAAATTGATGAAGACAGTGACACCCAA[GATGATGATGATGAT]GAGGTACAAGAATGGAGAAGAAGAGAACCTGA	CCAAACAACCACAAAGATCAAAT	60.136	TCAGGTTCTCTTCTTCTCCATTC	58.978	139
CL10953.Contig1_Chinese_chive_336_2	GATGATGATGATGAT	GAT(3*5)	342	15	CCAAACAACCACAAAGATCAAATAATGATGTTAATATTGGTGAAGCTTCCATACATAATCAAGTTGAAATTGATGAAGACAGTGACACCCAA[GATGATGATGATGAT]GAGGTACAAGAATGGAGAAGAAGAGAACCTGA	CCAAACAACCACAAAGATCAAAT	60.136	TCAGGTTCTCTTCTTCTCCATTCT	59.895	139
CL10953.Contig1_Chinese_chive_336_3	GATGATGATGATGAT	GAT(3*5)	342	15	CCAAACAACCACAAAGATCAAATAATGATGTTAATATTGGTGAAGCTTCCATACATAATCAAGTTGAAATTGATGAAGACAGTGACACCCAA[GATGATGATGATGAT]GAGGTACAAGAATGGAGAAGAAGAGAACCTGAG	CCAAACAACCACAAAGATCAAAT	60.136	CTCAGGTTCTCTTCTTCTCCATTC	59.895	140
CL10953.Contig1_Chinese_chive_336_4	GATGATGATGATGAT	GAT(3*5)	342	15	CCAAACAACCACAAAGATCAAATAATGATGTTAATATTGGTGAAGCTTCCATACATAATCAAGTTGAAATTGATGAAGACAGTGACACCCAA[GATGATGATGATGAT]GAGGTACAAGAATGGAGAAGAAGAGAACCTGAGA	CCAAACAACCACAAAGATCAAAT	60.136	TCTCAGGTTCTCTTCTTCTCCATT	59.895	141
CL10953.Contig1_Chinese_chive_336_5	GATGATGATGATGAT	GAT(3*5)	342	15	CCAAACAACCACAAAGATCAAATAATGATGTTAATATTGGTGAAGCTTCCATACATAATCAAGTTGAAATTGATGAAGACAGTGACACCCAA[GATGATGATGATGAT]GAGGTACAAGAATGGAGAAGAAGAGAACCTGAGATT	CCAAACAACCACAAAGATCAAAT	60.136	AATCTCAGGTTCTCTTCTTCTCCA	59.895	143
CL11095.Contig1_Chinese_chive_337_1	TGTTGTTGTTGTTGTTGT	TGT(3*6)	454	18	TGAGTATGCAGCAGCACTGTCTACATATGCATTGTAGCTGTAAGCAC[TGTTGTTGTTGTTGTTGT]CTGTAGGAGCTGCAGCTGATGCAGCAACTGGTAGTTGTTGCTGTTGTTGAGGGGCGCTGCTGTAGTATTCATATC	TGAGTATGCAGCAGCACTGTCTA	61.161	GATATGAATACTACAGCAGCGCC	60.155	140
CL11095.Contig1_Chinese_chive_337_2	TGTTGTTGTTGTTGTTGT	TGT(3*6)	454	18	TGAGTATGCAGCAGCACTGTCTACATATGCATTGTAGCTGTAAGCAC[TGTTGTTGTTGTTGTTGT]CTGTAGGAGCTGCAGCTGATGCAGCAACTGGTAGTTGTTGCTGTTGTTGAGGGGCGCTGCTGTAGTATTCATATCCAGTTTGCTGTGGT	TGAGTATGCAGCAGCACTGTCTA	61.161	ACCACAGCAAACTGGATATGAAT	59.781	154
CL11095.Contig1_Chinese_chive_337_3	TGTTGTTGTTGTTGTTGT	TGT(3*6)	454	18	TGAGTATGCAGCAGCACTGTCTACATATGCATTGTAGCTGTAAGCAC[TGTTGTTGTTGTTGTTGT]CTGTAGGAGCTGCAGCTGATGCAGCAACTGGTAGTTGTTGCTGTTGTTGA	TGAGTATGCAGCAGCACTGTCTA	61.161	TCAACAACAGCAACAACTACCAG	60.252	115
CL11095.Contig1_Chinese_chive_337_4	TGTTGTTGTTGTTGTTGT	TGT(3*6)	454	18	TGAGTATGCAGCAGCACTGTCTACATATGCATTGTAGCTGTAAGCAC[TGTTGTTGTTGTTGTTGT]CTGTAGGAGCTGCAGCTGATGCAGCAACTGGTAGTTGTTGCTGTTGTTGAG	TGAGTATGCAGCAGCACTGTCTA	61.161	CTCAACAACAGCAACAACTACCA	60.252	116
CL11095.Contig1_Chinese_chive_337_5	TGTTGTTGTTGTTGTTGT	TGT(3*6)	454	18	TGAGTATGCAGCAGCACTGTCTACATATGCATTGTAGCTGTAAGCAC[TGTTGTTGTTGTTGTTGT]CTGTAGGAGCTGCAGCTGATGCAGCAACTGGTAGTTGTTGCTGTTGTTGAGGGGCGCTGCTGTAGTATTCATATCCA	TGAGTATGCAGCAGCACTGTCTA	61.161	TGGATATGAATACTACAGCAGCG	59.311	142
CL11244.Contig1_Chinese_chive_339_1	TGGTGGTGGTGGTGG	TGG(3*5)	352	15	ATCCTGGGTCTGGTTCTGATAATAGTGATAA[TGGTGGTGGTGGTGG]CTGTCCTTGTTCGAGAAGCAGTCTTCCATGAAGTTCGACAGCCATTCCAGCTCCGCAACCTCCTCTACCGGCTCGGAGAAGTCGGTGGAGAAATGTTGTGGGTAGTG	ATCCTGGGTCTGGTTCTGATAAT	60.089	CACTACCCACAACATTTCTCCAC	60.686	153
CL11244.Contig1_Chinese_chive_339_2	TGGTGGTGGTGGTGG	TGG(3*5)	352	15	TCCTGGGTCTGGTTCTGATAATAGTGATAA[TGGTGGTGGTGGTGG]CTGTCCTTGTTCGAGAAGCAGTCTTCCATGAAGTTCGACAGCCATTCCAGCTCCGCAACCTCCTCTACCGGCTCGGAGAAGTCGGTGGAGAAATGTTGTGGGTAGTG	TCCTGGGTCTGGTTCTGATAATA	59.843	CACTACCCACAACATTTCTCCAC	60.686	152
CL11244.Contig1_Chinese_chive_339_3	TGGTGGTGGTGGTGG	TGG(3*5)	352	15	ATCCTGGGTCTGGTTCTGATAATAGTGATAA[TGGTGGTGGTGGTGG]CTGTCCTTGTTCGAGAAGCAGTCTTCCATGAAGTT	ATCCTGGGTCTGGTTCTGATAAT	60.089	AACTTCATGGAAGACTGCTTCTC	59.048	81
CL11244.Contig1_Chinese_chive_339_4	TGGTGGTGGTGGTGG	TGG(3*5)	352	15	ATCCTGGGTCTGGTTCTGATAATAGTGATAA[TGGTGGTGGTGGTGG]CTGTCCTTGTTCGAGAAGCAGTCTTCCATGAAGTTC	ATCCTGGGTCTGGTTCTGATAAT	60.089	GAACTTCATGGAAGACTGCTTCT	59.048	82
CL11244.Contig1_Chinese_chive_339_5	TGGTGGTGGTGGTGG	TGG(3*5)	352	15	TCCTGGGTCTGGTTCTGATAATAGTGATAA[TGGTGGTGGTGGTGG]CTGTCCTTGTTCGAGAAGCAGTCTTCCATGAAGTT	TCCTGGGTCTGGTTCTGATAATA	59.843	AACTTCATGGAAGACTGCTTCTC	59.048	80
CL11259.Contig1_Chinese_chive_340_1	ATGATGATGATGATG	ATG(3*5)	1069	15	GAGCGAGGAAGAAAGAAAAATTGTTGGTTTATTTTTCA[ATGATGATGATGATG]ACGGTGATGACACCAACATTGAAGATGGCGGAGATGATGATCCAACTCCTCCACAAAGTCCGAATCAACAAACT	GAGCGAGGAAGAAAGAAAAATTG	60.68	AGTTTGTTGATTCGGACTTTGTG	60.43	127
CL11259.Contig1_Chinese_chive_340_2	ATGATGATGATGATG	ATG(3*5)	1069	15	GAGCGAGGAAGAAAGAAAAATTGTTGGTTTATTTTTCA[ATGATGATGATGATG]ACGGTGATGACACCAACATTGAAGATGGCGGAGATGATGATCCAACTCCTCCACAAAGTCCGAATCAACAAACTC	GAGCGAGGAAGAAAGAAAAATTG	60.68	GAGTTTGTTGATTCGGACTTTGT	59.556	128
CL11259.Contig1_Chinese_chive_340_3	ATGATGATGATGATG	ATG(3*5)	1069	15	TTTCTCGAGATGTTGAGTTCGATGAATCTGATTACTGGAGATGGAGCGAGGAAGAAAGAAAAATTGTTGGTTTATTTTTCA[ATGATGATGATGATG]ACGGTGATGACACCAACATTGAAGATGGCGGAGATGATGATCCAACTCCTCCACAAAGT	TTTCTCGAGATGTTGAGTTCGAT	60.256	ACTTTGTGGAGGAGTTGGATCAT	61.126	155
CL11259.Contig1_Chinese_chive_340_4	ATGATGATGATGATG	ATG(3*5)	1069	15	CGATGAATCTGATTACTGGAGATGGAGCGAGGAAGAAAGAAAAATTGTTGGTTTATTTTTCA[ATGATGATGATGATG]ACGGTGATGACACCAACATTGAAGATGGCGGAGATGATGATCCAACTCCTCCACAAAGTCCGAATCAACAAACT	CGATGAATCTGATTACTGGAGATG	59.987	AGTTTGTTGATTCGGACTTTGTG	60.43	151
CL11259.Contig1_Chinese_chive_340_5	ATGATGATGATGATG	ATG(3*5)	1069	15	CGATGAATCTGATTACTGGAGATGGAGCGAGGAAGAAAGAAAAATTGTTGGTTTATTTTTCA[ATGATGATGATGATG]ACGGTGATGACACCAACATTGAAGATGGCGGAGATGATGATCCAACTCCTCCACAAAGTCCGAATCAACAAACTC	CGATGAATCTGATTACTGGAGATG	59.987	GAGTTTGTTGATTCGGACTTTGT	59.556	152
CL11266.Contig1_Chinese_chive_341_1	CTGCTGCTGCTGCTGCTGCTG	CTG(3*7)	617	21	TTGTTGTTGGTAAGGGTTGATTTTGGAGTTGGAGGGTTGGAGGGAGGGGAGTCTTTGTTGCTCGAA[CTGCTGCTGCTGCTGCTGCTG]TTTGGGGAGGTGGATGGAGAAGCCGTCGGTTTTGGATCCATTTTGAGGGTGTATTGGAGAG	TTGTTGTTGGTAAGGGTTGATTT	59.675	CTCTCCAATACACCCTCAAAATG	59.879	148
CL11266.Contig1_Chinese_chive_341_2	CTGCTGCTGCTGCTGCTGCTG	CTG(3*7)	617	21	TGTTGTTGTTGGTAAGGGTTGATTTTGGAGTTGGAGGGTTGGAGGGAGGGGAGTCTTTGTTGCTCGAA[CTGCTGCTGCTGCTGCTGCTG]TTTGGGGAGGTGGATGGAGAAGCCGTCGGTTTTGGATCCATTTTGAGGGTGTATTGGAGAG	TGTTGTTGTTGGTAAGGGTTGAT	60.539	CTCTCCAATACACCCTCAAAATG	59.879	150
CL11266.Contig1_Chinese_chive_341_3	CTGCTGCTGCTGCTGCTGCTG	CTG(3*7)	617	21	TGTTGTTGGTAAGGGTTGATTTTGGAGTTGGAGGGTTGGAGGGAGGGGAGTCTTTGTTGCTCGAA[CTGCTGCTGCTGCTGCTGCTG]TTTGGGGAGGTGGATGGAGAAGCCGTCGGTTTTGGATCCATTTTGAGGGTGTATTGGAGAGGATGAT	TGTTGTTGGTAAGGGTTGATTTT	59.675	ATCATCCTCTCCAATACACCCTC	60.57	153
CL11266.Contig1_Chinese_chive_341_4	CTGCTGCTGCTGCTGCTGCTG	CTG(3*7)	617	21	GTTGTTGTTGGTAAGGGTTGATTTTGGAGTTGGAGGGTTGGAGGGAGGGGAGTCTTTGTTGCTCGAA[CTGCTGCTGCTGCTGCTGCTG]TTTGGGGAGGTGGATGGAGAAGCCGTCGGTTTTGGATCCATTTTGAGGGTGTATTGGAGAG	GTTGTTGTTGGTAAGGGTTGATT	59.209	CTCTCCAATACACCCTCAAAATG	59.879	149
CL11266.Contig1_Chinese_chive_341_5	CTGCTGCTGCTGCTGCTGCTG	CTG(3*7)	617	21	TGTTGTTGTTGGTAAGGGTTGATTTTGGAGTTGGAGGGTTGGAGGGAGGGGAGTCTTTGTTGCTCGAA[CTGCTGCTGCTGCTGCTGCTG]TTTGGGGAGGTGGATGGAGAAGCCGTCGGTTTTGGATCCATTTTGAGGGTGTATTGGAGAGG	TGTTGTTGTTGGTAAGGGTTGAT	60.539	CCTCTCCAATACACCCTCAAAAT	60.576	151
CL11389.Contig1_Chinese_chive_342_1	GAACCCGAACCCGAACCCGAACCC	GAACCC(6*4)	435	24	TCTTATCGATACACTCGCTTTGCAGGTTT[GAACCCGAACCCGAACCCGAACCC]GTATCAAACGGCTCCGATTTAACATTCGATTCCACTTCCTCCCGTACCCGTTTAGACCCGATGGAAACTCCGAATATTTTCGT	TCTTATCGATACACTCGCTTTGC	60.752	ACGAAAATATTCGGAGTTTCCAT	60.089	136
CL11389.Contig1_Chinese_chive_342_2	GAACCCGAACCCGAACCCGAACCC	GAACCC(6*4)	435	24	TCTTATCGATACACTCGCTTTGCAGGTTT[GAACCCGAACCCGAACCCGAACCC]GTATCAAACGGCTCCGATTTAACATTCGATTCCACTTCCTCCCGTACCCGTTTAGACCCGATGGAAACTCCGAATATTTTCGTA	TCTTATCGATACACTCGCTTTGC	60.752	TACGAAAATATTCGGAGTTTCCA	59.858	137
CL11389.Contig1_Chinese_chive_342_3	GAACCCGAACCCGAACCCGAACCC	GAACCC(6*4)	435	24	GGACTCTTATCGATACACTCGCTTTGCAGGTTT[GAACCCGAACCCGAACCCGAACCC]GTATCAAACGGCTCCGATTTAACATTCGATTCCACTTCCTCCCGTACCCGTTTAGACCCGATGGAAACTCCGAATATTTTCGT	GGACTCTTATCGATACACTCGCT	58.952	ACGAAAATATTCGGAGTTTCCAT	60.089	140
CL11389.Contig1_Chinese_chive_342_4	GAACCCGAACCCGAACCCGAACCC	GAACCC(6*4)	435	24	GGACTCTTATCGATACACTCGCTTTGCAGGTTT[GAACCCGAACCCGAACCCGAACCC]GTATCAAACGGCTCCGATTTAACATTCGATTCCACTTCCTCCCGTACCCGTTTAGACCCGATGGAAACTCCGAATATTTTCGTA	GGACTCTTATCGATACACTCGCT	58.952	TACGAAAATATTCGGAGTTTCCA	59.858	141
CL11389.Contig1_Chinese_chive_342_5	GAACCCGAACCCGAACCCGAACCC	GAACCC(6*4)	435	24	GGACTCTTATCGATACACTCGCTTTGCAGGTTT[GAACCCGAACCCGAACCCGAACCC]GTATCAAACGGCTCCGATTTAACATTCGATTCCACTTCCTCCCGTACCCGTTTAGACCCGATGGAAACTCCGAATATTTTCGT	GGACTCTTATCGATACACTCGCTT	60.173	ACGAAAATATTCGGAGTTTCCAT	60.089	140
CL11609.Contig1_Chinese_chive_343_1	CCACCACCACCACCA	CCA(3*5)	242	15	CTCTCATCATCTTATCCATTGCCTGCCCTACATGCCCTACACCCAAAAGT[CCACCACCACCACCA]AAGTTAACTCCTTGTCCTCCACCACCAATGCCTAAGCCAAAGCCTACCCCTAAGCCAAAGCCTACT	CTCTCATCATCTTATCCATTGCC	59.944	AGTAGGCTTTGGCTTAGGGGTAG	61.261	131
CL11609.Contig1_Chinese_chive_343_2	CCACCACCACCACCA	CCA(3*5)	242	15	CTCTCATCATCTTATCCATTGCCTGCCCTACATGCCCTACACCCAAAAGT[CCACCACCACCACCA]AAGTTAACTCCTTGTCCTCCACCACCAATGCCTAAGCCAAAGCCTACCCCTAAGCCAAAGCCTAC	CTCTCATCATCTTATCCATTGCC	59.944	GTAGGCTTTGGCTTAGGGGTAG	60.483	130
CL11609.Contig1_Chinese_chive_343_3	CCACCACCACCACCA	CCA(3*5)	242	15	CTCTCATCATCTTATCCATTGCCTGCCCTACATGCCCTACACCCAAAAGT[CCACCACCACCACCA]AAGTTAACTCCTTGTCCTCCACCACCAATGCCTAAGCCAAAGCCTACCCCTAAGCCAAAGCCTACT	CTCTCATCATCTTATCCATTGCC	59.944	AGTAGGCTTTGGCTTAGGGGTA	60.483	131
CL11609.Contig1_Chinese_chive_343_4	CCACCACCACCACCA	CCA(3*5)	242	15	CTCTCATCATCTTATCCATTGCCTGCCCTACATGCCCTACACCCAAAAGT[CCACCACCACCACCA]AAGTTAACTCCTTGTCCTCCACCACCAATGCCTAAGCCAAAGCCTACCCCTAAGCCAAAGCCTACTCCATGTCCTCCT	CTCTCATCATCTTATCCATTGCC	59.944	AGGAGGACATGGAGTAGGCTTT	60.497	143
CL11609.Contig1_Chinese_chive_343_5	CCACCACCACCACCA	CCA(3*5)	242	15	CTACATGCCCTACACCCAAAAGT[CCACCACCACCACCA]AAGTTAACTCCTTGTCCTCCACCACCAATGCCTAAGCCAAAGCCTACCCCTAAGCCAAAGCCTACTCCATGTCCTCCTCCACATACCCCTTCATCGTCTCAGTGTCCTAT	CTACATGCCCTACACCCAAAAGT	61.469	ATAGGACACTGAGACGATGAAGG	59.652	148
CL11609.Contig2_Chinese_chive_344_1	CCACCACCACCACCA	CCA(3*5)	168	15	CCAACATGTCCAACTCCTAAAAGTCCG[CCACCACCACCACCA]AAGTCAACTCCTTGTCCTCCACCACCAATGCCTAAGCCAAAGCCTACCCCTAAGCCAAAGCCTACTCCATGT	CCAACATGTCCAACTCCTAAAAG	59.914	ACATGGAGTAGGCTTTGGCTTAG	60.984	114
CL11609.Contig2_Chinese_chive_344_2	CCACCACCACCACCA	CCA(3*5)	168	15	CCAACATGTCCAACTCCTAAAAGTCCG[CCACCACCACCACCA]AAGTCAACTCCTTGTCCTCCACCACCAATGCCTAAGCCAAAGCCTACCCCTAAGCCAAAGCCTACTCCATGTCCTCCTCCACATACCCCTTCATCGTCTCAGT	CCAACATGTCCAACTCCTAAAAG	59.914	ACTGAGACGATGAAGGGGTATGT	61.144	145
CL11609.Contig2_Chinese_chive_344_3	CCACCACCACCACCA	CCA(3*5)	168	15	CCAACATGTCCAACTCCTAAAAGTCCG[CCACCACCACCACCA]AAGTCAACTCCTTGTCCTCCACCACCAATGCCTAAGCCAAAGCCTACCCCTAAGCCAAAGCCTACTCCATGTCCTCCTCCACATACCCCTTCATCGTCTCAGTGT	CCAACATGTCCAACTCCTAAAAG	59.914	ACACTGAGACGATGAAGGGGTAT	61.144	147
CL11609.Contig2_Chinese_chive_344_4	CCACCACCACCACCA	CCA(3*5)	168	15	CCAACATGTCCAACTCCTAAAAGTCCG[CCACCACCACCACCA]AAGTCAACTCCTTGTCCTCCACCACCAATGCCTAAGCCAAAGCCTACCCCTAAGCCAAAGCCTACTCCATGT	CCAACATGTCCAACTCCTAAAAG	59.914	ACATGGAGTAGGCTTTGGCTTA	60.149	114
CL11609.Contig2_Chinese_chive_344_5	CCACCACCACCACCA	CCA(3*5)	168	15	CTCTTTATCCTCTCCATTGCTTGCCCAACATGTCCAACTCCTAAAAGTCCG[CCACCACCACCACCA]AAGTCAACTCCTTGTCCTCCACCACCAATGCCTAAGCCAAAGCCTACCCCTAAGCCAAAGCCTACTCCATGTCCTCCTCCACATA	CTCTTTATCCTCTCCATTGCTTG	59.403	TATGTGGAGGAGGACATGGAGTA	60.748	151
CL11696.Contig1_Chinese_chive_345_1	CTCTCTCTCTCT	CT(2*6)	506	12	GAAGACAGTGCAATCAATCTTTGCAGAGG[CTCTCTCTCTCT]ATACATTGATGTCTATTTGCATTAGTGGATATACATGTATTTATGTCTCTTTATAACCTGAATAACATATAAATAATCAGGCTAGAGCTGCACTTC	GAAGACAGTGCAATCAATCTTTG	58.896	GAAGTGCAGCTCTAGCCTGATTA	60.183	137
CL11696.Contig1_Chinese_chive_345_2	CTCTCTCTCTCT	CT(2*6)	506	12	TGAAGACAGTGCAATCAATCTTTGCAGAGG[CTCTCTCTCTCT]ATACATTGATGTCTATTTGCATTAGTGGATATACATGTATTTATGTCTCTTTATAACCTGAATAACATATAAATAATCAGGCTAGAGCTGCACTTC	TGAAGACAGTGCAATCAATCTTT	58.896	GAAGTGCAGCTCTAGCCTGATTA	60.183	138
CL11696.Contig1_Chinese_chive_345_3	CTCTCTCTCTCT	CT(2*6)	506	12	CTGAAGACAGTGCAATCAATCTTTGCAGAGG[CTCTCTCTCTCT]ATACATTGATGTCTATTTGCATTAGTGGATATACATGTATTTATGTCTCTTTATAACCTGAATAACATATAAATAATCAGGCTAGAGCTGCACTTC	CTGAAGACAGTGCAATCAATCTTT	59.825	GAAGTGCAGCTCTAGCCTGATTA	60.183	139
CL11696.Contig1_Chinese_chive_345_4	CTCTCTCTCTCT	CT(2*6)	506	12	TCTGAAGACAGTGCAATCAATCTTTGCAGAGG[CTCTCTCTCTCT]ATACATTGATGTCTATTTGCATTAGTGGATATACATGTATTTATGTCTCTTTATAACCTGAATAACATATAAATAATCAGGCTAGAGCTGCACTTC	TCTGAAGACAGTGCAATCAATCTT	60.303	GAAGTGCAGCTCTAGCCTGATTA	60.183	140
CL11696.Contig1_Chinese_chive_345_5	CTCTCTCTCTCT	CT(2*6)	506	12	TCAAGTGCCTTATCTGAAGACAGTGCAATCAATCTTTGCAGAGG[CTCTCTCTCTCT]ATACATTGATGTCTATTTGCATTAGTGGATATACATGTATTTATGTCTCTTTATAACCTGAATAACATATAAATAATCAGGCTAGAGCTGCACTTC	TCAAGTGCCTTATCTGAAGACAG	58.663	GAAGTGCAGCTCTAGCCTGATTA	60.183	152
CL1203.Contig3_Chinese_chive_54_1	TCTTCTTCTTCTTCTTCTTCT	TCT(3*7)	196	21	TCAAACACCAAATCCAAATCTC[TCTTCTTCTTCTTCTTCTTCT]TTTTTACCTCGTATTCCATCTCAGATCTGACTCTAATATCTCAGATCTACCCATTCCCGACTCAAACTATGGAGAAATCAACCTGCA	TCAAACACCAAATCCAAATCTCT	59.864	TGCAGGTTGATTTCTCCATAGTT	60.014	130
CL1203.Contig3_Chinese_chive_54_2	TCTTCTTCTTCTTCTTCTTCT	TCT(3*7)	196	21	TTCAAACACCAAATCCAAATCTC[TCTTCTTCTTCTTCTTCTTCT]TTTTTACCTCGTATTCCATCTCAGATCTGACTCTAATATCTCAGATCTACCCATTCCCGACTCAAACTATGGAGAAATCAACCTGCA	TTCAAACACCAAATCCAAATCTC	60.21	TGCAGGTTGATTTCTCCATAGTT	60.014	131
CL1203.Contig3_Chinese_chive_54_3	TCTTCTTCTTCTTCTTCTTCT	TCT(3*7)	196	21	TCTTCAAACACCAAATCCAAATCTC[TCTTCTTCTTCTTCTTCTTCT]TTTTTACCTCGTATTCCATCTCAGATCTGACTCTAATATCTCAGATCTACCCATTCCCGACTCAAACTATGGAGAAATCAACCTGCA	TCTTCAAACACCAAATCCAAATC	60.21	TGCAGGTTGATTTCTCCATAGTT	60.014	133
CL1203.Contig3_Chinese_chive_54_4	TCTTCTTCTTCTTCTTCTTCT	TCT(3*7)	196	21	TTCTTCAAACACCAAATCCAAATCTC[TCTTCTTCTTCTTCTTCTTCT]TTTTTACCTCGTATTCCATCTCAGATCTGACTCTAATATCTCAGATCTACCCATTCCCGACTCAAACTATGGAGAAATCAACCTGCA	TTCTTCAAACACCAAATCCAAAT	59.745	TGCAGGTTGATTTCTCCATAGTT	60.014	134
CL1203.Contig3_Chinese_chive_54_5	TCTTCTTCTTCTTCTTCTTCT	TCT(3*7)	196	21	CTTTTCTTCAAACACCAAATCCAAATCTC[TCTTCTTCTTCTTCTTCTTCT]TTTTTACCTCGTATTCCATCTCAGATCTGACTCTAATATCTCAGATCTACCCATTCCCGACTCAAACTATGGAGAAATCAACCTGCA	CTTTTCTTCAAACACCAAATCCA	60.362	TGCAGGTTGATTTCTCCATAGTT	60.014	137
CL1242.Contig2_Chinese_chive_56_1	CTTCTTCTTCTTCTT	CTT(3*5)	1066	15	TCCAGCTCCGTGTTTTAGTATTCCAGCTTTAAGAG[CTTCTTCTTCTTCTT]TGGACCATCTCTGCTTAGGAGCACCCATTGACAAATGTTGCAAGGAGTTTTCTATATGCTTCAGTCAGATCATATAAACCTAAAAAACTGACCAGAGTACAAATTGTCGA	TCCAGCTCCGTGTTTTAGTATTC	59.68	TCGACAATTTGTACTCTGGTCAGT	60.095	160
CL1242.Contig2_Chinese_chive_56_3	CTTCTTCTTCTTCTT	CTT(3*5)	1066	15	CAGCTCCGTGTTTTAGTATTCCAGCTTTAAGAG[CTTCTTCTTCTTCTT]TGGACCATCTCTGCTTAGGAGCACCCATTGACAAATGTTGCAAGGAGTTTTCTATATGCTTCAGTCAGATCATATAAACCTAAAAAACTGACCAGAGTACAAATTGTCGATT	CAGCTCCGTGTTTTAGTATTCCA	60.525	AATCGACAATTTGTACTCTGGTCA	59.934	160
CL1242.Contig2_Chinese_chive_56_5	CTTCTTCTTCTTCTT	CTT(3*5)	1066	15	CAGCTCCGTGTTTTAGTATTCCAGCTTTAAGAG[CTTCTTCTTCTTCTT]TGGACCATCTCTGCTTAGGAGCACCCATTGACAAATGTTGCAAGGAGTTTTCTATATGCTTCAGTCAGATCATATAAACCTAAAAAACTGACCAGAGTACAAATTGTCGA	CAGCTCCGTGTTTTAGTATTCCA	60.525	TCGACAATTTGTACTCTGGTCAGT	60.095	158
CL1312.Contig1_Chinese_chive_57_1	CTGCTGCTGCTGCTG	CTG(3*5)	258	15	TAACCGACTCCACATCCATTATCATCAAGCGCCACGGAGATGCCTTCCCACACGACGTCGCCT[CTGCTGCTGCTGCTG]AGATCGAGAAGGAAGCGTACGCTGCTGCTGATTCTGATGAGAGGTCCAAAT	TAACCGACTCCACATCCATTATC	60.089	ATTTGGACCTCTCATCAGAATCA	59.954	129
CL1312.Contig1_Chinese_chive_57_2	CTGCTGCTGCTGCTG	CTG(3*5)	258	15	CCTTATTCAAACCCTAACCGACTCCACATCCATTATCATCAAGCGCCACGGAGATGCCTTCCCACACGACGTCGCCT[CTGCTGCTGCTGCTG]AGATCGAGAAGGAAGCGTACGCTGCTGCTGATTCTGATGAGAGGTCCAAAT	CCTTATTCAAACCCTAACCGACT	59.793	ATTTGGACCTCTCATCAGAATCA	59.954	143
CL1312.Contig1_Chinese_chive_57_3	CTGCTGCTGCTGCTG	CTG(3*5)	258	15	TAACCGACTCCACATCCATTATCATCAAGCGCCACGGAGATGCCTTCCCACACGACGTCGCCT[CTGCTGCTGCTGCTG]AGATCGAGAAGGAAGCGTACGCTGCTGCTGATTCTGATGAGAGGTCCAAATCTGAGAA	TAACCGACTCCACATCCATTATC	60.089	TTCTCAGATTTGGACCTCTCATC	59.705	136
CL1312.Contig1_Chinese_chive_57_4	CTGCTGCTGCTGCTG	CTG(3*5)	258	15	CCTTATTCAAACCCTAACCGACTCCACATCCATTATCATCAAGCGCCACGGAGATGCCTTCCCACACGACGTCGCCT[CTGCTGCTGCTGCTG]AGATCGAGAAGGAAGCGTACGCTGCTGCTGATTCTGATGAGAGGTCCAAATCTGAGAA	CCTTATTCAAACCCTAACCGACT	59.793	TTCTCAGATTTGGACCTCTCATC	59.705	150
CL1312.Contig1_Chinese_chive_57_5	CTGCTGCTGCTGCTG	CTG(3*5)	258	15	TTATTCAAACCCTAACCGACTCCACATCCATTATCATCAAGCGCCACGGAGATGCCTTCCCACACGACGTCGCCT[CTGCTGCTGCTGCTG]AGATCGAGAAGGAAGCGTACGCTGCTGCTGATTCTGATGAGAGGTCCAAAT	TTATTCAAACCCTAACCGACTCC	60.561	ATTTGGACCTCTCATCAGAATCA	59.954	141
CL1481.Contig4_Chinese_chive_70_1	CTTCTTCTTCTTCTT	CTT(3*5)	643	15	CTCCATTTTCCAGTCTCTTTGAATCCTTCTTTTTGTTTTCTTGCTTTGATTTTGTGAC[CTTCTTCTTCTTCTT]TCCAAAACAGCAACAACACCATTTA	CTCCATTTTCCAGTCTCTTTGAA	59.749	TAAATGGTGTTGTTGCTGTTTTG	59.953	98
CL1481.Contig4_Chinese_chive_70_2	CTTCTTCTTCTTCTT	CTT(3*5)	643	15	CTCCATTTTCCAGTCTCTTTGAATCCTTCTTTTTGTTTTCTTGCTTTGATTTTGTGAC[CTTCTTCTTCTTCTT]TCCAAAACAGCAACAACACCATTTAGGCAAACAATTGCAAGTTCGTGTCGGTGTTTTCTTTGTTTTTGGAGCACCATAAC	CTCCATTTTCCAGTCTCTTTGAA	59.749	GTTATGGTGCTCCAAAAACAAAG	59.926	153
CL1481.Contig4_Chinese_chive_70_3	CTTCTTCTTCTTCTT	CTT(3*5)	643	15	CTCCATTTTCCAGTCTCTTTGAATCCTTCTTTTTGTTTTCTTGCTTTGATTTTGTGAC[CTTCTTCTTCTTCTT]TCCAAAACAGCAACAACACCATTTAGGCAAACAATT	CTCCATTTTCCAGTCTCTTTGAA	59.749	AATTGTTTGCCTAAATGGTGTTG	60.154	109
CL1481.Contig4_Chinese_chive_70_4	CTTCTTCTTCTTCTT	CTT(3*5)	643	15	CTCCATTTTCCAGTCTCTTTGAATCCTTCTTTTTGTTTTCTTGCTTTGATTTTGTGAC[CTTCTTCTTCTTCTT]TCCAAAACAGCAACAACACCATTTAGGCAAACAATTG	CTCCATTTTCCAGTCTCTTTGAA	59.749	CAATTGTTTGCCTAAATGGTGTT	60.154	110
CL1481.Contig4_Chinese_chive_70_5	CTTCTTCTTCTTCTT	CTT(3*5)	643	15	CTCCATTTTCCAGTCTCTTTGAATCCTTCTTTTTGTTTTCTTGCTTTGATTTTGTGAC[CTTCTTCTTCTTCTT]TCCAAAACAGCAACAACACCATTTAGGCAAACAAT	CTCCATTTTCCAGTCTCTTTGAA	59.749	ATTGTTTGCCTAAATGGTGTTGT	59.7	108
CL1495.Contig1_Chinese_chive_71_1	CCACCACCACCACCA	CCA(3*5)	844	15	AAATGATGGAACCTACTCCACTGCCACCACCACCGCCACCACCACCACCTCCG[CCACCACCACCACCA]CCGCCACACTGGCTTTGGCAACCATCCCCACAGTAATCTGGTGT	AAATGATGGAACCTACTCCACTG	59.402	ACACCAGATTACTGTGGGGATG	61.047	112
CL1495.Contig1_Chinese_chive_71_2	CCACCACCACCACCA	CCA(3*5)	844	15	AAATGATGGAACCTACTCCACTGCCACCACCACCGCCACCACCACCACCTCCG[CCACCACCACCACCA]CCGCCACACTGGCTTTGGCAACCATCCCCACAGTAATCTGGTG	AAATGATGGAACCTACTCCACTG	59.402	CACCAGATTACTGTGGGGATG	60.239	111
CL1495.Contig1_Chinese_chive_71_3	CCACCACCACCACCA	CCA(3*5)	844	15	AAATGATGGAACCTACTCCACTGCCACCACCACCGCCACCACCACCACCTCCG[CCACCACCACCACCA]CCGCCACACTGGCTTTGGCAACCATCCCCACAGTAATCTGGTGTGCTTCCGCAGTACCCATATTT	AAATGATGGAACCTACTCCACTG	59.402	AAATATGGGTACTGCGGAAGC	60.346	133
CL1495.Contig1_Chinese_chive_71_4	CCACCACCACCACCA	CCA(3*5)	844	15	ATTTTCATTACGATGAAGCAGCATGCGATTGAACTGGTCAGCCGAAATGATGGAACCTACTCCACTGCCACCACCACCGCCACCACCACCACCTCCG[CCACCACCACCACCA]CCGCCACACTGGCTTTGGCAACCATCCCCACAGTAATCTGGTGT	ATTTTCATTACGATGAAGCAGCA	60.962	ACACCAGATTACTGTGGGGATG	61.047	156
CL1495.Contig1_Chinese_chive_71_5	CCACCACCACCACCA	CCA(3*5)	844	15	AAATGATGGAACCTACTCCACTGCCACCACCACCGCCACCACCACCACCTCCG[CCACCACCACCACCA]CCGCCACACTGGCTTTGGCAACCATCCCCACAGTAATCTGGTGTGCTTCCG	AAATGATGGAACCTACTCCACTG	59.402	CGGAAGCACACCAGATTACTGT	61.468	119
CL1555.Contig2_Chinese_chive_72_1	GAGAGAGAGAGAGA	GA(2*7)	2067	14	GAAGTCGTAACAAGGTAGCCGTAGGGGAACCTGTGGCTGGATTGAATCTGAACGTGCGAAGCTAGTGAAGTGAGAACTACAAGGATATAGTGGAGAAC[GAGAGAGAGAGAGA]TAATAAGAAGCCTACAAAGAGAGCCA	GAAGTCGTAACAAGGTAGCCGTA	59.736	TGGCTCTCTTTGTAGGCTTCTTA	59.695	138
CL1555.Contig2_Chinese_chive_72_2	GAGAGAGAGAGAGA	GA(2*7)	2067	14	GCGAAGCTAGTGAAGTGAGAACTACAAGGATATAGTGGAGAAC[GAGAGAGAGAGAGA]TAATAAGAAGCCTACAAAGAGAGCCAAGGTAGCGAAACGGAGGAGACCGAAGGTAGCGTAGCTGTATATTAATAGCGGGACGACG	GCGAAGCTAGTGAAGTGAGAACT	59.38	CGTCGTCCCGCTATTAATATACA	60.241	142
CL1555.Contig2_Chinese_chive_72_3	GAGAGAGAGAGAGA	GA(2*7)	2067	14	GCGAAGCTAGTGAAGTGAGAACTACAAGGATATAGTGGAGAAC[GAGAGAGAGAGAGA]TAATAAGAAGCCTACAAAGAGAGCCA	GCGAAGCTAGTGAAGTGAGAACT	59.38	TGGCTCTCTTTGTAGGCTTCTTA	59.695	83
CL1555.Contig2_Chinese_chive_72_4	GAGAGAGAGAGAGA	GA(2*7)	2067	14	GAAGTCGTAACAAGGTAGCCGTAGGGGAACCTGTGGCTGGATTGAATCTGAACGTGCGAAGCTAGTGAAGTGAGAACTACAAGGATATAGTGGAGAAC[GAGAGAGAGAGAGA]TAATAAGAAGCCTACAAAGAGAGCCAAGGTAG	GAAGTCGTAACAAGGTAGCCGTA	59.736	CTACCTTGGCTCTCTTTGTAGGC	60.762	144
CL1555.Contig2_Chinese_chive_72_5	GAGAGAGAGAGAGA	GA(2*7)	2067	14	GCGAAGCTAGTGAAGTGAGAACTACAAGGATATAGTGGAGAAC[GAGAGAGAGAGAGA]TAATAAGAAGCCTACAAAGAGAGCCAAG	GCGAAGCTAGTGAAGTGAGAACT	59.38	CTTGGCTCTCTTTGTAGGCTTCT	60.538	85
CL1833.Contig1_Chinese_chive_77_1	ATATATATATATATAT	AT(2*8)	214	16	AAACAAAAATAGATGCTGCCAACAAGCCTGACAGGTAGCAAAACCCCCCGATACAAGCGAAAAAACAGAAAAACCCAAAAAATCATACAAAA[ATATATATATATATAT]AACTACAACTTCATGAAACTCCTCCAA	AAACAAAAATAGATGCTGCCAAC	59.574	TTGGAGGAGTTTCATGAAGTTGT	60.026	135
CL1833.Contig1_Chinese_chive_77_2	ATATATATATATATAT	AT(2*8)	214	16	AACCAAACAAAAATAGATGCTGCCAACAAGCCTGACAGGTAGCAAAACCCCCCGATACAAGCGAAAAAACAGAAAAACCCAAAAAATCATACAAAA[ATATATATATATATAT]AACTACAACTTCATGAAACTCCTCCAA	AACCAAACAAAAATAGATGCTGC	59.574	TTGGAGGAGTTTCATGAAGTTGT	60.026	139
CL1833.Contig1_Chinese_chive_77_3	ATATATATATATATAT	AT(2*8)	214	16	CAAAAATAGATGCTGCCAACAAGCCTGACAGGTAGCAAAACCCCCCGATACAAGCGAAAAAACAGAAAAACCCAAAAAATCATACAAAA[ATATATATATATATAT]AACTACAACTTCATGAAACTCCTCCAA	CAAAAATAGATGCTGCCAACAAG	60.978	TTGGAGGAGTTTCATGAAGTTGT	60.026	132
CL1833.Contig1_Chinese_chive_77_4	ATATATATATATATAT	AT(2*8)	214	16	CAAACAAAAATAGATGCTGCCAACAAGCCTGACAGGTAGCAAAACCCCCCGATACAAGCGAAAAAACAGAAAAACCCAAAAAATCATACAAAA[ATATATATATATATAT]AACTACAACTTCATGAAACTCCTCCAA	CAAACAAAAATAGATGCTGCCA	60.13	TTGGAGGAGTTTCATGAAGTTGT	60.026	136
CL1833.Contig1_Chinese_chive_77_5	ATATATATATATATAT	AT(2*8)	214	16	CAAACAAAAATAGATGCTGCCAACAAGCCTGACAGGTAGCAAAACCCCCCGATACAAGCGAAAAAACAGAAAAACCCAAAAAATCATACAAAA[ATATATATATATATAT]AACTACAACTTCATGAAACTCCTCCAA	CAAACAAAAATAGATGCTGCCAA	61.304	TTGGAGGAGTTTCATGAAGTTGT	60.026	136
CL1997.Contig1_Chinese_chive_84_1	TGTTGTTGTTGTTGTTGTTGT	TGT(3*7)	595	21	GTTAGAGGGTTCTGCGAAAGAATTGGGTTCGATCTTGGTAGCTGAGGGAGTTGCAATTGTGGCTGTTGTTGCTGCTGCTGGTGC[TGTTGTTGTTGTTGTTGTTGT]TGGTTTAGAGACTGTGATTGCGGGTTCGCAGGTATGTACTGCGGTTGAGACTGAG	GTTAGAGGGTTCTGCGAAAGAAT	60.14	CTCAGTCTCAACCGCAGTACATA	59.457	160
CL1997.Contig1_Chinese_chive_84_2	TGTTGTTGTTGTTGTTGTTGT	TGT(3*7)	595	21	GTTAGAGGGTTCTGCGAAAGAATTGGGTTCGATCTTGGTAGCTGAGGGAGTTGCAATTGTGGCTGTTGTTGCTGCTGCTGGTGC[TGTTGTTGTTGTTGTTGTTGT]TGGTTTAGAGACTGTGATTGCGGGTTCGCAGGTATGTACTGCGGTTGAGACT	GTTAGAGGGTTCTGCGAAAGAAT	60.14	AGTCTCAACCGCAGTACATACCT	59.248	157
CL1997.Contig1_Chinese_chive_84_3	TGTTGTTGTTGTTGTTGTTGT	TGT(3*7)	595	21	AGAATTGGGTTCGATCTTGGTAGCTGAGGGAGTTGCAATTGTGGCTGTTGTTGCTGCTGCTGGTGC[TGTTGTTGTTGTTGTTGTTGT]TGGTTTAGAGACTGTGATTGCGGGTTCGCAGGTATGTACTGCGGTTGAGACTGAGGTTGTGAGTGTTG	AGAATTGGGTTCGATCTTGGTAG	60.698	CAACACTCACAACCTCAGTCTCA	60.386	155
CL1997.Contig1_Chinese_chive_84_4	TGTTGTTGTTGTTGTTGTTGT	TGT(3*7)	595	21	GTTAGAGGGTTCTGCGAAAGAATTGGGTTCGATCTTGGTAGCTGAGGGAGTTGCAATTGTGGCTGTTGTTGCTGCTGCTGGTGC[TGTTGTTGTTGTTGTTGTTGT]TGGTTTAGAGACTGTGATTGCGGGTTCGCAGGTATGTACTGCGGTTGAGACTG	GTTAGAGGGTTCTGCGAAAGAAT	60.14	CAGTCTCAACCGCAGTACATACC	60.965	158
CL1997.Contig1_Chinese_chive_84_5	TGTTGTTGTTGTTGTTGTTGT	TGT(3*7)	595	21	AGAATTGGGTTCGATCTTGGTAGCTGAGGGAGTTGCAATTGTGGCTGTTGTTGCTGCTGCTGGTGC[TGTTGTTGTTGTTGTTGTTGT]TGGTTTAGAGACTGTGATTGCGGGTTCGCAGGTATGTACTGCGGTTGAGACTGAG	AGAATTGGGTTCGATCTTGGTAG	60.698	CTCAGTCTCAACCGCAGTACATA	59.457	142
CL201.Contig2_Chinese_chive_8_1	TGCTGCTGCTGCTGCTGC	TGC(3*6)	487	18	TCTCCAGTACTAAGGCAGAATGCTTCTTTACCAAGGGAGAGAGTAATTGCATATAAAGGCACAGTCTCACA[TGCTGCTGCTGCTGCTGC]TATTGCTTCCGAAAGCACTTCTGAACCAAACTTGGTGAA	TCTCCAGTACTAAGGCAGAATGC	59.926	TTCACCAAGTTTGGTTCAGAAGT	60.061	128
CL201.Contig2_Chinese_chive_8_2	TGCTGCTGCTGCTGCTGC	TGC(3*6)	487	18	TCTCCAGTACTAAGGCAGAATGCTTCTTTACCAAGGGAGAGAGTAATTGCATATAAAGGCACAGTCTCACA[TGCTGCTGCTGCTGCTGC]TATTGCTTCCGAAAGCACTTCTGAACCAAACTTGGTGAATTGTACGGGAAATGAACAAGATACAGA	TCTCCAGTACTAAGGCAGAATGC	59.926	TCTGTATCTTGTTCATTTCCCGT	59.885	155
CL201.Contig2_Chinese_chive_8_3	TGCTGCTGCTGCTGCTGC	TGC(3*6)	487	18	TCTCCAGTACTAAGGCAGAATGCTTCTTTACCAAGGGAGAGAGTAATTGCATATAAAGGCACAGTCTCACA[TGCTGCTGCTGCTGCTGC]TATTGCTTCCGAAAGCACTTCTGAACCAAACTTG	TCTCCAGTACTAAGGCAGAATGC	59.926	CAAGTTTGGTTCAGAAGTGCTTT	59.848	123
CL201.Contig2_Chinese_chive_8_4	TGCTGCTGCTGCTGCTGC	TGC(3*6)	487	18	AGAATGCTTCTTTACCAAGGGAGAGAGTAATTGCATATAAAGGCACAGTCTCACA[TGCTGCTGCTGCTGCTGC]TATTGCTTCCGAAAGCACTTCTGAACCAAACTTGGTGAATTGTACGGGAAATGAACAAGATACAGA	AGAATGCTTCTTTACCAAGGGAG	60.134	TCTGTATCTTGTTCATTTCCCGT	59.885	139
CL201.Contig2_Chinese_chive_8_5	TGCTGCTGCTGCTGCTGC	TGC(3*6)	487	18	TTGCATATAAAGGCACAGTCTCACA[TGCTGCTGCTGCTGCTGC]TATTGCTTCCGAAAGCACTTCTGAACCAAACTTGGTGAA	TTGCATATAAAGGCACAGTCTCA	59.793	TTCACCAAGTTTGGTTCAGAAGT	60.061	82
CL2128.Contig1_Chinese_chive_89_1	TCATCATCATCATCATCATCA	TCA(3*7)	220	21	AATTGTTTCATCATCCTCGTCACCACCATCATCT[TCATCATCATCATCATCATCA]AGATCCTGTGATTTCAAAGAATGAAACTCTGGTGG	AATTGTTTCATCATCCTCGTCAC	60.243	CCACCAGAGTTTCATTCTTTGAA	60.5	90
CL2128.Contig1_Chinese_chive_89_2	TCATCATCATCATCATCATCA	TCA(3*7)	220	21	CCAACGATACATTAACCACCTTCTAATTTCACACAATTTCTATGCCAAGAAATTATTCATTTCAATTGTTTCATCATCCTCGTCACCACCATCATCT[TCATCATCATCATCATCATCA]AGATCCTGTGATTTCAAAGAATGAAACTCTGGTGG	CCAACGATACATTAACCACCTTC	59.659	CCACCAGAGTTTCATTCTTTGAA	60.5	153
CL2128.Contig1_Chinese_chive_89_3	TCATCATCATCATCATCATCA	TCA(3*7)	220	21	CAACCAACGATACATTAACCACCTTCTAATTTCACACAATTTCTATGCCAAGAAATTATTCATTTCAATTGTTTCATCATCCTCGTCACCACCATCATCT[TCATCATCATCATCATCATCA]AGATCCTGTGATTTCAAAGAATGAAACTCTGGTGG	CAACCAACGATACATTAACCACC	60.389	CCACCAGAGTTTCATTCTTTGAA	60.5	156
CL2128.Contig1_Chinese_chive_89_4	TCATCATCATCATCATCATCA	TCA(3*7)	220	21	TTTCACACAATTTCTATGCCAAGAAATTATTCATTTCAATTGTTTCATCATCCTCGTCACCACCATCATCT[TCATCATCATCATCATCATCA]AGATCCTGTGATTTCAAAGAATGAAACTCTGGTGGCGGCGGGCAGTCCTCAGTGATTGCTTCATCTC	TTTCACACAATTTCTATGCCAAG	59.175	GAGATGAAGCAATCACTGAGGAC	60.269	159
CL2128.Contig1_Chinese_chive_89_5	TCATCATCATCATCATCATCA	TCA(3*7)	220	21	TTCAATTGTTTCATCATCCTCGTCACCACCATCATCT[TCATCATCATCATCATCATCA]AGATCCTGTGATTTCAAAGAATGAAACTCTGGTGG	TTCAATTGTTTCATCATCCTCGT	60.716	CCACCAGAGTTTCATTCTTTGAA	60.5	93
CL2273.Contig1_Chinese_chive_96_1	TTCTTCTTCTTCTTCTTCTTCTTC	TTC(3*8)	1604	24	GGGACAGTGACAGCTTCTTTATTAGCAACACTAATAATAGGAATCTCATCAACAGCATTAACAAACTCTTTCTCCTGT[TTCTTCTTCTTCTTCTTCTTCTTC]GCATAATGAACTCAAATATCCATCATAGATATTATTTTCATGGTGTTCTTCTTCATCA	GGGACAGTGACAGCTTCTTTATT	58.84	TGATGAAGAAGAACACCATGAAA	59.601	160
CL2273.Contig1_Chinese_chive_96_2	TTCTTCTTCTTCTTCTTCTTCTTC	TTC(3*8)	1604	24	GGAATCTCATCAACAGCATTAACAAACTCTTTCTCCTGT[TTCTTCTTCTTCTTCTTCTTCTTC]GCATAATGAACTCAAATATCCATCATAGATATTATTTTCATGGTGTTCTTCTTCATCA	GGAATCTCATCAACAGCATTAACA	60.371	TGATGAAGAAGAACACCATGAAA	59.601	121
CL2273.Contig1_Chinese_chive_96_3	TTCTTCTTCTTCTTCTTCTTCTTC	TTC(3*8)	1604	24	TGGGACAGTGACAGCTTCTTTATTAGCAACACTAATAATAGGAATCTCATCAACAGCATTAACAAACTCTTTCTCCTGT[TTCTTCTTCTTCTTCTTCTTCTTC]GCATAATGAACTCAAATATCCATCATAGATATTATTTTCATGGTGTTCTTCTTCATC	TGGGACAGTGACAGCTTCTTTAT	60.178	GATGAAGAAGAACACCATGAAAA	58.226	160
CL2273.Contig1_Chinese_chive_96_4	TTCTTCTTCTTCTTCTTCTTCTTC	TTC(3*8)	1604	24	GGAATCTCATCAACAGCATTAACAAACTCTTTCTCCTGT[TTCTTCTTCTTCTTCTTCTTCTTC]GCATAATGAACTCAAATATCCATCATAGATATTATTTTCATGGTGTTCTTCTTCATCATCAAC	GGAATCTCATCAACAGCATTAACA	60.371	GTTGATGATGAAGAAGAACACCA	59.091	126
CL2273.Contig1_Chinese_chive_96_5	TTCTTCTTCTTCTTCTTCTTCTTC	TTC(3*8)	1604	24	GGAATCTCATCAACAGCATTAACAAACTCTTTCTCCTGT[TTCTTCTTCTTCTTCTTCTTCTTC]GCATAATGAACTCAAATATCCATCATAGATATTATTTTCATGGTGTTCTTCTTCATCATC	GGAATCTCATCAACAGCATTAACA	60.371	GATGATGAAGAAGAACACCATGA	59.045	123
CL2460.Contig2_Chinese_chive_102_1	TGGTGGTGGTGGTGGTGG	TGG(3*6)	993	18	AATAAGCTTAGGCTGTGCCTTGAGCTTGTGCAGTCTGCCGCTATGGTCATGTCGAGGGAAGAGGCTGCTCATAGCAACGTGAGTAA[TGGTGGTGGTGGTGGTGG]TAATGTGAGTTTGAATTTGGATTCGAG	AATAAGCTTAGGCTGTGCCTTG	59.939	CTCGAATCCAAATTCAAACTCAC	59.994	131
CL2460.Contig2_Chinese_chive_102_2	TGGTGGTGGTGGTGGTGG	TGG(3*6)	993	18	CAATAAGCTTAGGCTGTGCCTTGAGCTTGTGCAGTCTGCCGCTATGGTCATGTCGAGGGAAGAGGCTGCTCATAGCAACGTGAGTAA[TGGTGGTGGTGGTGGTGG]TAATGTGAGTTTGAATTTGGATTCGAG	CAATAAGCTTAGGCTGTGCCTT	59.939	CTCGAATCCAAATTCAAACTCAC	59.994	132
CL2460.Contig2_Chinese_chive_102_3	TGGTGGTGGTGGTGGTGG	TGG(3*6)	993	18	GACCCACATAGAGCCCAATAAGCTTAGGCTGTGCCTTGAGCTTGTGCAGTCTGCCGCTATGGTCATGTCGAGGGAAGAGGCTGCTCATAGCAACGTGAGTAA[TGGTGGTGGTGGTGGTGG]TAATGTGAGTTTGAATTTGGATTCGAG	GACCCACATAGAGCCCAATAAG	59.856	CTCGAATCCAAATTCAAACTCAC	59.994	147
CL2460.Contig2_Chinese_chive_102_4	TGGTGGTGGTGGTGGTGG	TGG(3*6)	993	18	AATAAGCTTAGGCTGTGCCTTGAGCTTGTGCAGTCTGCCGCTATGGTCATGTCGAGGGAAGAGGCTGCTCATAGCAACGTGAGTAA[TGGTGGTGGTGGTGGTGG]TAATGTGAGTTTGAATTTGGATTCGAGGATGGTGTATTTGAACCTTGGAA	AATAAGCTTAGGCTGTGCCTTG	59.939	TTCCAAGGTTCAAATACACCATC	60.102	154
CL2460.Contig2_Chinese_chive_102_5	TGGTGGTGGTGGTGGTGG	TGG(3*6)	993	18	CAATAAGCTTAGGCTGTGCCTTGAGCTTGTGCAGTCTGCCGCTATGGTCATGTCGAGGGAAGAGGCTGCTCATAGCAACGTGAGTAA[TGGTGGTGGTGGTGGTGG]TAATGTGAGTTTGAATTTGGATTCGAGGATGGTGTATTTGAACCTTGGAA	CAATAAGCTTAGGCTGTGCCTT	59.939	TTCCAAGGTTCAAATACACCATC	60.102	155
CL2571.Contig1_Chinese_chive_104_1	AGCAGCAGCAGCAGC	AGC(3*5)	226	15	CCTTGGCAAAAACTATGAAAAAGTAGT[AGCAGCAGCAGCAGC]AATAGCAGTAGCAGGAGATTGAGTAATGTCTCCTATCATCTTTAATGCAAGACAAGGATTTTCTACTGGGACAAAATGACCAGCTCCTAAAA	CCTTGGCAAAAACTATGAAAAAG	59.238	TTTTAGGAGCTGGTCATTTTGTC	59.659	134
CL2571.Contig1_Chinese_chive_104_2	AGCAGCAGCAGCAGC	AGC(3*5)	226	15	CCTTGGCAAAAACTATGAAAAAGTAGT[AGCAGCAGCAGCAGC]AATAGCAGTAGCAGGAGATTGAGTAATGTCTCCTATCATCTTTAATGCAAGACAAGGATTTTCTACTGGGACAAAATGACCAGCTCCTAAAACCCAATAG	CCTTGGCAAAAACTATGAAAAAG	59.238	CTATTGGGTTTTAGGAGCTGGTC	60.357	142
CL2571.Contig1_Chinese_chive_104_3	AGCAGCAGCAGCAGC	AGC(3*5)	226	15	CCTTGGCAAAAACTATGAAAAAGTAGT[AGCAGCAGCAGCAGC]AATAGCAGTAGCAGGAGATTGAGTAATGTCTCCTATCATCTTTAATGCAAGACAAGGATTTTCTACTGGGACAAAATGACCAGCTCCTAAAACCCAATAGA	CCTTGGCAAAAACTATGAAAAAG	59.238	TCTATTGGGTTTTAGGAGCTGGT	60.357	143
CL2571.Contig1_Chinese_chive_104_4	AGCAGCAGCAGCAGC	AGC(3*5)	226	15	CCTTGGCAAAAACTATGAAAAAGTAGT[AGCAGCAGCAGCAGC]AATAGCAGTAGCAGGAGATTGAGTAATGTCTCCTATCATCTTTAATGCAAGACAAGGATTTTCTACTGGGACAAAATGACCAG	CCTTGGCAAAAACTATGAAAAAG	59.238	CTGGTCATTTTGTCCCAGTAGAA	60.391	125
CL2571.Contig1_Chinese_chive_104_5	AGCAGCAGCAGCAGC	AGC(3*5)	226	15	CCTTGGCAAAAACTATGAAAAAGTAGT[AGCAGCAGCAGCAGC]AATAGCAGTAGCAGGAGATTGAGTAATGTCTCCTATCATCTTTAATGCAAGACAAGGATTTTCTACTGGGACAAA	CCTTGGCAAAAACTATGAAAAAG	59.238	TTTGTCCCAGTAGAAAATCCTTG	59.527	117
CL2616.Contig1_Chinese_chive_105_2	AAGAAGAAGAAGAAG	AAG(3*5)	260	15	TGGTCAAAGCCAGAAGAAGATAAAGAAGGAAAAAAGACCAAGTATCAAAGAAAAAGAAACAGAAATAGAAGGAGAAGATTATAATGAATCTACAAAGAGGAAGAGT[AAGAAGAAGAAGAAG]CATAAACAAACAGAGGAGATGCCAACGGTTAGTAT	TGGTCAAAGCCAGAAGAAGATAA	60.243	ATACTAACCGTTGGCATCTCCTC	60.725	156
CL2616.Contig1_Chinese_chive_105_3	AAGAAGAAGAAGAAG	AAG(3*5)	260	15	TGGTCAAAGCCAGAAGAAGATAAAGAAGGAAAAAAGACCAAGTATCAAAGAAAAAGAAACAGAAATAGAAGGAGAAGATTATAATGAATCTACAAAGAGGAAGAGT[AAGAAGAAGAAGAAG]CATAAACAAACAGAGGAGATGCCAACGGTTAGTATAG	TGGTCAAAGCCAGAAGAAGATAA	60.243	CTATACTAACCGTTGGCATCTCC	59.091	158
CL2704.Contig1_Chinese_chive_107_1	GATGATGATGATGAT	GAT(3*5)	994	15	AGAGACTTATTGAGCGCATGAACGCCCTCAATGCAAGAGCTGGTGCTGATGATATG[GATGATGATGATGAT]GAGGACGACGAGTGAAGTTGCAGTAAT	AGAGACTTATTGAGCGCATGAAC	59.933	ATTACTGCAACTTCACTCGTCGT	60.24	98
CL2704.Contig1_Chinese_chive_107_2	GATGATGATGATGAT	GAT(3*5)	994	15	AGAGACTTATTGAGCGCATGAACGCCCTCAATGCAAGAGCTGGTGCTGATGATATG[GATGATGATGATGAT]GAGGACGACGAGTGAAGTTGCAGTAATT	AGAGACTTATTGAGCGCATGAAC	59.933	AATTACTGCAACTTCACTCGTCG	60.704	99
CL2704.Contig1_Chinese_chive_107_3	GATGATGATGATGAT	GAT(3*5)	994	15	AAAGGAGCACAAGAGGTTCAACTTGAAGAAGCTTACTTATGATGAGAGGAAGAAGAGACTTATTGAGCGCATGAACGCCCTCAATGCAAGAGCTGGTGCTGATGATATG[GATGATGATGATGAT]GAGGACGACGAGTGAAGTTGCAGTAAT	AAAGGAGCACAAGAGGTTCAACT	60.678	ATTACTGCAACTTCACTCGTCGT	60.24	151
CL2704.Contig1_Chinese_chive_107_4	GATGATGATGATGAT	GAT(3*5)	994	15	AGAGACTTATTGAGCGCATGAACGCCCTCAATGCAAGAGCTGGTGCTGATGATATG[GATGATGATGATGAT]GAGGACGACGAGTGAAGTTGCAGTAA	AGAGACTTATTGAGCGCATGAAC	59.933	TTACTGCAACTTCACTCGTCGT	59.98	97
CL2704.Contig1_Chinese_chive_107_5	GATGATGATGATGAT	GAT(3*5)	994	15	GAAGAGACTTATTGAGCGCATGAACGCCCTCAATGCAAGAGCTGGTGCTGATGATATG[GATGATGATGATGAT]GAGGACGACGAGTGAAGTTGCAGTAAT	GAAGAGACTTATTGAGCGCATGA	60.882	ATTACTGCAACTTCACTCGTCGT	60.24	100
CL2732.Contig3_Chinese_chive_108_1	GGAGGAGGAGGAGGA	GGA(3*5)	285	15	CTACTATGGCAGTGGTGGATACCATCATGGAGGGGGTGGAGGATACCAAGGTGGGGGTGGTGGATATCATCATGGAGGCGGTGGAGGATACCAAGGTGGAGGCGGTGGGTATCATCAT[GGAGGAGGAGGAGGA]GGCAGCTGCTCGAATGGATGTTGTG	CTACTATGGCAGTGGTGGATACC	59.797	CACAACATCCATTCGAGCAG	60.263	158
CL2732.Contig3_Chinese_chive_108_2	GGAGGAGGAGGAGGA	GGA(3*5)	285	15	GTGGAGGATACCAAGGTGGAGGCGGTGGGTATCATCAT[GGAGGAGGAGGAGGA]GGCAGCTGCTCGAATGGATGTTGTGGACATGGATTCCATGGTGGATGCAGATGCTGCAAGACCCCTGATGAAGTCCCTGATCATGGTTAC	GTGGAGGATACCAAGGTGGAG	60.751	GTAACCATGATCAGGGACTTCAT	59.231	143
CL2732.Contig3_Chinese_chive_108_3	GGAGGAGGAGGAGGA	GGA(3*5)	285	15	TGGAGGATACCAAGGTGGAGGCGGTGGGTATCATCAT[GGAGGAGGAGGAGGA]GGCAGCTGCTCGAATGGATGTTGTGGACATGGATTCCATGGTGGATGCAGATGCTGCAAGACCCCTGATGAAGTCCCTGATCATGGTTAC	TGGAGGATACCAAGGTGGAG	59.92	GTAACCATGATCAGGGACTTCAT	59.231	142
CL2732.Contig3_Chinese_chive_108_5	GGAGGAGGAGGAGGA	GGA(3*5)	285	15	AGTGGTGGATACCATCATGGAGGGGGTGGAGGATACCAAGGTGGGGGTGGTGGATATCATCATGGAGGCGGTGGAGGATACCAAGGTGGAGGCGGTGGGTATCATCAT[GGAGGAGGAGGAGGA]GGCAGCTGCTCGAATGGATGTTGTGGACATGGATTC	AGTGGTGGATACCATCATGGAG	61.019	GAATCCATGTCCACAACATCC	60.05	159
CL284.Contig1_Chinese_chive_13_1	CGCCGCCGCCGCCGC	CGC(3*5)	187	15	TTATCTCCCTTCTTGAAAGGTCCATCGGATCTAGAATCTTTGACTCAAAGTGGCACCGCAGAGGAGGTCTCAGCGGCACGTAGG[CGCCGCCGCCGCCGC]TCAGATGCAATCGATAAACGCCGCCGCCGCCATATTTGAGAATCACGATGGT	TTATCTCCCTTCTTGAAAGGTCC	59.958	ACCATCGTGATTCTCAAATATGG	60.089	151
CL284.Contig1_Chinese_chive_13_2	CGCCGCCGCCGCCGC	CGC(3*5)	187	15	GGTCCATCGGATCTAGAATCTTTGACTCAAAGTGGCACCGCAGAGGAGGTCTCAGCGGCACGTAGG[CGCCGCCGCCGCCGC]TCAGATGCAATCGATAAACGCCGCCGCCGCCATATTTGAGAATCACGATGGT	GGTCCATCGGATCTAGAATCTTT	59.825	ACCATCGTGATTCTCAAATATGG	60.089	133
CL284.Contig1_Chinese_chive_13_3	CGCCGCCGCCGCCGC	CGC(3*5)	187	15	AGGTCCATCGGATCTAGAATCTTTGACTCAAAGTGGCACCGCAGAGGAGGTCTCAGCGGCACGTAGG[CGCCGCCGCCGCCGC]TCAGATGCAATCGATAAACGCCGCCGCCGCCATATTTGAGAATCACGATGGT	AGGTCCATCGGATCTAGAATCTT	59.484	ACCATCGTGATTCTCAAATATGG	60.089	134
CL284.Contig1_Chinese_chive_13_4	CGCCGCCGCCGCCGC	CGC(3*5)	187	15	CCATCGGATCTAGAATCTTTGACTCAAAGTGGCACCGCAGAGGAGGTCTCAGCGGCACGTAGG[CGCCGCCGCCGCCGC]TCAGATGCAATCGATAAACGCCGCCGCCGCCATATTTGAGAATCACGATGGT	CCATCGGATCTAGAATCTTTGAC	59.104	ACCATCGTGATTCTCAAATATGG	60.089	130
CL284.Contig1_Chinese_chive_13_5	CGCCGCCGCCGCCGC	CGC(3*5)	187	15	CCATCGGATCTAGAATCTTTGACTCAAAGTGGCACCGCAGAGGAGGTCTCAGCGGCACGTAGG[CGCCGCCGCCGCCGC]TCAGATGCAATCGATAAACGCCGCCGCCGCCATATTTGAGAATCACGATGGT	CCATCGGATCTAGAATCTTTGACT	59.991	ACCATCGTGATTCTCAAATATGG	60.089	130
CL2887.Contig2_Chinese_chive_110_1	GGCGGCGGCGGCGGC	GGC(3*5)	1758	15	GTCAGGCTGCATATGGCTTTGATGGAGCTCGAGAAGGAGTG[GGCGGCGGCGGCGGC]GTCTTCGTCGGTGTGTCTGTTGACGGCGAAGGCGATGGAGAGGGCGATGATGATGGAGACGAGGG	GTCAGGCTGCATATGGCTTT	60.243	CCCTCGTCTCCATCATCATC	60.439	121
CL2887.Contig2_Chinese_chive_110_2	GGCGGCGGCGGCGGC	GGC(3*5)	1758	15	AGGCTGCATATGGCTTTGATGGAGCTCGAGAAGGAGTG[GGCGGCGGCGGCGGC]GTCTTCGTCGGTGTGTCTGTTGACGGCGAAGGCGATGGAGAGGGCGATGATGATGGAGACGAGGG	AGGCTGCATATGGCTTTGAT	59.696	CCCTCGTCTCCATCATCATC	60.439	118
CL2887.Contig2_Chinese_chive_110_3	GGCGGCGGCGGCGGC	GGC(3*5)	1758	15	GTCAGGCTGCATATGGCTTTGATGGAGCTCGAGAAGGAGTG[GGCGGCGGCGGCGGC]GTCTTCGTCGGTGTGTCTGTTGACGGCGAAGGCGATGGAGAGGGCGATGATGATGGAGACGAGGGCGACCGCGGCGATGACGATGATGAGGAGGC	GTCAGGCTGCATATGGCTTT	60.243	GCCTCCTCATCATCGTCATC	60.598	151
CL2887.Contig2_Chinese_chive_110_4	GGCGGCGGCGGCGGC	GGC(3*5)	1758	15	GTCAGGCTGCATATGGCTTTGATGGAGCTCGAGAAGGAGTG[GGCGGCGGCGGCGGC]GTCTTCGTCGGTGTGTCTGTTGAC	GTCAGGCTGCATATGGCTTT	60.243	GTCAACAGACACACCGACGA	60.795	80
CL2887.Contig2_Chinese_chive_110_5	GGCGGCGGCGGCGGC	GGC(3*5)	1758	15	GCTTTGATGGAGCTCGAGAAGGAGTG[GGCGGCGGCGGCGGC]GTCTTCGTCGGTGTGTCTGTTGACGGCGAAGGCGATGGAGAGGGCGATGATGATGGAGACGAGGGCGACCGCGGCGATGACGATGATGAGGAGGC	GCTTTGATGGAGCTCGAGAAG	61.536	GCCTCCTCATCATCGTCATC	60.598	136
CL2949.Contig3_Chinese_chive_111_1	TATATATATATA	TA(2*6)	582	12	TACATGGACATGAAGCATGAAAACAACATAAATCTCAGCTGCATAT[TATATATATATA]GTGTTAGTAAATTTATGTAATACGCATCTGAAGTATGGTCGTGCTTCTGTGTTT	TACATGGACATGAAGCATGAAAA	60.37	AAACACAGAAGCACGACCATACT	60.109	112
CL2949.Contig3_Chinese_chive_111_2	TATATATATATA	TA(2*6)	582	12	ACTTACATGGACATGAAGCATGAAAACAACATAAATCTCAGCTGCATAT[TATATATATATA]GTGTTAGTAAATTTATGTAATACGCATCTGAAGTATGGTCGTGCTTCTGTGTTT	ACTTACATGGACATGAAGCATGA	59.513	AAACACAGAAGCACGACCATACT	60.109	115
CL2949.Contig3_Chinese_chive_111_3	TATATATATATA	TA(2*6)	582	12	TACATGGACATGAAGCATGAAAACAACATAAATCTCAGCTGCATAT[TATATATATATA]GTGTTAGTAAATTTATGTAATACGCATCTGAAGTATGGTCG	TACATGGACATGAAGCATGAAAA	60.37	CGACCATACTTCAGATGCGTATT	60.397	99
CL2949.Contig3_Chinese_chive_111_4	TATATATATATA	TA(2*6)	582	12	TACATGGACATGAAGCATGAAAACAACATAAATCTCAGCTGCATAT[TATATATATATA]GTGTTAGTAAATTTATGTAATACGCATCTGAAGTATGGTCGTGCTTCTGTGTTTTTATT	TACATGGACATGAAGCATGAAAA	60.37	AATAAAAACACAGAAGCACGACC	59.594	117
CL2949.Contig3_Chinese_chive_111_5	TATATATATATA	TA(2*6)	582	12	CACATTGTTGGAAACTTACATGGACATGAAGCATGAAAACAACATAAATCTCAGCTGCATAT[TATATATATATA]GTGTTAGTAAATTTATGTAATACGCATCTGAAGTATGGTCGTGCTTCTGTGTTT	CACATTGTTGGAAACTTACATGG	59.299	AAACACAGAAGCACGACCATACT	60.109	128
CL2980.Contig1_Chinese_chive_113_1	AGAAGAAGAAGAAGA	AGA(3*5)	2301	15	CAATTTCATTGATTTGTTGTGGAATAATAAGGATAGGCTCCAAATCAATTAC[AGAAGAAGAAGAAGA]CAGGAAACCCCACTTAGTGAAAATT	CAATTTCATTGATTTGTTGTGGA	59.728	AATTTTCACTAAGTGGGGTTTCC	59.657	92
CL2980.Contig1_Chinese_chive_113_2	AGAAGAAGAAGAAGA	AGA(3*5)	2301	15	CTTGCAATTTCATTGATTTGTTGTGGAATAATAAGGATAGGCTCCAAATCAATTAC[AGAAGAAGAAGAAGA]CAGGAAACCCCACTTAGTGAAAATT	CTTGCAATTTCATTGATTTGTTG	59.524	AATTTTCACTAAGTGGGGTTTCC	59.657	96
CL2980.Contig1_Chinese_chive_113_3	AGAAGAAGAAGAAGA	AGA(3*5)	2301	15	CAATTTCATTGATTTGTTGTGGAATAATAAGGATAGGCTCCAAATCAATTAC[AGAAGAAGAAGAAGA]CAGGAAACCCCACTTAGTGAAAAT	CAATTTCATTGATTTGTTGTGGA	59.728	ATTTTCACTAAGTGGGGTTTCCT	59.329	91
CL2980.Contig1_Chinese_chive_113_4	AGAAGAAGAAGAAGA	AGA(3*5)	2301	15	TTGCAATTTCATTGATTTGTTGTGGAATAATAAGGATAGGCTCCAAATCAATTAC[AGAAGAAGAAGAAGA]CAGGAAACCCCACTTAGTGAAAATT	TTGCAATTTCATTGATTTGTTGT	59.398	AATTTTCACTAAGTGGGGTTTCC	59.657	95
CL2980.Contig1_Chinese_chive_113_5	AGAAGAAGAAGAAGA	AGA(3*5)	2301	15	TGCAATTTCATTGATTTGTTGTGGAATAATAAGGATAGGCTCCAAATCAATTAC[AGAAGAAGAAGAAGA]CAGGAAACCCCACTTAGTGAAAATT	TGCAATTTCATTGATTTGTTGTG	60.754	AATTTTCACTAAGTGGGGTTTCC	59.657	94
CL299.Contig1_Chinese_chive_14_1	TAATAATAATAATAATAA	TAA(3*6)	312	18	GGAATATCTTGGTCTTAAAGTTAGGTGTATGTATATAG[TAATAATAATAATAATAA]TACATACACATACAAAATAATAATAATACTAATGATAATAATAAATAAAATAATAATAAAATACTAATATTAATAGTAATAGGAAACGAAAACTAAACATTACG	GGAATATCTTGGTCTTAAAGTTAGGTG	59.055	CGTAATGTTTAGTTTTCGTTTCC	57.09	160
CL299.Contig1_Chinese_chive_14_2	TAATAATAATAATAATAA	TAA(3*6)	312	18	GGAATATCTTGGTCTTAAAGTTAGGTGTATGTATATAG[TAATAATAATAATAATAA]TACATACACATACAAAATAATAATAATACTAATGATAATAATAAATAAAATAATAATAAAATACTAATATTAATAGTAATAGGAAACGAAAACTAAACATTACG	GGAATATCTTGGTCTTAAAGTTAGGTG	59.055	CGTAATGTTTAGTTTTCGTTTCCT	58	160
CL299.Contig1_Chinese_chive_14_3	TAATAATAATAATAATAA	TAA(3*6)	312	18	GGAATATCTTGGTCTTAAAGTTAGGTGTATGTATATAG[TAATAATAATAATAATAA]TACATACACATACAAAATAATAATAATACTAATGATAATAATAAATAAAATAATAATAAAATACTAATATTAATAGTAATAGGAAACGAAAACTAAACATTACG	GGAATATCTTGGTCTTAAAGTTAGGTGT	59.7	CGTAATGTTTAGTTTTCGTTTCC	57.09	160
CL299.Contig1_Chinese_chive_14_4	TAATAATAATAATAATAA	TAA(3*6)	312	18	GGAATATCTTGGTCTTAAAGTTAGGTGTATGTATATAG[TAATAATAATAATAATAA]TACATACACATACAAAATAATAATAATACTAATGATAATAATAAATAAAATAATAATAAAATACTAATATTAATAGTAATAGGAAACGAAAACTAAACATTACG	GGAATATCTTGGTCTTAAAGTTAGGTGT	59.7	CGTAATGTTTAGTTTTCGTTTCCT	58	160
CL299.Contig1_Chinese_chive_14_5	TAATAATAATAATAATAA	TAA(3*6)	312	18	TCTTGGTCTTAAAGTTAGGTGTATGTATATAG[TAATAATAATAATAATAA]TACATACACATACAAAATAATAATAATACTAATGATAATAATAAATAAAATAATAATAAAATACTAATATTAATAGTAATAGGAAACGAAAACTAAACATTACGTC	TCTTGGTCTTAAAGTTAGGTGTATG	56.032	GACGTAATGTTTAGTTTTCGTTTCC	59.431	156
CL3237.Contig1_Chinese_chive_125_1	TCGTCGTCGTCGTCG	TCG(3*5)	247	15	GCCTTGGCCTTTCTACTCTAACACTATCATCACCATCA[TCGTCGTCGTCGTCG]TCATCATCATCGCCATCATCATCCGGCAACAACCTCATGCGCCTTCTCCTCGGCCTGTCCTGCACTCTACCAGCAATCTCATCATTGCCATCATCAT	GCCTTGGCCTTTCTACTCTAACA	61.086	ATGATGATGGCAATGATGAGATT	60.554	150
CL3237.Contig1_Chinese_chive_125_2	TCGTCGTCGTCGTCG	TCG(3*5)	247	15	CCTTGGCCTTTCTACTCTAACACTATCATCACCATCA[TCGTCGTCGTCGTCG]TCATCATCATCGCCATCATCATCCGGCAACAACCTCATGCGCCTTCTCCTCGGCCTGTCCTGCACTCTACCAGCAATCTCATCATTGCCATCATCAT	CCTTGGCCTTTCTACTCTAACAC	58.535	ATGATGATGGCAATGATGAGATT	60.554	149
CL3237.Contig1_Chinese_chive_125_3	TCGTCGTCGTCGTCG	TCG(3*5)	247	15	ATCAAGCAACCTCATATGTCTCCGCCTTGGCCTTTCTACTCTAACACTATCATCACCATCA[TCGTCGTCGTCGTCG]TCATCATCATCGCCATCATCATCCGGCAACAACCTCATGCGCCTTCTCCTCGGCCTGTCCTGCACTCTACCAGCAATCTCA	ATCAAGCAACCTCATATGTCTCC	59.5	TGAGATTGCTGGTAGAGTGCAG	60.592	157
CL3237.Contig1_Chinese_chive_125_4	TCGTCGTCGTCGTCG	TCG(3*5)	247	15	CCTTGGCCTTTCTACTCTAACACTATCATCACCATCA[TCGTCGTCGTCGTCG]TCATCATCATCGCCATCATCATCCGGCAACAACCTCATGCGCCTTCTCCTCGGCCTGTCCTGCACTCTACCAGCAATCTCATCATTGCCATCATCAT	CCTTGGCCTTTCTACTCTAACACT	59.416	ATGATGATGGCAATGATGAGATT	60.554	149
CL3237.Contig1_Chinese_chive_125_5	TCGTCGTCGTCGTCG	TCG(3*5)	247	15	GCCTTGGCCTTTCTACTCTAACACTATCATCACCATCA[TCGTCGTCGTCGTCG]TCATCATCATCGCCATCATCATCCGGCAACAACCTCATGCGCCTTCTCCTCGGCCTGTCCTGCACTCTACCAGCAATCTCATCATTGCCATCATCATC	GCCTTGGCCTTTCTACTCTAACA	61.086	GATGATGATGGCAATGATGAGAT	61.07	151
CL332.Contig2_Chinese_chive_15_1	ATCATCATCATCATC	ATC(3*5)	1728	15	AGTATTGTGCTTATTGCTCGCAGACAACCGACAGCAGCTAAGGCACCAGG[ATCATCATCATCATC]GTTTGTCTCTGCTGTATCCAAGCACCTCCAAAATGCAGCAGCCAAATTTTGACATAACCCAAGTGCGTAT	AGTATTGTGCTTATTGCTCGCAG	60.798	ATACGCACTTGGGTTATGTCAAA	60.638	135
CL332.Contig2_Chinese_chive_15_2	ATCATCATCATCATC	ATC(3*5)	1728	15	TTCGATTTGAACATAAAGATGGGGAAGCCTGTTAACAGATTCGAGTATTGTGCTTATTGCTCGCAGACAACCGACAGCAGCTAAGGCACCAGG[ATCATCATCATCATC]GTTTGTCTCTGCTGTATCCAAGCAC	TTCGATTTGAACATAAAGATGGG	60.187	GTGCTTGGATACAGCAGAGACA	60.462	133
CL332.Contig2_Chinese_chive_15_3	ATCATCATCATCATC	ATC(3*5)	1728	15	AGTATTGTGCTTATTGCTCGCAGACAACCGACAGCAGCTAAGGCACCAGG[ATCATCATCATCATC]GTTTGTCTCTGCTGTATCCAAGCACCTCCAAAATGCAGCAGCCAAATTTTGACATAAC	AGTATTGTGCTTATTGCTCGCAG	60.798	GTTATGTCAAAATTTGGCTGCTG	60.866	123
CL332.Contig2_Chinese_chive_15_4	ATCATCATCATCATC	ATC(3*5)	1728	15	TTCGATTTGAACATAAAGATGGGGAAGCCTGTTAACAGATTCGAGTATTGTGCTTATTGCTCGCAGACAACCGACAGCAGCTAAGGCACCAGG[ATCATCATCATCATC]GTTTGTCTCTGCTGTATCCAAGC	TTCGATTTGAACATAAAGATGGG	60.187	GCTTGGATACAGCAGAGACAAA	59.522	131
CL332.Contig2_Chinese_chive_15_5	ATCATCATCATCATC	ATC(3*5)	1728	15	GTATTGTGCTTATTGCTCGCAGACAACCGACAGCAGCTAAGGCACCAGG[ATCATCATCATCATC]GTTTGTCTCTGCTGTATCCAAGCACCTCCAAAATGCAGCAGCCAAATTTTGACATAACCCAAGTGCGTAT	GTATTGTGCTTATTGCTCGCAG	59.938	ATACGCACTTGGGTTATGTCAAA	60.638	134
CL3666.Contig2_Chinese_chive_137_1	ACTACTACTACTACTACTACTACT	ACT(3*8)	201	24	TGATGCCATGAATAATCTAGGGTTTAATTGGAGTACTTACAGTAACAACAAAATTCTTCATGATAACTACTCCAAAAGCAGTATCATTGATCTTCCTTTAGCAAAACCA[ACTACTACTACTACTACTACTACT]TCACTTGTACATACTCCTGCACCA	TGATGCCATGAATAATCTAGGGT	59.714	TGGTGCAGGAGTATGTACAAGTG	60.103	157
CL3666.Contig2_Chinese_chive_137_2	ACTACTACTACTACTACTACTACT	ACT(3*8)	201	24	ATGATGCCATGAATAATCTAGGGTTTAATTGGAGTACTTACAGTAACAACAAAATTCTTCATGATAACTACTCCAAAAGCAGTATCATTGATCTTCCTTTAGCAAAACCA[ACTACTACTACTACTACTACTACT]TCACTTGTACATACTCCTGCACCA	ATGATGCCATGAATAATCTAGGGT	59.968	TGGTGCAGGAGTATGTACAAGTG	60.103	158
CL3666.Contig2_Chinese_chive_137_3	ACTACTACTACTACTACTACTACT	ACT(3*8)	201	24	TGATGCCATGAATAATCTAGGGTTTAATTGGAGTACTTACAGTAACAACAAAATTCTTCATGATAACTACTCCAAAAGCAGTATCATTGATCTTCCTTTAGCAAAACCA[ACTACTACTACTACTACTACTACT]TCACTTGTACATACTCCTGCACCAAG	TGATGCCATGAATAATCTAGGGT	59.714	CTTGGTGCAGGAGTATGTACAAG	58.848	159
CL3666.Contig2_Chinese_chive_137_4	ACTACTACTACTACTACTACTACT	ACT(3*8)	201	24	GATGCCATGAATAATCTAGGGTTTAATTGGAGTACTTACAGTAACAACAAAATTCTTCATGATAACTACTCCAAAAGCAGTATCATTGATCTTCCTTTAGCAAAACCA[ACTACTACTACTACTACTACTACT]TCACTTGTACATACTCCTGCACCA	GATGCCATGAATAATCTAGGGTTT	59.633	TGGTGCAGGAGTATGTACAAGTG	60.103	156
CL3666.Contig2_Chinese_chive_137_5	ACTACTACTACTACTACTACTACT	ACT(3*8)	201	24	GATGCCATGAATAATCTAGGGTTTAATTGGAGTACTTACAGTAACAACAAAATTCTTCATGATAACTACTCCAAAAGCAGTATCATTGATCTTCCTTTAGCAAAACCA[ACTACTACTACTACTACTACTACT]TCACTTGTACATACTCCTGCACCA	GATGCCATGAATAATCTAGGGTT	58.427	TGGTGCAGGAGTATGTACAAGTG	60.103	156
CL3836.Contig3_Chinese_chive_138_1	TCTTCTTCTTCTTCT	TCT(3*5)	324	15	AATAATCATCTTCTTCTTGCTGC[TCTTCTTCTTCTTCT]TTTTTAGGTCTTCACTGTTCACAGTATTTAATTCTGATCTGATTTCAGGGACATCTT	AATAATCATCTTCTTCTTGCTGC	56.902	AAGATGTCCCTGAAATCAGATCA	59.954	95
CL3836.Contig3_Chinese_chive_138_2	TCTTCTTCTTCTTCT	TCT(3*5)	324	15	AATAATCATCTTCTTCTTGCTGC[TCTTCTTCTTCTTCT]TTTTTAGGTCTTCACTGTTCACAGTATTTAATTCTGATCTGATTTCAGGGACATCTT	AATAATCATCTTCTTCTTGCTGCT	57.862	AAGATGTCCCTGAAATCAGATCA	59.954	95
CL3836.Contig3_Chinese_chive_138_3	TCTTCTTCTTCTTCT	TCT(3*5)	324	15	TGTAATAATCATCTTCTTCTTGCTGC[TCTTCTTCTTCTTCT]TTTTTAGGTCTTCACTGTTCACAGTATTTAATTCTGATCTGATTTCAGGGACATCTT	TGTAATAATCATCTTCTTCTTGCTGC	60.168	AAGATGTCCCTGAAATCAGATCA	59.954	98
CL3836.Contig3_Chinese_chive_138_4	TCTTCTTCTTCTTCT	TCT(3*5)	324	15	TGGTTGAATATTTTCTTTCAGATTGTTATCTAATGTTCCACTATCACTTGATACACTATTTGTAATAATCATCTTCTTCTTGCTGC[TCTTCTTCTTCTTCT]TTTTTAGGTCTTCACTGTTCACAGTATTTAATTCTGATCTGATTTCAGGGACATCTT	TGGTTGAATATTTTCTTTCAGATTG	58.665	AAGATGTCCCTGAAATCAGATCA	59.954	158
CL3836.Contig3_Chinese_chive_138_5	TCTTCTTCTTCTTCT	TCT(3*5)	324	15	ATAATCATCTTCTTCTTGCTGC[TCTTCTTCTTCTTCT]TTTTTAGGTCTTCACTGTTCACAGTATTTAATTCTGATCTGATTTCAGGGACATCTT	ATAATCATCTTCTTCTTGCTGCT	56.539	AAGATGTCCCTGAAATCAGATCA	59.954	94
CL392.Contig1_Chinese_chive_16_1	TCCTCCTCCTCCTCC	TCC(3*5)	340	15	ACTGTCATTTTGCTTAGTCCTGCGCATATATCATCAAATGATTCATCATAGTAGCCTTCTACATCATCATATTCTTCT[TCCTCCTCCTCCTCC]TTCTCTTCTTCTTCTACATATTCTTCTTCATTTTCACTGTCTTGATATGAAAGGGTTGACG	ACTGTCATTTTGCTTAGTCCTGC	59.839	CGTCAACCCTTTCATATCAAGAC	59.885	154
CL392.Contig1_Chinese_chive_16_2	TCCTCCTCCTCCTCC	TCC(3*5)	340	15	CCACTGTCATTTTGCTTAGTCCTGCGCATATATCATCAAATGATTCATCATAGTAGCCTTCTACATCATCATATTCTTCT[TCCTCCTCCTCCTCC]TTCTCTTCTTCTTCTACATATTCTTCTTCATTTTCACTGTCTTGATATGAAAGGGTTGACG	CCACTGTCATTTTGCTTAGTCCT	59.703	CGTCAACCCTTTCATATCAAGAC	59.885	156
CL392.Contig1_Chinese_chive_16_3	TCCTCCTCCTCCTCC	TCC(3*5)	340	15	TAGTCCTGCGCATATATCATCAAATGATTCATCATAGTAGCCTTCTACATCATCATATTCTTCT[TCCTCCTCCTCCTCC]TTCTCTTCTTCTTCTACATATTCTTCTTCATTTTCACTGTCTTGATATGAAAGGGTTGACG	TAGTCCTGCGCATATATCATCAA	59.621	CGTCAACCCTTTCATATCAAGAC	59.885	140
CL392.Contig1_Chinese_chive_16_4	TCCTCCTCCTCCTCC	TCC(3*5)	340	15	TAGTCCTGCGCATATATCATCAAATGATTCATCATAGTAGCCTTCTACATCATCATATTCTTCT[TCCTCCTCCTCCTCC]TTCTCTTCTTCTTCTACATATTCTTCTTCATTTTCACTGTCTTGATATGAAAGGGTTGACGAAATTGAAGAAAT	TAGTCCTGCGCATATATCATCAA	59.621	ATTTCTTCAATTTCGTCAACCCT	60.224	153
CL392.Contig1_Chinese_chive_16_5	TCCTCCTCCTCCTCC	TCC(3*5)	340	15	TCCACTGTCATTTTGCTTAGTCCTGCGCATATATCATCAAATGATTCATCATAGTAGCCTTCTACATCATCATATTCTTCT[TCCTCCTCCTCCTCC]TTCTCTTCTTCTTCTACATATTCTTCTTCATTTTCACTGTCTTGATATGAAAGGGTTGACG	TCCACTGTCATTTTGCTTAGTCC	60.528	CGTCAACCCTTTCATATCAAGAC	59.885	157
CL4234.Contig2_Chinese_chive_142_1	CTCCTCCTCCTCCTC	CTC(3*5)	175	15	CATTTACGCTTAATCATTTCCCATTTCCTAAAAAAATAATGCCACACCACCTCCTCGCACTAATCATTTTCGTATT[CTCCTCCTCCTCCTC]ATCCACTGCCAGAGACACCATAACCCCGACCACCCCTTTGCTCGACAACCAAACCCTAATCTGCTC	CATTTACGCTTAATCATTTCCCA	60.203	GAGCAGATTAGGGTTTGGTTGTC	61.216	157
CL4234.Contig2_Chinese_chive_142_2	CTCCTCCTCCTCCTC	CTC(3*5)	175	15	TGCATTTACGCTTAATCATTTCCCATTTCCTAAAAAAATAATGCCACACCACCTCCTCGCACTAATCATTTTCGTATT[CTCCTCCTCCTCCTC]ATCCACTGCCAGAGACACCATAACCCCGACCACCCCTTTGCTCGACAACCAAACCCTAATCTGCTC	TGCATTTACGCTTAATCATTTCC	60.33	GAGCAGATTAGGGTTTGGTTGTC	61.216	159
CL4234.Contig2_Chinese_chive_142_3	CTCCTCCTCCTCCTC	CTC(3*5)	175	15	CCTCGCACTAATCATTTTCGTATT[CTCCTCCTCCTCCTC]ATCCACTGCCAGAGACACCATAACCCCGACCACCCCTTTGCTCGACAACCAAACCCTAATCTGCTCCACCGGCGAATTCGCCCTCGGCTTCTTCAACACTTCCAACT	CCTCGCACTAATCATTTTCGTAT	59.553	AGTTGGAAGTGTTGAAGAAGCC	59.795	146
CL4234.Contig2_Chinese_chive_142_4	CTCCTCCTCCTCCTC	CTC(3*5)	175	15	CCTCGCACTAATCATTTTCGTATT[CTCCTCCTCCTCCTC]ATCCACTGCCAGAGACACCATAACCCCGACCACCCCTTTGCTCGACAACCAAACCCTAATCTGCTC	CCTCGCACTAATCATTTTCGTAT	59.553	GAGCAGATTAGGGTTTGGTTGTC	61.216	105
CL4234.Contig2_Chinese_chive_142_5	CTCCTCCTCCTCCTC	CTC(3*5)	175	15	CATTTACGCTTAATCATTTCCCATTTCCTAAAAAAATAATGCCACACCACCTCCTCGCACTAATCATTTTCGTATT[CTCCTCCTCCTCCTC]ATCCACTGCCAGAGACACCATAACCCCGACCACCCCTTTGCTCGACAACCAAACCCTAATCTGCT	CATTTACGCTTAATCATTTCCCA	60.203	AGCAGATTAGGGTTTGGTTGTC	59.526	156
CL4250.Contig1_Chinese_chive_143_1	TCGTCGTCGTCGTCG	TCG(3*5)	370	15	GTCATCTTTTCCTTCATCGTCACCAGCATCAGCATCCTCA[TCGTCGTCGTCGTCG]TCTTCACCAACAACATCATCCTCCTCATCATC	GTCATCTTTTCCTTCATCGTCAC	59.997	GATGATGAGGAGGATGATGTTGT	60.213	87
CL4250.Contig1_Chinese_chive_143_2	TCGTCGTCGTCGTCG	TCG(3*5)	370	15	GTCATCTTTTCCTTCATCGTCACCAGCATCAGCATCCTCA[TCGTCGTCGTCGTCG]TCTTCACCAACAACATCATCCTCCTCATCAT	GTCATCTTTTCCTTCATCGTCAC	59.997	ATGATGAGGAGGATGATGTTGTT	59.71	86
CL4250.Contig1_Chinese_chive_143_3	TCGTCGTCGTCGTCG	TCG(3*5)	370	15	TCTTCATCGTCATCTTTTCCTTCATCGTCACCAGCATCAGCATCCTCA[TCGTCGTCGTCGTCG]TCTTCACCAACAACATCATCCTCCTCATCAT	TCTTCATCGTCATCTTTTCCTTC	59.717	ATGATGAGGAGGATGATGTTGTT	59.71	94
CL4250.Contig1_Chinese_chive_143_4	TCGTCGTCGTCGTCG	TCG(3*5)	370	15	GTCATCTTTTCCTTCATCGTCACCAGCATCAGCATCCTCA[TCGTCGTCGTCGTCG]TCTTCACCAACAACATCATCCTCCTCATC	GTCATCTTTTCCTTCATCGTCAC	59.997	GATGAGGAGGATGATGTTGTTG	59.41	84
CL4250.Contig1_Chinese_chive_143_5	TCGTCGTCGTCGTCG	TCG(3*5)	370	15	GTCATCTTTTCCTTCATCGTCACCAGCATCAGCATCCTCA[TCGTCGTCGTCGTCG]TCTTCACCAACAACATCATCCTCCTCATCA	GTCATCTTTTCCTTCATCGTCAC	59.997	TGATGAGGAGGATGATGTTGTT	59.41	85
CL4301.Contig2_Chinese_chive_144_3	TCCGAGTCCGAGTCCGAGTCCGAG	TCCGAG(6*4)	231	24	CGATATCCTTTATCTCCGACTCCGAC[TCCGAGTCCGAGTCCGAGTCCGAG]TCCGATAACCCATCTCCTTCCGAACCCGCTTTATCCTCGCTAGATCTGAATGGAAGAATAGAGAAAGAAGAAGTGGTAACAGCCGAAGAAGAAAGAGAAGAAAC	CGATATCCTTTATCTCCGACTCC	60.297	GTTTCTTCTCTTTCTTCTTCGGC	60.018	154
CL4301.Contig2_Chinese_chive_144_4	TCCGAGTCCGAGTCCGAGTCCGAG	TCCGAG(6*4)	231	24	CCGATATCCTTTATCTCCGACTCCGAC[TCCGAGTCCGAGTCCGAGTCCGAG]TCCGATAACCCATCTCCTTCCGAACCCGCTTTATCCTCGCTAGATCTGAATGGAAGAATAGAGAAAGAAGAAGTGGTAACAGCCGAAGAAGAAAGAGAAGAAAC	CCGATATCCTTTATCTCCGACTC	60.297	GTTTCTTCTCTTTCTTCTTCGGC	60.018	155
CL4301.Contig2_Chinese_chive_144_5	TCCGAGTCCGAGTCCGAGTCCGAG	TCCGAG(6*4)	231	24	TCCGATATCCTTTATCTCCGACTCCGAC[TCCGAGTCCGAGTCCGAGTCCGAG]TCCGATAACCCATCTCCTTCCGAACCCGCTTTATCCTCGCTAGATCTGAATGGAAGAATAGAGAAAGAAGAAGTGGTAACAGCCGAAGAAGAAAGAGAAGAAAC	TCCGATATCCTTTATCTCCGACT	60.297	GTTTCTTCTCTTTCTTCTTCGGC	60.018	156
CL4404.Contig2_Chinese_chive_146_1	AAGAAGAAGAAGAAGAAG	AAG(3*6)	224	18	AAAAAGCTTCCACCAAAAGACTCTTCAGCAAGCGCTGAT[AAGAAGAAGAAGAAGAAG]GCGAAGTCGATCGAGACCTATAAGATTTACATTTTTAAAGTGTTGAAGCAGGTCCATC	AAAAAGCTTCCACCAAAAGACTC	60.153	GATGGACCTGCTTCAACACTTTA	60.528	115
CL4404.Contig2_Chinese_chive_146_2	AAGAAGAAGAAGAAGAAG	AAG(3*6)	224	18	GAAAAAGCTTCCACCAAAAGACTCTTCAGCAAGCGCTGAT[AAGAAGAAGAAGAAGAAG]GCGAAGTCGATCGAGACCTATAAGATTTACATTTTTAAAGTGTTGAAGCAGGTCCATC	GAAAAAGCTTCCACCAAAAGACT	60.153	GATGGACCTGCTTCAACACTTTA	60.528	116
CL4404.Contig2_Chinese_chive_146_3	AAGAAGAAGAAGAAGAAG	AAG(3*6)	224	18	AGAAAAAGCTTCCACCAAAAGACTCTTCAGCAAGCGCTGAT[AAGAAGAAGAAGAAGAAG]GCGAAGTCGATCGAGACCTATAAGATTTACATTTTTAAAGTGTTGAAGCAGGTCCATC	AGAAAAAGCTTCCACCAAAAGAC	60.153	GATGGACCTGCTTCAACACTTTA	60.528	117
CL4404.Contig2_Chinese_chive_146_4	AAGAAGAAGAAGAAGAAG	AAG(3*6)	224	18	GAGAAAAAGCTTCCACCAAAAGACTCTTCAGCAAGCGCTGAT[AAGAAGAAGAAGAAGAAG]GCGAAGTCGATCGAGACCTATAAGATTTACATTTTTAAAGTGTTGAAGCAGGTCCATC	GAGAAAAAGCTTCCACCAAAAGA	61.052	GATGGACCTGCTTCAACACTTTA	60.528	118
CL4404.Contig2_Chinese_chive_146_5	AAGAAGAAGAAGAAGAAG	AAG(3*6)	224	18	ACCAAAAGACTCTTCAGCAAGCGCTGAT[AAGAAGAAGAAGAAGAAG]GCGAAGTCGATCGAGACCTATAAGATTTACATTTTTAAAGTGTTGAAGCAGGTCCATC	ACCAAAAGACTCTTCAGCAAGC	60.061	GATGGACCTGCTTCAACACTTTA	60.528	104
CL4428.Contig1_Chinese_chive_147_1	GCAGCAGCAGCAGCAGCA	GCA(3*6)	1054	18	CCCAGACTTCACATTTTCCATACAACAGCAATAACAGTTTTCCTGACAATAATAT[GCAGCAGCAGCAGCAGCA]GCCAATGGGAATGCAAATGGGTGTTCAGTTCCAGCAAGCTATGCAAATGAACAACCAAGGAGGAATGAATATGCAGTGTC	CCCAGACTTCACATTTTCCATAC	59.755	GACACTGCATATTCATTCCTCCT	59.5	153
CL4428.Contig1_Chinese_chive_147_2	GCAGCAGCAGCAGCAGCA	GCA(3*6)	1054	18	CCCAGACTTCACATTTTCCATACAACAGCAATAACAGTTTTCCTGACAATAATAT[GCAGCAGCAGCAGCAGCA]GCCAATGGGAATGCAAATGGGTGTTCAGTTCCAGCAAGCTATGCAAATGAACAACCAAGGAGGAATGAATA	CCCAGACTTCACATTTTCCATAC	59.755	TATTCATTCCTCCTTGGTTGTTC	59.363	144
CL4428.Contig1_Chinese_chive_147_3	GCAGCAGCAGCAGCAGCA	GCA(3*6)	1054	18	TCACATTTTCCATACAACAGCAATAACAGTTTTCCTGACAATAATAT[GCAGCAGCAGCAGCAGCA]GCCAATGGGAATGCAAATGGGTGTTCAGTTCCAGCAAGCTATGCAAATGAACAACCAAGGAGGAATGAATATGCAGTGTC	TCACATTTTCCATACAACAGCAA	60.403	GACACTGCATATTCATTCCTCCT	59.5	145
CL4428.Contig1_Chinese_chive_147_4	GCAGCAGCAGCAGCAGCA	GCA(3*6)	1054	18	TTCACATTTTCCATACAACAGCAATAACAGTTTTCCTGACAATAATAT[GCAGCAGCAGCAGCAGCA]GCCAATGGGAATGCAAATGGGTGTTCAGTTCCAGCAAGCTATGCAAATGAACAACCAAGGAGGAATGAATATGCAGTGTC	TTCACATTTTCCATACAACAGCA	60.403	GACACTGCATATTCATTCCTCCT	59.5	146
CL4428.Contig1_Chinese_chive_147_5	GCAGCAGCAGCAGCAGCA	GCA(3*6)	1054	18	TCACATTTTCCATACAACAGCAATAACAGTTTTCCTGACAATAATAT[GCAGCAGCAGCAGCAGCA]GCCAATGGGAATGCAAATGGGTGTTCAGTTCCAGCAAGCTATGCAAATGAACAACCAAGGAGGAATGAATATGCAGTGTCCATATGGGAATAT	TCACATTTTCCATACAACAGCAA	60.403	ATATTCCCATATGGACACTGCAT	59.481	158
CL4485.Contig2_Chinese_chive_156_1	AGAGAGAGAGAGAGAGAGAGAG	AG(2*11)	299	22	TGAGTTTTCGAACTGAATGAAGAAATCTATGTCATGTGAAAATAATGTTTGCTATTTATAAAATAATAAAGTGGGTTTGAATA[AGAGAGAGAGAGAGAGAGAGAG]AATGGGAGAAGGTGGAGGAGGAAATTCAAGAGATTTAGACCAAACACCAACATGG	TGAGTTTTCGAACTGAATGAAGA	59.007	CCATGTTGGTGTTTGGTCTAAAT	60.028	160
CL4485.Contig2_Chinese_chive_156_2	AGAGAGAGAGAGAGAGAGAGAG	AG(2*11)	299	22	TGAGTTTTCGAACTGAATGAAGAAATCTATGTCATGTGAAAATAATGTTTGCTATTTATAAAATAATAAAGTGGGTTTGAATA[AGAGAGAGAGAGAGAGAGAGAG]AATGGGAGAAGGTGGAGGAGGAAATTCAAGAGAT	TGAGTTTTCGAACTGAATGAAGA	59.007	ATCTCTTGAATTTCCTCCTCCAC	59.96	139
CL4485.Contig2_Chinese_chive_156_3	AGAGAGAGAGAGAGAGAGAGAG	AG(2*11)	299	22	TGAGTTTTCGAACTGAATGAAGAAATCTATGTCATGTGAAAATAATGTTTGCTATTTATAAAATAATAAAGTGGGTTTGAATA[AGAGAGAGAGAGAGAGAGAGAG]AATGGGAGAAGGTGGAGGAGGAAATTCAAGAGATTTAGACCAAACACCAACATGG	TGAGTTTTCGAACTGAATGAAGAA	60.269	CCATGTTGGTGTTTGGTCTAAAT	60.028	160
CL4485.Contig2_Chinese_chive_156_4	AGAGAGAGAGAGAGAGAGAGAG	AG(2*11)	299	22	AATGGTGTATGAGTTTTCGAACTGAATGAAGAAATCTATGTCATGTGAAAATAATGTTTGCTATTTATAAAATAATAAAGTGGGTTTGAATA[AGAGAGAGAGAGAGAGAGAGAG]AATGGGAGAAGGTGGAGGAGGAAATTCAAGAGAT	AATGGTGTATGAGTTTTCGAACTG	59.475	ATCTCTTGAATTTCCTCCTCCAC	59.96	148
CL4485.Contig2_Chinese_chive_156_5	AGAGAGAGAGAGAGAGAGAGAG	AG(2*11)	299	22	ATGAGTTTTCGAACTGAATGAAGAAATCTATGTCATGTGAAAATAATGTTTGCTATTTATAAAATAATAAAGTGGGTTTGAATA[AGAGAGAGAGAGAGAGAGAGAG]AATGGGAGAAGGTGGAGGAGGAAATTCAAGAGAT	ATGAGTTTTCGAACTGAATGAAGA	59.308	ATCTCTTGAATTTCCTCCTCCAC	59.96	140
CL4689.Contig1_Chinese_chive_157_1	TCATCATCATCATCA	TCA(3*5)	973	15	TTTGAGCTTGCATCCTCTCTAACTCATTCTTTGCTTCTGTG[TCATCATCATCATCA]TGCGATGGTCCATCATCAACTGTTGACTGATCGCTCCCCATATTAGCAGTTAATAAGTGCAATCCAGTATTTATAGTTAAATCTTCCTTCTTGATCCCAAT	TTTGAGCTTGCATCCTCTCTAAC	60.035	ATTGGGATCAAGAAGGAAGATTT	59.357	157
CL4689.Contig1_Chinese_chive_157_2	TCATCATCATCATCA	TCA(3*5)	973	15	TTTGAGCTTGCATCCTCTCTAACTCATTCTTTGCTTCTGTG[TCATCATCATCATCA]TGCGATGGTCCATCATCAACTGTTGACTGATCGCTCCCCATATTAGCAGTTAAT	TTTGAGCTTGCATCCTCTCTAAC	60.035	ATTAACTGCTAATATGGGGAGCG	60.671	110
CL4689.Contig1_Chinese_chive_157_3	TCATCATCATCATCA	TCA(3*5)	973	15	TTCTTCTACCATACGTGCCATTTGAGCTTGCATCCTCTCTAACTCATTCTTTGCTTCTGTG[TCATCATCATCATCA]TGCGATGGTCCATCATCAACTGTTGACTGATCGCTCCCCATATTAGCAGTTAAT	TTCTTCTACCATACGTGCCATTT	59.912	ATTAACTGCTAATATGGGGAGCG	60.671	130
CL4689.Contig1_Chinese_chive_157_4	TCATCATCATCATCA	TCA(3*5)	973	15	TTTCTTCTACCATACGTGCCATTTGAGCTTGCATCCTCTCTAACTCATTCTTTGCTTCTGTG[TCATCATCATCATCA]TGCGATGGTCCATCATCAACTGTTGACTGATCGCTCCCCATATTAGCAGTTAAT	TTTCTTCTACCATACGTGCCATT	59.912	ATTAACTGCTAATATGGGGAGCG	60.671	131
CL4689.Contig1_Chinese_chive_157_5	TCATCATCATCATCA	TCA(3*5)	973	15	TTTTCTTCTACCATACGTGCCATTTGAGCTTGCATCCTCTCTAACTCATTCTTTGCTTCTGTG[TCATCATCATCATCA]TGCGATGGTCCATCATCAACTGTTGACTGATCGCTCCCCATATTAGCAGTTAAT	TTTTCTTCTACCATACGTGCCAT	59.912	ATTAACTGCTAATATGGGGAGCG	60.671	132
CL4712.Contig2_Chinese_chive_158_1	CAAATGCAAATGCAAATGCAAATG	CAAATG(6*4)	1539	24	AGAACCTGCTTCTCGACCTATTCAGCAAAATAGGGCCAACAGTGTAGCTCCACAAAGGCAACCACAATCAACTGAGGAATCCA[CAAATGCAAATGCAAATGCAAATG]ATGATTCAGAAGAGAATGATGAGACAAGGGAAAAGCTTCAGATGATTC	AGAACCTGCTTCTCGACCTATTC	60.268	GAATCATCTGAAGCTTTTCCCTT	60.089	155
CL4712.Contig2_Chinese_chive_158_2	CAAATGCAAATGCAAATGCAAATG	CAAATG(6*4)	1539	24	AGAACCTGCTTCTCGACCTATTCAGCAAAATAGGGCCAACAGTGTAGCTCCACAAAGGCAACCACAATCAACTGAGGAATCCA[CAAATGCAAATGCAAATGCAAATG]ATGATTCAGAAGAGAATGATGAGACAAGGGAAAAGCTTCAGATGATTCGAGTG	AGAACCTGCTTCTCGACCTATTC	60.268	CACTCGAATCATCTGAAGCTTTT	59.906	160
CL4712.Contig2_Chinese_chive_158_3	CAAATGCAAATGCAAATGCAAATG	CAAATG(6*4)	1539	24	AGAACCTGCTTCTCGACCTATTCAGCAAAATAGGGCCAACAGTGTAGCTCCACAAAGGCAACCACAATCAACTGAGGAATCCA[CAAATGCAAATGCAAATGCAAATG]ATGATTCAGAAGAGAATGATGAGACAAGGGAAAAGCTTCAGAT	AGAACCTGCTTCTCGACCTATTC	60.268	ATCTGAAGCTTTTCCCTTGTCTC	60.248	150
CL4712.Contig2_Chinese_chive_158_4	CAAATGCAAATGCAAATGCAAATG	CAAATG(6*4)	1539	24	AGAACCTGCTTCTCGACCTATTCAGCAAAATAGGGCCAACAGTGTAGCTCCACAAAGGCAACCACAATCAACTGAGGAATCCA[CAAATGCAAATGCAAATGCAAATG]ATGATTCAGAAGAGAATGATGAGACAAGGGA	AGAACCTGCTTCTCGACCTATTC	60.268	TCCCTTGTCTCATCATTCTCTTC	59.705	138
CL4712.Contig2_Chinese_chive_158_5	CAAATGCAAATGCAAATGCAAATG	CAAATG(6*4)	1539	24	AGAACCTGCTTCTCGACCTATTCAGCAAAATAGGGCCAACAGTGTAGCTCCACAAAGGCAACCACAATCAACTGAGGAATCCA[CAAATGCAAATGCAAATGCAAATG]ATGATTCAGAAGAGAATGATGAGACAAGGGAAAA	AGAACCTGCTTCTCGACCTATTC	60.268	TTTTCCCTTGTCTCATCATTCTC	59.585	141
CL4788.Contig1_Chinese_chive_159_1	TCCTCCTCCTCCTCC	TCC(3*5)	397	15	AAAATAAGATTTTGAAGGCCAGCCTCGACTAGTCTTCTCCCCTACAATCTCCTCTTCCTCTTCTTCT[TCCTCCTCCTCCTCC]ACTCTACGTATCCTCTCACTCACAATCCT	AAAATAAGATTTTGAAGGCCAGC	59.991	AGGATTGTGAGTGAGAGGATACG	59.652	111
CL4788.Contig1_Chinese_chive_159_2	TCCTCCTCCTCCTCC	TCC(3*5)	397	15	TTCTCCCCTACAATCTCCTCTTCCTCTTCTTCT[TCCTCCTCCTCCTCC]ACTCTACGTATCCTCTCACTCACAATCCTAAAAATCTTAGCAGCAGCGACAGATGTTGCCTTGCCACTGGATGGTACCCAATAAGAC	TTCTCCCCTACAATCTCCTCTTC	60.082	GTCTTATTGGGTACCATCCAGTG	59.645	135
CL4788.Contig1_Chinese_chive_159_3	TCCTCCTCCTCCTCC	TCC(3*5)	397	15	CCTCGACTAGTCTTCTCCCCTACAATCTCCTCTTCCTCTTCTTCT[TCCTCCTCCTCCTCC]ACTCTACGTATCCTCTCACTCACAATCCTAAAAATCTTAGCAGCAGCGACAGATGTTGCCTTGCCACTGGATGGTACCCAATAAGAC	CCTCGACTAGTCTTCTCCCCTAC	59.795	GTCTTATTGGGTACCATCCAGTG	59.645	147
CL4788.Contig1_Chinese_chive_159_4	TCCTCCTCCTCCTCC	TCC(3*5)	397	15	TCTTCTCCCCTACAATCTCCTCTTCCTCTTCTTCT[TCCTCCTCCTCCTCC]ACTCTACGTATCCTCTCACTCACAATCCTAAAAATCTTAGCAGCAGCGACAGATGTTGCCTTGCCACTGGATGGTACCCAATAAGAC	TCTTCTCCCCTACAATCTCCTCT	59.738	GTCTTATTGGGTACCATCCAGTG	59.645	137
CL4788.Contig1_Chinese_chive_159_5	TCCTCCTCCTCCTCC	TCC(3*5)	397	15	GTCTTCTCCCCTACAATCTCCTCTTCCTCTTCTTCT[TCCTCCTCCTCCTCC]ACTCTACGTATCCTCTCACTCACAATCCTAAAAATCTTAGCAGCAGCGACAGATGTTGCCTTGCCACTGGATGGTACCCAATAAGAC	GTCTTCTCCCCTACAATCTCCTC	59.613	GTCTTATTGGGTACCATCCAGTG	59.645	138
CL4788.Contig2_Chinese_chive_160_1	TCCTCCTCCTCCTCC	TCC(3*5)	165	15	CCTCGACTTACATGATCAATTTTCAAACTCAAGTCAGTTAGCTTTAGCTCTCTTCTTCT[TCCTCCTCCTCCTCC]ACTCTACGTATCCTCTCACTCACAATCCT	CCTCGACTTACATGATCAATTTTC	59.06	AGGATTGTGAGTGAGAGGATACG	59.652	103
CL4788.Contig2_Chinese_chive_160_2	TCCTCCTCCTCCTCC	TCC(3*5)	165	15	TCCTCGACTTACATGATCAATTTTCAAACTCAAGTCAGTTAGCTTTAGCTCTCTTCTTCT[TCCTCCTCCTCCTCC]ACTCTACGTATCCTCTCACTCACAATCCT	TCCTCGACTTACATGATCAATTTT	59.06	AGGATTGTGAGTGAGAGGATACG	59.652	104
CL4788.Contig2_Chinese_chive_160_3	TCCTCCTCCTCCTCC	TCC(3*5)	165	15	TGATCAATTTTCAAACTCAAGTCAGTTAGCTTTAGCTCTCTTCTTCT[TCCTCCTCCTCCTCC]ACTCTACGTATCCTCTCACTCACAATCCT	TGATCAATTTTCAAACTCAAGTCAG	59.695	AGGATTGTGAGTGAGAGGATACG	59.652	91
CL4788.Contig2_Chinese_chive_160_4	TCCTCCTCCTCCTCC	TCC(3*5)	165	15	TGATCAATTTTCAAACTCAAGTCAGTTAGCTTTAGCTCTCTTCTTCT[TCCTCCTCCTCCTCC]ACTCTACGTATCCTCTCACTCACAATCCTAAAAATCTTAGCAGCAGCGACAGATGTTGCCTTGCCACTGGATGGTACCCAATAAGAC	TGATCAATTTTCAAACTCAAGTCAG	59.695	GTCTTATTGGGTACCATCCAGTG	59.645	149
CL4788.Contig2_Chinese_chive_160_5	TCCTCCTCCTCCTCC	TCC(3*5)	165	15	TCGACTTACATGATCAATTTTCAAACTCAAGTCAGTTAGCTTTAGCTCTCTTCTTCT[TCCTCCTCCTCCTCC]ACTCTACGTATCCTCTCACTCACAATCCT	TCGACTTACATGATCAATTTTCAA	58.676	AGGATTGTGAGTGAGAGGATACG	59.652	101
CL4861.Contig1_Chinese_chive_161_1	AGGAGGAGGAGGAGG	AGG(3*5)	669	15	CCCAAGACAAACTCAAAAATGACATCTGAAATTCTGACAAAGAAGACCACAACAAAAATCACACAGCCAA[AGGAGGAGGAGGAGG]AAGAAGAGGACGAAGGGATCGAGGATGAAGAAGGAGAAGGTGAAGAGGAA	CCCAAGACAAACTCAAAAATGAC	59.9	TTCCTCTTCACCTTCTCCTTCTT	59.882	135
CL4861.Contig1_Chinese_chive_161_2	AGGAGGAGGAGGAGG	AGG(3*5)	669	15	TCTGACAAAGAAGACCACAACAAAAATCACACAGCCAA[AGGAGGAGGAGGAGG]AAGAAGAGGACGAAGGGATCGAGGATGAAGAAGGAGAAGGTGAAGAGGAA	TCTGACAAAGAAGACCACAACAA	59.805	TTCCTCTTCACCTTCTCCTTCTT	59.882	103
CL4861.Contig1_Chinese_chive_161_3	AGGAGGAGGAGGAGG	AGG(3*5)	669	15	TTCTGACAAAGAAGACCACAACAAAAATCACACAGCCAA[AGGAGGAGGAGGAGG]AAGAAGAGGACGAAGGGATCGAGGATGAAGAAGGAGAAGGTGAAGAGGAA	TTCTGACAAAGAAGACCACAACA	59.805	TTCCTCTTCACCTTCTCCTTCTT	59.882	104
CL4861.Contig1_Chinese_chive_161_4	AGGAGGAGGAGGAGG	AGG(3*5)	669	15	TGACAAAGAAGACCACAACAAAAATCACACAGCCAA[AGGAGGAGGAGGAGG]AAGAAGAGGACGAAGGGATCGAGGATGAAGAAGGAGAAGGTGAAGAGGAA	TGACAAAGAAGACCACAACAAAA	59.679	TTCCTCTTCACCTTCTCCTTCTT	59.882	101
CL4861.Contig1_Chinese_chive_161_5	AGGAGGAGGAGGAGG	AGG(3*5)	669	15	CCCAAGACAAACTCAAAAATGACATCTGAAATTCTGACAAAGAAGACCACAACAAAAATCACACAGCCAA[AGGAGGAGGAGGAGG]AAGAAGAGGACGAAGGGATCGAGGATGAAGAAGGAGAAGGTGAAGAGGA	CCCAAGACAAACTCAAAAATGAC	59.9	TCCTCTTCACCTTCTCCTTCTTC	60.355	134
CL5013.Contig1_Chinese_chive_166_1	CTTCTTCTTCTTCTT	CTT(3*5)	394	15	TCGAGACTTGGTATCGAAATGATGGGC[CTTCTTCTTCTTCTT]TTTGATGAAGACTGCAGGGCCGTCTCCTCCACCGCCCTCTTTGAAGGGCATGCCCAAAAGAGCAAGCAGTTTCAGCGCCTCATTGTCTGTATTTGCAGTTGTAGATATGCAGACGTCG	TCGAGACTTGGTATCGAAATGAT	59.979	CGACGTCTGCATATCTACAACTG	59.842	160
CL5013.Contig1_Chinese_chive_166_2	CTTCTTCTTCTTCTT	CTT(3*5)	394	15	GAGACTTGGTATCGAAATGATGGGC[CTTCTTCTTCTTCTT]TTTGATGAAGACTGCAGGGCCGTCTCCTCCACCGCCCTCTTTGAAGGGCATGCCCAAAAGAGCAAGCAGTTTCAGCGCCTCATTGTCTGTATTTGCAGTTGTAGATATGCAGACGTCG	GAGACTTGGTATCGAAATGATGG	59.849	CGACGTCTGCATATCTACAACTG	59.842	158
CL5013.Contig1_Chinese_chive_166_3	CTTCTTCTTCTTCTT	CTT(3*5)	394	15	TCGAGACTTGGTATCGAAATGATGGGC[CTTCTTCTTCTTCTT]TTTGATGAAGACTGCAGGGCCGTCTCCTCCACCGCCCTCTTTGAAGGGCATGCCCAAAAGAGCAAGCAGTTTCAGCGCCTCATTGTCTGTATTTGCAGT	TCGAGACTTGGTATCGAAATGAT	59.979	ACTGCAAATACAGACAATGAGGC	60.556	141
CL5013.Contig1_Chinese_chive_166_4	CTTCTTCTTCTTCTT	CTT(3*5)	394	15	GAGACTTGGTATCGAAATGATGGGC[CTTCTTCTTCTTCTT]TTTGATGAAGACTGCAGGGCCGTCTCCTCCACCGCCCTCTTTGAAGGGCATGCCCAAAAGAGCAAGCAGTTTCAGCGCCTCATTGTCTGTATTTGCAGT	GAGACTTGGTATCGAAATGATGG	59.849	ACTGCAAATACAGACAATGAGGC	60.556	139
CL5013.Contig1_Chinese_chive_166_5	CTTCTTCTTCTTCTT	CTT(3*5)	394	15	ATTTCGTCCTCGAGACTTGGTATCGAAATGATGGGC[CTTCTTCTTCTTCTT]TTTGATGAAGACTGCAGGGCCGTCTCCTCCACCGCCCTCTTTGAAGGGCATGCCCAAAAGAGCAAGCAGTTTCAGCGCCTCATTGTCTGTATTTGCAGT	ATTTCGTCCTCGAGACTTGGTAT	60.373	ACTGCAAATACAGACAATGAGGC	60.556	150
CL5166.Contig1_Chinese_chive_171_1	TCTTCTTCTTCTTCTTCT	TCT(3*6)	887	18	CCATCATCATCACCTTCAAGAAATAGATCAAAA[TCTTCTTCTTCTTCTTCT]TCAGGATCCTCTCCATTTCCACCATTTCCGACATCTTTCCCTTTCCCATTGGAAGGAGTATCCTCAAACTTATCATTCTCTTCGTCAACTTCTTTTGTGTTTCC	CCATCATCATCACCTTCAAGAAA	61.214	GGAAACACAAAAGAAGTTGACGA	60.539	155
CL5166.Contig1_Chinese_chive_171_2	TCTTCTTCTTCTTCTTCT	TCT(3*6)	887	18	TCCATCATCATCACCTTCAAGAAATAGATCAAAA[TCTTCTTCTTCTTCTTCT]TCAGGATCCTCTCCATTTCCACCATTTCCGACATCTTTCCCTTTCCCATTGGAAGGAGTATCCTCAAACTTATCATTCTCTTCGTCAACTTCTTTTGTGTTTCC	TCCATCATCATCACCTTCAAGA	60.461	GGAAACACAAAAGAAGTTGACGA	60.539	156
CL5166.Contig1_Chinese_chive_171_3	TCTTCTTCTTCTTCTTCT	TCT(3*6)	887	18	GTTCCATCATCATCACCTTCAAGAAATAGATCAAAA[TCTTCTTCTTCTTCTTCT]TCAGGATCCTCTCCATTTCCACCATTTCCGACATCTTTCCCTTTCCCATTGGAAGGAGTATCCTCAAAC	GTTCCATCATCATCACCTTCAA	59.797	GTTTGAGGATACTCCTTCCAATG	59.014	123
CL5166.Contig1_Chinese_chive_171_4	TCTTCTTCTTCTTCTTCT	TCT(3*6)	887	18	CCATCATCATCACCTTCAAGAAATAGATCAAAA[TCTTCTTCTTCTTCTTCT]TCAGGATCCTCTCCATTTCCACCATTTCCGACATCTTTCCCTTTCCCATTGGAAGGAGTATCCTCAAAC	CCATCATCATCACCTTCAAGAAA	61.214	GTTTGAGGATACTCCTTCCAATG	59.014	120
CL5166.Contig1_Chinese_chive_171_5	TCTTCTTCTTCTTCTTCT	TCT(3*6)	887	18	CATTTCCCTGTGAAAAATCTCAAGCTCCCTCATAAACGCAGCCTGCTCTTCTTCGGTTCCATCATCATCACCTTCAAGAAATAGATCAAAA[TCTTCTTCTTCTTCTTCT]TCAGGATCCTCTCCATTTCCACCATTT	CATTTCCCTGTGAAAAATCTCAA	60.33	AAATGGTGGAAATGGAGAGGAT	60.901	136
CL5184.Contig1_Chinese_chive_172_1	TCTTCTTCTTCTTCT	TCT(3*5)	1030	15	CCCTTTTTCTCCTCTTTCACATTACAACAAGTATTCC[TCTTCTTCTTCTTCT]TTTTGCTTATGCAGAAGCATACAACTCCAACACATGCAGCTATA	CCCTTTTTCTCCTCTTTCACATT	59.992	TATAGCTGCATGTGTTGGAGTTG	60.2	96
CL5184.Contig1_Chinese_chive_172_2	TCTTCTTCTTCTTCT	TCT(3*5)	1030	15	CCCTTTTTCTCCTCTTTCACATTACAACAAGTATTCC[TCTTCTTCTTCTTCT]TTTTGCTTATGCAGAAGCATACAACTCCAACACA	CCCTTTTTCTCCTCTTTCACATT	59.992	TGTGTTGGAGTTGTATGCTTCTG	60.218	86
CL5184.Contig1_Chinese_chive_172_3	TCTTCTTCTTCTTCT	TCT(3*5)	1030	15	CCCTTTTTCTCCTCTTTCACATTACAACAAGTATTCC[TCTTCTTCTTCTTCT]TTTTGCTTATGCAGAAGCATACAACTCCAACACATGCAGCTATAACGGCTAACAGTATTGCTGTACCGATAACAACAGG	CCCTTTTTCTCCTCTTTCACATT	59.992	CCTGTTGTTATCGGTACAGCAAT	60.302	131
CL5184.Contig1_Chinese_chive_172_4	TCTTCTTCTTCTTCT	TCT(3*5)	1030	15	GTTAAGGCCTGTATGACCCTTTTTCTCCTCTTTCACATTACAACAAGTATTCC[TCTTCTTCTTCTTCT]TTTTGCTTATGCAGAAGCATACAACTCCAACACATGCAGCTATA	GTTAAGGCCTGTATGACCCTTTT	59.799	TATAGCTGCATGTGTTGGAGTTG	60.2	112
CL5184.Contig1_Chinese_chive_172_5	TCTTCTTCTTCTTCT	TCT(3*5)	1030	15	GTTAAGGCCTGTATGACCCTTTTTCTCCTCTTTCACATTACAACAAGTATTCC[TCTTCTTCTTCTTCT]TTTTGCTTATGCAGAAGCATACAACTCCAACACA	GTTAAGGCCTGTATGACCCTTTT	59.799	TGTGTTGGAGTTGTATGCTTCTG	60.218	102
CL5577.Contig1_Chinese_chive_183_1	TCTTCTTCTTCTTCT	TCT(3*5)	280	15	ATGTCACTGAGCTTCAGGCTAGAGCTATTATAAGCATGGCATATAATACTAAACAAGGTTGTACTACTTTGGTG[TCTTCTTCTTCTTCT]ATGAACCCGGGATTGTCCCTGAAGAGATCACT	ATGTCACTGAGCTTCAGGCTAGA	60.583	AGTGATCTCTTCAGGGACAATCC	60.86	121
CL5577.Contig1_Chinese_chive_183_2	TCTTCTTCTTCTTCT	TCT(3*5)	280	15	ATGTCACTGAGCTTCAGGCTAGAGCTATTATAAGCATGGCATATAATACTAAACAAGGTTGTACTACTTTGGTG[TCTTCTTCTTCTTCT]ATGAACCCGGGATTGTCCCTGAAGAGATCACTACAGCAGTTTCTTCAAAAAAGGAAGAATCGAATCAATGA	ATGTCACTGAGCTTCAGGCTAGA	60.583	TCATTGATTCGATTCTTCCTTTT	59.113	160
CL5577.Contig1_Chinese_chive_183_3	TCTTCTTCTTCTTCT	TCT(3*5)	280	15	GGCTAGAGCTATTATAAGCATGGCATATAATACTAAACAAGGTTGTACTACTTTGGTG[TCTTCTTCTTCTTCT]ATGAACCCGGGATTGTCCCTGAAGAGATCACTACAGCAGTTTCTTCAAAAAAGGAAGAATCGAATCAATGAAGCAT	GGCTAGAGCTATTATAAGCATGGC	59.819	ATGCTTCATTGATTCGATTCTTC	59.59	149
CL5577.Contig1_Chinese_chive_183_4	TCTTCTTCTTCTTCT	TCT(3*5)	280	15	GGCTAGAGCTATTATAAGCATGGCATATAATACTAAACAAGGTTGTACTACTTTGGTG[TCTTCTTCTTCTTCT]ATGAACCCGGGATTGTCCCTGAAGAGATCACTACAGCAGTTTCTTCAAAAAAGGAAGAATCGAATCAATGAAGCATC	GGCTAGAGCTATTATAAGCATGGC	59.819	GATGCTTCATTGATTCGATTCTT	59.59	150
CL5577.Contig1_Chinese_chive_183_5	TCTTCTTCTTCTTCT	TCT(3*5)	280	15	CAATATTTGTGTTTGCGATGTCACTGAGCTTCAGGCTAGAGCTATTATAAGCATGGCATATAATACTAAACAAGGTTGTACTACTTTGGTG[TCTTCTTCTTCTTCT]ATGAACCCGGGATTGTCCCTGAAGAGATCACT	CAATATTTGTGTTTGCGATGTCA	60.773	AGTGATCTCTTCAGGGACAATCC	60.86	138
CL5691.Contig1_Chinese_chive_184_1	CAGCAGCAGCAGCAG	CAG(3*5)	1342	15	TATGCCTATGGAGCTTATCCAAACTATCAGCAACAAGTCAATTAT[CAGCAGCAGCAGCAG]TGAGCTTTGTTTCAAATTGGAATTCGGGGATACGTTCTCATATAA	TATGCCTATGGAGCTTATCCAAA	59.967	TTATATGAGAACGTATCCCCGAA	59.72	105
CL5691.Contig1_Chinese_chive_184_2	CAGCAGCAGCAGCAG	CAG(3*5)	1342	15	TATGCCTATGGAGCTTATCCAAACTATCAGCAACAAGTCAATTAT[CAGCAGCAGCAGCAG]TGAGCTTTGTTTCAAATTGGAATTCGGGGATACGTTCTCATATAAA	TATGCCTATGGAGCTTATCCAAA	59.967	TTTATATGAGAACGTATCCCCGA	59.72	106
CL5691.Contig1_Chinese_chive_184_3	CAGCAGCAGCAGCAG	CAG(3*5)	1342	15	CCTAACATGTATGCCTATGGAGCTTATCCAAACTATCAGCAACAAGTCAATTAT[CAGCAGCAGCAGCAG]TGAGCTTTGTTTCAAATTGGAATTCGGGGATACGTTCTCATATAA	CCTAACATGTATGCCTATGGAGC	59.897	TTATATGAGAACGTATCCCCGAA	59.72	114
CL5691.Contig1_Chinese_chive_184_4	CAGCAGCAGCAGCAG	CAG(3*5)	1342	15	CCTAACATGTATGCCTATGGAGCTTATCCAAACTATCAGCAACAAGTCAATTAT[CAGCAGCAGCAGCAG]TGAGCTTTGTTTCAAATTGGAATTCGGGGATACGTTCTCATATAAA	CCTAACATGTATGCCTATGGAGC	59.897	TTTATATGAGAACGTATCCCCGA	59.72	115
CL5691.Contig1_Chinese_chive_184_5	CAGCAGCAGCAGCAG	CAG(3*5)	1342	15	TCCAAACTATCAGCAACAAGTCAATTAT[CAGCAGCAGCAGCAG]TGAGCTTTGTTTCAAATTGGAATTCGGGGATACGTTCTCATATAAAAATCCGCTTTGTAGCTACATTGTATGTATTAAATTAATATTTCGTGTTTACCGTGGAGCATAAACATTT	TCCAAACTATCAGCAACAAGTCA	59.799	AAATGTTTATGCTCCACGGTAAA	59.795	158
CL5724.Contig2_Chinese_chive_185_1	GCTGCTGCTGCTGCTGCT	GCT(3*6)	647	18	TGGTTAGGAAAGTTGATGTTTGCTGTAGTTGAACTGCCGTTGAAAGAGGGAGCCTTTGTTAGAAACG[GCTGCTGCTGCTGCTGCT]GTGATGGAATGTTGTTGTTTGGAGTAGAAGCTGTTCTCAGC	TGGTTAGGAAAGTTGATGTTTGC	60.389	GCTGAGAACAGCTTCTACTCCAA	60.199	126
CL5724.Contig2_Chinese_chive_185_2	GCTGCTGCTGCTGCTGCT	GCT(3*6)	647	18	AGCGTTGTTTTGGTTAGGAAAGTTGATGTTTGCTGTAGTTGAACTGCCGTTGAAAGAGGGAGCCTTTGTTAGAAACG[GCTGCTGCTGCTGCTGCT]GTGATGGAATGTTGTTGTTTGGAGTAGAAGCTGTTCTCAGC	AGCGTTGTTTTGGTTAGGAAAGT	60.424	GCTGAGAACAGCTTCTACTCCAA	60.199	136
CL5724.Contig2_Chinese_chive_185_3	GCTGCTGCTGCTGCTGCT	GCT(3*6)	647	18	CGTTGTTTTGGTTAGGAAAGTTGATGTTTGCTGTAGTTGAACTGCCGTTGAAAGAGGGAGCCTTTGTTAGAAACG[GCTGCTGCTGCTGCTGCT]GTGATGGAATGTTGTTGTTTGGAGTAGAAGCTGTTCTCAGCAT	CGTTGTTTTGGTTAGGAAAGTTG	59.953	ATGCTGAGAACAGCTTCTACTCC	59.206	136
CL5724.Contig2_Chinese_chive_185_4	GCTGCTGCTGCTGCTGCT	GCT(3*6)	647	18	GCGTTGTTTTGGTTAGGAAAGTTGATGTTTGCTGTAGTTGAACTGCCGTTGAAAGAGGGAGCCTTTGTTAGAAACG[GCTGCTGCTGCTGCTGCT]GTGATGGAATGTTGTTGTTTGGAGTAGAAGCTGTTCTCAGC	GCGTTGTTTTGGTTAGGAAAGTT	60.742	GCTGAGAACAGCTTCTACTCCAA	60.199	135
CL5724.Contig2_Chinese_chive_185_5	GCTGCTGCTGCTGCTGCT	GCT(3*6)	647	18	TAGTTGAACTGCCGTTGAAAGAGGGAGCCTTTGTTAGAAACG[GCTGCTGCTGCTGCTGCT]GTGATGGAATGTTGTTGTTTGGAGT	TAGTTGAACTGCCGTTGAAAGAG	60.802	ACTCCAAACAACAACATTCCATC	60.144	85
CL57.Contig1_Chinese_chive_3_1	GGAGGAGGAGGAGGAGGA	GGA(3*6)	627	18	GTTGCGTCCTGGTCTTCTTGGGCGGCGTCGTGGAT[GGAGGAGGAGGAGGAGGA]GAGCGTGGAGGCGATGGCGGGTGGTTTGGCGTTGGATGTGGTTTTGGTCGTTGCGGTCGATTTATCGGATGAGTCGGAGAG	GTTGCGTCCTGGTCTTCTTG	60.833	CTCTCCGACTCATCCGATAAA	59.278	134
CL57.Contig1_Chinese_chive_3_2	GGAGGAGGAGGAGGAGGA	GGA(3*6)	627	18	TTGCGTCCTGGTCTTCTTGGGCGGCGTCGTGGAT[GGAGGAGGAGGAGGAGGA]GAGCGTGGAGGCGATGGCGGGTGGTTTGGCGTTGGATGTGGTTTTGGTCGTTGCGGTCGATTTATCGGATGAGTCGGAGAG	TTGCGTCCTGGTCTTCTTG	59.968	CTCTCCGACTCATCCGATAAA	59.278	133
CL57.Contig1_Chinese_chive_3_3	GGAGGAGGAGGAGGAGGA	GGA(3*6)	627	18	GTTGCGTCCTGGTCTTCTTGGGCGGCGTCGTGGAT[GGAGGAGGAGGAGGAGGA]GAGCGTGGAGGCGATGGCGGGTGGTTTGGCGTTGGATGTGGTTTTGGTCGTTGCGGTCGATTTATCGGATGAGTCGGAGAGGAGCAC	GTTGCGTCCTGGTCTTCTTG	60.833	GTGCTCCTCTCCGACTCATC	59.952	140
CL57.Contig1_Chinese_chive_3_4	GGAGGAGGAGGAGGAGGA	GGA(3*6)	627	18	GGTTGCGTCCTGGTCTTCTTGGGCGGCGTCGTGGAT[GGAGGAGGAGGAGGAGGA]GAGCGTGGAGGCGATGGCGGGTGGTTTGGCGTTGGATGTGGTTTTGGTCGTTGCGGTCGATTTATCGGATGAGTCGGAGAG	GGTTGCGTCCTGGTCTTCT	60.253	CTCTCCGACTCATCCGATAAA	59.278	135
CL57.Contig1_Chinese_chive_3_5	GGAGGAGGAGGAGGAGGA	GGA(3*6)	627	18	GTTGCGTCCTGGTCTTCTTGGGCGGCGTCGTGGAT[GGAGGAGGAGGAGGAGGA]GAGCGTGGAGGCGATGGCGGGTGGTTTGGCGTTGGATGTGGTTTTGGTCGTTGCGGTCGATTTATCGGATGAGTCGGAGAGG	GTTGCGTCCTGGTCTTCTTG	60.833	CCTCTCCGACTCATCCGATA	60.173	135
CL6068.Contig1_Chinese_chive_189_1	AGAAGAAGAAGAAGA	AGA(3*5)	977	15	CAACACCTCTAGGAGCTTTACG[AGAAGAAGAAGAAGA]AAATCTGATTTGAGATTGCGCGTTCTTAAAAAACAAACAATTTGAAGAAGATGAAATGGAAAAAGAGCGTCTAAGTCCTGAAAATTGTTGCGAT	CAACACCTCTAGGAGCTTTACGA	59.955	ATCGCAACAATTTTCAGGACTTA	60.017	131
CL6068.Contig1_Chinese_chive_189_2	AGAAGAAGAAGAAGA	AGA(3*5)	977	15	CGACAACACCTCTAGGAGCTTTACG[AGAAGAAGAAGAAGA]AAATCTGATTTGAGATTGCGCGTTCTTAAAAAACAAACAATTTGAAGAAGATGAAATGGAAAAAGAGCGTCTAAGTCCTGAAAATTGTTGCGAT	CGACAACACCTCTAGGAGCTTTA	59.955	ATCGCAACAATTTTCAGGACTTA	60.017	134
CL6068.Contig1_Chinese_chive_189_3	AGAAGAAGAAGAAGA	AGA(3*5)	977	15	CAACACCTCTAGGAGCTTTACG[AGAAGAAGAAGAAGA]AAATCTGATTTGAGATTGCGCGTTCTTAAAAAACAAACAATTTGAAGAAGATGAAATGGAAAAAGAGCGTCTAAGTCC	CAACACCTCTAGGAGCTTTACGA	59.955	GGACTTAGACGCTCTTTTTCCAT	60.14	115
CL6068.Contig1_Chinese_chive_189_4	AGAAGAAGAAGAAGA	AGA(3*5)	977	15	CGACAACACCTCTAGGAGCTTTACG[AGAAGAAGAAGAAGA]AAATCTGATTTGAGATTGCGCGTTCTTAAAAAACAAACAATTTGAAGAAGATGAAATGGAAAAAGAGCGTCTAAGTCC	CGACAACACCTCTAGGAGCTTTA	59.955	GGACTTAGACGCTCTTTTTCCAT	60.14	118
CL6068.Contig1_Chinese_chive_189_5	AGAAGAAGAAGAAGA	AGA(3*5)	977	15	CAACACCTCTAGGAGCTTTACG[AGAAGAAGAAGAAGA]AAATCTGATTTGAGATTGCGCGTTCTTAAAAAACAAACAATTTGAAGAAGATGAAATGGAAAAAGAGCGTCTAA	CAACACCTCTAGGAGCTTTACGA	59.955	TTAGACGCTCTTTTTCCATTTCA	60.238	111
CL6286.Contig1_Chinese_chive_190_1	TGCTGCTGCTGCTGC	TGC(3*5)	614	15	TTCCTCAGCTCTACCTTGTATGCGTCTATTAGTCTTGGCAGTCTTAGTATTAACCCTGATGTTGCTAT[TGCTGCTGCTGCTGC]TAATTGAGCTTGCATCTTTTTCTATTTTTCGGGT	TTCCTCAGCTCTACCTTGTATGC	59.926	ACCCGAAAAATAGAAAAAGATGC	59.873	117
CL6286.Contig1_Chinese_chive_190_2	TGCTGCTGCTGCTGC	TGC(3*5)	614	15	TTCCTCAGCTCTACCTTGTATGCGTCTATTAGTCTTGGCAGTCTTAGTATTAACCCTGATGTTGCTAT[TGCTGCTGCTGCTGC]TAATTGAGCTTGCATCTTTTTCTATTTTTCGGGTTCTTATTCTAGCTGATG	TTCCTCAGCTCTACCTTGTATGC	59.926	CATCAGCTAGAATAAGAACCCGA	59.765	134
CL6286.Contig1_Chinese_chive_190_3	TGCTGCTGCTGCTGC	TGC(3*5)	614	15	TTCCTCAGCTCTACCTTGTATGCGTCTATTAGTCTTGGCAGTCTTAGTATTAACCCTGATGTTGCTAT[TGCTGCTGCTGCTGC]TAATTGAGCTTGCATCTTTTTCTATTTTTCGGGTTCTTATTCTAGCTGATGA	TTCCTCAGCTCTACCTTGTATGC	59.926	TCATCAGCTAGAATAAGAACCCG	59.765	135
CL6286.Contig1_Chinese_chive_190_4	TGCTGCTGCTGCTGC	TGC(3*5)	614	15	TTCCTCAGCTCTACCTTGTATGCGTCTATTAGTCTTGGCAGTCTTAGTATTAACCCTGATGTTGCTAT[TGCTGCTGCTGCTGC]TAATTGAGCTTGCATCTTTTTCTATTTTTCGGGTTCTTATTCTAGCTGATGATCTAGGCGTGGTAGAGGCTATT	TTCCTCAGCTCTACCTTGTATGC	59.926	AATAGCCTCTACCACGCCTAGAT	59.702	157
CL6286.Contig1_Chinese_chive_190_5	TGCTGCTGCTGCTGC	TGC(3*5)	614	15	TCTGAAAGCCAATTCAAGATTTCCTCAGCTCTACCTTGTATGCGTCTATTAGTCTTGGCAGTCTTAGTATTAACCCTGATGTTGCTAT[TGCTGCTGCTGCTGC]TAATTGAGCTTGCATCTTTTTCTATTTTTCGGGT	TCTGAAAGCCAATTCAAGATTTC	59.729	ACCCGAAAAATAGAAAAAGATGC	59.873	137
CL6438.Contig1_Chinese_chive_192_1	GCAGCAGCAGCAGCA	GCA(3*5)	240	15	ATTTGCTTATTCCAAAGATGGGTGCGAGGACTGCATTTGCTGCTGCTTTGAGGAAATTTCATGCCAAACAACCCAGTAGGC[GCAGCAGCAGCAGCA]ATAACAACTTGGTGGGTCTTGCTTTTGAATGTGTCAT	ATTTGCTTATTCCAAAGATGGGT	60.089	ATGACACATTCAAAAGCAAGACC	60.407	133
CL6438.Contig1_Chinese_chive_192_2	GCAGCAGCAGCAGCA	GCA(3*5)	240	15	ATTTGCTTATTCCAAAGATGGGTGCGAGGACTGCATTTGCTGCTGCTTTGAGGAAATTTCATGCCAAACAACCCAGTAGGC[GCAGCAGCAGCAGCA]ATAACAACTTGGTGGGTCTTGCTTTTGAATGTGTCA	ATTTGCTTATTCCAAAGATGGGT	60.089	TGACACATTCAAAAGCAAGACC	60.154	132
CL6438.Contig1_Chinese_chive_192_3	GCAGCAGCAGCAGCA	GCA(3*5)	240	15	ATTTGCTTATTCCAAAGATGGGTGCGAGGACTGCATTTGCTGCTGCTTTGAGGAAATTTCATGCCAAACAACCCAGTAGGC[GCAGCAGCAGCAGCA]ATAACAACTTGGTGGGTCTTGCTTTTGAATGTGTCATATAGATTGCTGAACAGCA	ATTTGCTTATTCCAAAGATGGGT	60.089	TGCTGTTCAGCAATCTATATGACA	59.806	151
CL6438.Contig1_Chinese_chive_192_4	GCAGCAGCAGCAGCA	GCA(3*5)	240	15	GATTTGCTTATTCCAAAGATGGGTGCGAGGACTGCATTTGCTGCTGCTTTGAGGAAATTTCATGCCAAACAACCCAGTAGGC[GCAGCAGCAGCAGCA]ATAACAACTTGGTGGGTCTTGCTTTTGAATGTGTCAT	GATTTGCTTATTCCAAAGATGGG	60.973	ATGACACATTCAAAAGCAAGACC	60.407	134
CL6483.Contig1_Chinese_chive_197_1	TAATAATAATAATAATAA	TAA(3*6)	492	18	TTTTCAAGAAAAATGTTGTGTGCGCCGAAGTAGAAGACCAGGGACTATGTAATAACTTAGTATTAATGGAGAGCTCTCAAGCAGTCATCAC[TAATAATAATAATAATAA]CGATCAATATGAAAGCACGTCTCCT	TTTTCAAGAAAAATGTTGTGTGC	59.197	AGGAGACGTGCTTTCATATTGAT	59.172	134
CL6483.Contig1_Chinese_chive_197_2	TAATAATAATAATAATAA	TAA(3*6)	492	18	TTTTCAAGAAAAATGTTGTGTGCGCCGAAGTAGAAGACCAGGGACTATGTAATAACTTAGTATTAATGGAGAGCTCTCAAGCAGTCATCAC[TAATAATAATAATAATAA]CGATCAATATGAAAGCACGTCTCCTGAT	TTTTCAAGAAAAATGTTGTGTGC	59.197	ATCAGGAGACGTGCTTTCATATT	59.172	137
CL6483.Contig1_Chinese_chive_197_3	TAATAATAATAATAATAA	TAA(3*6)	492	18	CCGAAGTAGAAGACCAGGGACTATGTAATAACTTAGTATTAATGGAGAGCTCTCAAGCAGTCATCAC[TAATAATAATAATAATAA]CGATCAATATGAAAGCACGTCTCCT	CCGAAGTAGAAGACCAGGGACTA	60.985	AGGAGACGTGCTTTCATATTGAT	59.172	110
CL6483.Contig1_Chinese_chive_197_4	TAATAATAATAATAATAA	TAA(3*6)	492	18	CCGAAGTAGAAGACCAGGGACTATGTAATAACTTAGTATTAATGGAGAGCTCTCAAGCAGTCATCAC[TAATAATAATAATAATAA]CGATCAATATGAAAGCACGTCTCCTGAT	CCGAAGTAGAAGACCAGGGACTA	60.985	ATCAGGAGACGTGCTTTCATATT	59.172	113
CL6483.Contig1_Chinese_chive_197_5	TAATAATAATAATAATAA	TAA(3*6)	492	18	TTTTCAAGAAAAATGTTGTGTGCGCCGAAGTAGAAGACCAGGGACTATGTAATAACTTAGTATTAATGGAGAGCTCTCAAGCAGTCATCAC[TAATAATAATAATAATAA]CGATCAATATGAAAGCACGTCTCCTGATGT	TTTTCAAGAAAAATGTTGTGTGC	59.197	ACATCAGGAGACGTGCTTTCATA	61.048	139
CL654.Contig1_Chinese_chive_18_1	ATTATTATTATTATT	ATT(3*5)	352	15	AAGCTGTGCATTAGTTTTTCCAACAGTCACCAC[ATTATTATTATTATT]CACAACCATCTGACTCTCCACCTTGTTCACTGTTCT	AAGCTGTGCATTAGTTTTTCCAA	60.173	AGAACAGTGAACAAGGTGGAGAG	59.831	84
CL654.Contig1_Chinese_chive_18_2	ATTATTATTATTATT	ATT(3*5)	352	15	AGCTGTGCATTAGTTTTTCCAACAGTCACCAC[ATTATTATTATTATT]CACAACCATCTGACTCTCCACCTTGTTCACTGTTCT	AGCTGTGCATTAGTTTTTCCAAC	59.721	AGAACAGTGAACAAGGTGGAGAG	59.831	83
CL654.Contig1_Chinese_chive_18_3	ATTATTATTATTATT	ATT(3*5)	352	15	AAGCTGTGCATTAGTTTTTCCAACAGTCACCAC[ATTATTATTATTATT]CACAACCATCTGACTCTCCACCTTGTTCACTGTT	AAGCTGTGCATTAGTTTTTCCAA	60.173	AACAGTGAACAAGGTGGAGAGTC	59.699	82
CL654.Contig1_Chinese_chive_18_4	ATTATTATTATTATT	ATT(3*5)	352	15	AAGCTGTGCATTAGTTTTTCCAACAGTCACCAC[ATTATTATTATTATT]CACAACCATCTGACTCTCCACCTTGTTCACTGTTC	AAGCTGTGCATTAGTTTTTCCAA	60.173	GAACAGTGAACAAGGTGGAGAGT	59.699	83
CL654.Contig1_Chinese_chive_18_5	ATTATTATTATTATT	ATT(3*5)	352	15	AAGCTGTGCATTAGTTTTTCCAACAGTCACCAC[ATTATTATTATTATT]CACAACCATCTGACTCTCCACCTTGTTCACTGTTCTAGGTACCGCAT	AAGCTGTGCATTAGTTTTTCCAA	60.173	ATGCGGTACCTAGAACAGTGAAC	59.6	95
CL6693.Contig2_Chinese_chive_202_1	TCCTCCTCCTCCTCCTCC	TCC(3*6)	261	18	TGCTACTTGGTTTTGTCATTGTGATGCCTTCAACTTT[TCCTCCTCCTCCTCCTCC]TCTATAAGTGCCTACATTAATACAACTATACAATGCTCTTGAGAAAACATTAAAA	TGCTACTTGGTTTTGTCATTGTG	60.082	TTTTAATGTTTTCTCAAGAGCATTG	58.949	110
CL6693.Contig2_Chinese_chive_202_2	TCCTCCTCCTCCTCCTCC	TCC(3*6)	261	18	TGCTACTTGGTTTTGTCATTGTGATGCCTTCAACTTT[TCCTCCTCCTCCTCCTCC]TCTATAAGTGCCTACATTAATACAACTATACAATGCTCTTGAGAAAACATTAAA	TGCTACTTGGTTTTGTCATTGTG	60.082	TTTAATGTTTTCTCAAGAGCATTG	57.731	109
CL6693.Contig2_Chinese_chive_202_3	TCCTCCTCCTCCTCCTCC	TCC(3*6)	261	18	GATTGCCACTTGATTTGCTACTTGGTTTTGTCATTGTGATGCCTTCAACTTT[TCCTCCTCCTCCTCCTCC]TCTATAAGTGCCTACATTAATACAACTATACAATGCTCTTGAGAAAACATTAAAA	GATTGCCACTTGATTTGCTACTT	59.685	TTTTAATGTTTTCTCAAGAGCATTG	58.949	125
CL6693.Contig2_Chinese_chive_202_4	TCCTCCTCCTCCTCCTCC	TCC(3*6)	261	18	TGATTTGCTACTTGGTTTTGTCATTGTGATGCCTTCAACTTT[TCCTCCTCCTCCTCCTCC]TCTATAAGTGCCTACATTAATACAACTATACAATGCTCTTGAGAAAACATTAAAA	TGATTTGCTACTTGGTTTTGTCA	59.677	TTTTAATGTTTTCTCAAGAGCATTG	58.949	115
CL6693.Contig2_Chinese_chive_202_5	TCCTCCTCCTCCTCCTCC	TCC(3*6)	261	18	TGCTACTTGGTTTTGTCATTGTGATGCCTTCAACTTT[TCCTCCTCCTCCTCCTCC]TCTATAAGTGCCTACATTAATACAACTATACAATGCTCTTGAGAAAACATTAAAA	TGCTACTTGGTTTTGTCATTGTG	60.082	TTTTAATGTTTTCTCAAGAGCATTGT	59.65	110
CL6777.Contig1_Chinese_chive_205_1	TCTCTCTCTCTCTCTC	TC(2*8)	1638	16	GAGACTCTAAATCGAGCTCGTCATCGAACAGTGAGATCGATTTTTG[TCTCTCTCTCTCTCTC]TTTTCCATCGGCTGCGTTTTTTTCCACTGTCGGCTGCGTTTGTTTTTTTCTCTCCCGGAAATGAATTGTTGGGTGGAAAAAGAAC	GAGACTCTAAATCGAGCTCGTCA	60.165	GTTCTTTTTCCACCCAACAATTC	60.924	147
CL6777.Contig1_Chinese_chive_205_2	TCTCTCTCTCTCTCTC	TC(2*8)	1638	16	GACTCTAAATCGAGCTCGTCATCGAACAGTGAGATCGATTTTTG[TCTCTCTCTCTCTCTC]TTTTCCATCGGCTGCGTTTTTTTCCACTGTCGGCTGCGTTTGTTTTTTTCTCTCCCGGAAATGAATTGTTGGGTGGAAAAAGAACGAAGAAAGGGGTTT	GACTCTAAATCGAGCTCGTCATC	59.522	AAACCCCTTTCTTCGTTCTTTTT	60.665	159
CL6777.Contig1_Chinese_chive_205_3	TCTCTCTCTCTCTCTC	TC(2*8)	1638	16	GAGACTCTAAATCGAGCTCGTCATCGAACAGTGAGATCGATTTTTG[TCTCTCTCTCTCTCTC]TTTTCCATCGGCTGCGTTTTTTTCCACTGTCGGCTGCGTTTGTTTTTTTCTCTCCCGGAAATGAATTGTTGGGTGGAAAAAGAACGAAGAAAGGGGT	GAGACTCTAAATCGAGCTCGTCA	60.165	ACCCCTTTCTTCGTTCTTTTTC	59.985	159
CL6777.Contig1_Chinese_chive_205_4	TCTCTCTCTCTCTCTC	TC(2*8)	1638	16	CGAACAGTGAGATCGATTTTTG[TCTCTCTCTCTCTCTC]TTTTCCATCGGCTGCGTTTTTTTCCACTGTCGGCTGCGTTTGTTTTTTTCTCTCCCGGAAATGAATTGTTGGGTGGAAAAAGAACGAAGAAAGGGGTTT	CGAACAGTGAGATCGATTTTTGT	60.528	AAACCCCTTTCTTCGTTCTTTTT	60.665	137
CL6777.Contig1_Chinese_chive_205_5	TCTCTCTCTCTCTCTC	TC(2*8)	1638	16	GAGACTCTAAATCGAGCTCGTCATCGAACAGTGAGATCGATTTTTG[TCTCTCTCTCTCTCTC]TTTTCCATCGGCTGCGTTTTTTTCCACTGTCGGCTGCGTTTGTTTTTTTCTCTCCCGGAAATGAATTGTTGGGTGGAAAAAG	GAGACTCTAAATCGAGCTCGTCA	60.165	CTTTTTCCACCCAACAATTCAT	60.089	144
CL6782.Contig2_Chinese_chive_206_1	CCATGACCATGACCATGACCATGA	CCATGA(6*4)	684	24	TATCATCATGGCAGTTCTTCTTGGTCATGATCATGGCCATGGCCATGGTCATGGTCATGGTGGACATAGCCATAGCCATAG[CCATGACCATGACCATGACCATGA]CCATGGGCATGAGCCTTTGCTCAATGGGGAGAACTCACCAAAGAAGCAACGTAA	TATCATCATGGCAGTTCTTCTTG	59.238	TTACGTTGCTTCTTTGGTGAGTT	60.208	159
CL6782.Contig2_Chinese_chive_206_2	CCATGACCATGACCATGACCATGA	CCATGA(6*4)	684	24	TATCATCATGGCAGTTCTTCTTGGTCATGATCATGGCCATGGCCATGGTCATGGTCATGGTGGACATAGCCATAGCCATAG[CCATGACCATGACCATGACCATGA]CCATGGGCATGAGCCTTTGCTCAATGGGGAGAACTCACCAAAGAAGCAACGTAAC	TATCATCATGGCAGTTCTTCTTG	59.238	GTTACGTTGCTTCTTTGGTGAGT	59.746	160
CL6782.Contig2_Chinese_chive_206_3	CCATGACCATGACCATGACCATGA	CCATGA(6*4)	684	24	GTCATGGTCATGGTGGACATAGCCATAGCCATAG[CCATGACCATGACCATGACCATGA]CCATGGGCATGAGCCTTTGCTCAATGGGGAGAACTCACCAAAGAAGCAACGTAACATAAACGTGCATA	GTCATGGTCATGGTGGACATAG	60.119	TATGCACGTTTATGTTACGTTGC	59.97	126
CL6782.Contig2_Chinese_chive_206_4	CCATGACCATGACCATGACCATGA	CCATGA(6*4)	684	24	GTCATGGTCATGGTGGACATAGCCATAGCCATAG[CCATGACCATGACCATGACCATGA]CCATGGGCATGAGCCTTTGCTCAATGGGGAGAACTCACCAAAGAAGCAACGTAA	GTCATGGTCATGGTGGACATAG	60.119	TTACGTTGCTTCTTTGGTGAGTT	60.208	112
CL6782.Contig2_Chinese_chive_206_5	CCATGACCATGACCATGACCATGA	CCATGA(6*4)	684	24	GTCATGGTCATGGTGGACATAGCCATAGCCATAG[CCATGACCATGACCATGACCATGA]CCATGGGCATGAGCCTTTGCTCAATGGGGAGAACTCACCAAAGAAGCAACGTAACATAAACGTGCATAGTGCGTACTTG	GTCATGGTCATGGTGGACATAG	60.119	CAAGTACGCACTATGCACGTTTA	60.249	137
CL6854.Contig1_Chinese_chive_208_1	CATCATCATCATCATCAT	CAT(3*6)	512	18	TCAAAAGTAGCAGAACCCTCAACAAATTCTTCTTCTG[CATCATCATCATCATCAT]AATTCAGAGTATCTTCCTCGTCTGAAGATGGCTTATACTCATCATCATCTTCAGCCCTTTTCTTTTTCTTACCCT	TCAAAAGTAGCAGAACCCTCAAC	59.812	AGGGTAAGAAAAAGAAAAGGGCT	60.017	130
CL6854.Contig1_Chinese_chive_208_2	CATCATCATCATCATCAT	CAT(3*6)	512	18	GTTCAAAAGTAGCAGAACCCTCAACAAATTCTTCTTCTG[CATCATCATCATCATCAT]AATTCAGAGTATCTTCCTCGTCTGAAGATGGCTTATACTCATCATCATCTTCAGCCCTTTTCTTTTTCTTACCCT	GTTCAAAAGTAGCAGAACCCTCA	59.812	AGGGTAAGAAAAAGAAAAGGGCT	60.017	132
CL6854.Contig1_Chinese_chive_208_3	CATCATCATCATCATCAT	CAT(3*6)	512	18	TGTTCAAAAGTAGCAGAACCCTCAACAAATTCTTCTTCTG[CATCATCATCATCATCAT]AATTCAGAGTATCTTCCTCGTCTGAAGATGGCTTATACTCATCATCATCTTCAGCCCTTTTCTTTTTCTTACCCT	TGTTCAAAAGTAGCAGAACCCTC	59.812	AGGGTAAGAAAAAGAAAAGGGCT	60.017	133
CL6854.Contig1_Chinese_chive_208_4	CATCATCATCATCATCAT	CAT(3*6)	512	18	ATGCTCTTTTTCTTTCCCTTTTGTTCAAAAGTAGCAGAACCCTCAACAAATTCTTCTTCTG[CATCATCATCATCATCAT]AATTCAGAGTATCTTCCTCGTCTGAAGATGGCTTATACTCATCATCATCTTCAGCCCT	ATGCTCTTTTTCTTTCCCTTTTG	60.114	AGGGCTGAAGATGATGATGAGTA	60.11	137
CL6854.Contig1_Chinese_chive_208_5	CATCATCATCATCATCAT	CAT(3*6)	512	18	TTCAAAAGTAGCAGAACCCTCAACAAATTCTTCTTCTG[CATCATCATCATCATCAT]AATTCAGAGTATCTTCCTCGTCTGAAGATGGCTTATACTCATCATCATCTTCAGCCCTTTTCTTTTTCTTACCCT	TTCAAAAGTAGCAGAACCCTCAA	60.275	AGGGTAAGAAAAAGAAAAGGGCT	60.017	131
CL688.Contig1_Chinese_chive_19_1	CCACCACCACCACCA	CCA(3*5)	260	15	CATCTCAAAGCACCACATTAACAACAAACACTTGCAAATGTGACATTT[CCACCACCACCACCA]AGGAACCGCCCTTGAAAATCGCAATCGTCGGGTTCGGAAACTTCGGCCAATTCATCGCCAAAGGTCTTAGA	CATCTCAAAGCACCACATTAACA	60.046	TCTAAGACCTTTGGCGATGAAT	60.095	134
CL688.Contig1_Chinese_chive_19_2	CCACCACCACCACCA	CCA(3*5)	260	15	CTCAAAGCACCACATTAACAACAAACACTTGCAAATGTGACATTT[CCACCACCACCACCA]AGGAACCGCCCTTGAAAATCGCAATCGTCGGGTTCGGAAACTTCGGCCAATTCATCGCCAAAGGTCTTAGA	CTCAAAGCACCACATTAACAACA	60.082	TCTAAGACCTTTGGCGATGAAT	60.095	131
CL688.Contig1_Chinese_chive_19_3	CCACCACCACCACCA	CCA(3*5)	260	15	CATCTCAAAGCACCACATTAACAACAAACACTTGCAAATGTGACATTT[CCACCACCACCACCA]AGGAACCGCCCTTGAAAATCGCAATCGTCGGGTTCGGAAACTTCGGCCAATTCATCGCCAAAGGTCTTAGAA	CATCTCAAAGCACCACATTAACA	60.046	TTCTAAGACCTTTGGCGATGAAT	61.266	135
CL688.Contig1_Chinese_chive_19_4	CCACCACCACCACCA	CCA(3*5)	260	15	CTCAAAGCACCACATTAACAACAAACACTTGCAAATGTGACATTT[CCACCACCACCACCA]AGGAACCGCCCTTGAAAATCGCAATCGTCGGGTTCGGAAACTTCGGCCAATTCATCGCCAAAGGTCTTAGAA	CTCAAAGCACCACATTAACAACA	60.082	TTCTAAGACCTTTGGCGATGAAT	61.266	132
CL688.Contig1_Chinese_chive_19_5	CCACCACCACCACCA	CCA(3*5)	260	15	AAATCATCTCAAAGCACCACATTAACAACAAACACTTGCAAATGTGACATTT[CCACCACCACCACCA]AGGAACCGCCCTTGAAAATCGCAATCGTCGGGTTCGGAAACTTCGGCCAATTCATCGCCAAAGGTCTTAGAA	AAATCATCTCAAAGCACCACATT	59.891	TTCTAAGACCTTTGGCGATGAAT	61.266	139
CL6898.Contig1_Chinese_chive_209_1	CAGCAGCAGCAGCAG	CAG(3*5)	217	15	TCTTCCACCTTCTCTTCCTTCTTTTCCTCAA[CAGCAGCAGCAGCAG]GTGCAGGTCCAGCACCACCAGCAGGTGCTGACATGGCAACAGCACCGCCGCCACCGCCTGAAGGAACTGAAGCCAGTTTCTCCCTTCCACATGCAATGAGTTCAGTTA	TCTTCCACCTTCTCTTCCTTCTT	59.882	TAACTGAACTCATTGCATGTGGA	60.549	154
CL6898.Contig1_Chinese_chive_209_2	CAGCAGCAGCAGCAG	CAG(3*5)	217	15	TTCTTCCACCTTCTCTTCCTTCTTTTCCTCAA[CAGCAGCAGCAGCAG]GTGCAGGTCCAGCACCACCAGCAGGTGCTGACATGGCAACAGCACCGCCGCCACCGCCTGAAGGAACTGAAGCCAGTTTCTCCCTTCCACATGCAATGAGTTCAGTTA	TTCTTCCACCTTCTCTTCCTTCT	59.882	TAACTGAACTCATTGCATGTGGA	60.549	155
CL6898.Contig1_Chinese_chive_209_3	CAGCAGCAGCAGCAG	CAG(3*5)	217	15	TCTTCTTCCACCTTCTCTTCCTTCTTTTCCTCAA[CAGCAGCAGCAGCAG]GTGCAGGTCCAGCACCACCAGCAGGTGCTGACATGGCAACAGCACCGCCGCCACCGCCTGAAGGAACTGAAGCCAGTTTCTCCCTTCCACATGCAATGAGTTCAGTTA	TCTTCTTCCACCTTCTCTTCCTT	59.882	TAACTGAACTCATTGCATGTGGA	60.549	157
CL6898.Contig1_Chinese_chive_209_4	CAGCAGCAGCAGCAG	CAG(3*5)	217	15	TTCTTCTTCCACCTTCTCTTCCTTCTTTTCCTCAA[CAGCAGCAGCAGCAG]GTGCAGGTCCAGCACCACCAGCAGGTGCTGACATGGCAACAGCACCGCCGCCACCGCCTGAAGGAACTGAAGCCAGTTTCTCCCTTCCACATGCAATGAGTTCAGTTA	TTCTTCTTCCACCTTCTCTTCCT	59.882	TAACTGAACTCATTGCATGTGGA	60.549	158
CL6898.Contig1_Chinese_chive_209_5	CAGCAGCAGCAGCAG	CAG(3*5)	217	15	TCCACCTTCTCTTCCTTCTTTTCCTCAA[CAGCAGCAGCAGCAG]GTGCAGGTCCAGCACCACCAGCAGGTGCTGACATGGCAACAGCACCGCCGCCACCGCCTGAAGGAACTGAAGCCAGTTTCTCCCTTCCACATGCAATGAGTTCAGTTA	TCCACCTTCTCTTCCTTCTTTTC	60.221	TAACTGAACTCATTGCATGTGGA	60.549	151
CL6954.Contig1_Chinese_chive_210_1	ACACACACACACACAC	AC(2*8)	263	16	ACGCTCTAAAGAAGATGCAACACATTCAATTCTACATTACATGTATAACATTTT[ACACACACACACACAC]ATATATGCTGCTAGACTGACCGTACCTACTCTTCCA	ACGCTCTAAAGAAGATGCAACAC	59.968	TGGAAGAGTAGGTACGGTCAGTC	59.69	106
CL6954.Contig1_Chinese_chive_210_2	ACACACACACACACAC	AC(2*8)	263	16	ACGCTCTAAAGAAGATGCAACACATTCAATTCTACATTACATGTATAACATTTT[ACACACACACACACAC]ATATATGCTGCTAGACTGACCGTACCTACTCTTCCAGGCTTCT	ACGCTCTAAAGAAGATGCAACAC	59.968	AGAAGCCTGGAAGAGTAGGTACG	60.311	113
CL6954.Contig1_Chinese_chive_210_3	ACACACACACACACAC	AC(2*8)	263	16	GCTTGTTCACGCTCTAAAGAAGATGCAACACATTCAATTCTACATTACATGTATAACATTTT[ACACACACACACACAC]ATATATGCTGCTAGACTGACCGTACCTACTCTTCCA	GCTTGTTCACGCTCTAAAGAAGA	60.195	TGGAAGAGTAGGTACGGTCAGTC	59.69	114
CL6954.Contig1_Chinese_chive_210_4	ACACACACACACACAC	AC(2*8)	263	16	GCTTGTTCACGCTCTAAAGAAGATGCAACACATTCAATTCTACATTACATGTATAACATTTT[ACACACACACACACAC]ATATATGCTGCTAGACTGACCGTACCTACTCTTCCAGGCTTCT	GCTTGTTCACGCTCTAAAGAAGA	60.195	AGAAGCCTGGAAGAGTAGGTACG	60.311	121
CL6954.Contig1_Chinese_chive_210_5	ACACACACACACACAC	AC(2*8)	263	16	AAGCTTGTTCACGCTCTAAAGAAGATGCAACACATTCAATTCTACATTACATGTATAACATTTT[ACACACACACACACAC]ATATATGCTGCTAGACTGACCGTACCTACTCTTCCA	AAGCTTGTTCACGCTCTAAAGAA	59.736	TGGAAGAGTAGGTACGGTCAGTC	59.69	116
CL6977.Contig3_Chinese_chive_212_1	GGCGGCGGCGGCGGC	GGC(3*5)	250	15	TCGTGCTACTCGTGAGAATCTAATTTATTTTAAACAAAAGTTAATAGAGATTTTTCTCGAGCGAGCACGAAACCCTAACTATGGCGGGTGGGGGCAACATGACCAACGGT[GGCGGCGGCGGCGGC]TCCATATCGTCATCATCTACTTCCGTGGTGAAT	TCGTGCTACTCGTGAGAATCTAAT	59.48	ATTCACCACGGAAGTAGATGATG	60.256	158
CL6977.Contig3_Chinese_chive_212_2	GGCGGCGGCGGCGGC	GGC(3*5)	250	15	TTTATTCTCCTCGTGCTACTCGTGAGAATCTAATTTATTTTAAACAAAAGTTAATAGAGATTTTTCTCGAGCGAGCACGAAACCCTAACTATGGCGGGTGGGGGCAACATGACCAACGGT[GGCGGCGGCGGCGGC]TCCATATCGTCATCATCTACTTCCG	TTTATTCTCCTCGTGCTACTCGT	59.467	CGGAAGTAGATGATGACGATATG	58.618	160
CL6977.Contig3_Chinese_chive_212_3	GGCGGCGGCGGCGGC	GGC(3*5)	250	15	CGAGCACGAAACCCTAACTATGGCGGGTGGGGGCAACATGACCAACGGT[GGCGGCGGCGGCGGC]TCCATATCGTCATCATCTACTTCCGTGGTGAATAGC	CGAGCACGAAACCCTAACTATG	61.011	GCTATTCACCACGGAAGTAGATG	60.035	100
CL6977.Contig3_Chinese_chive_212_4	GGCGGCGGCGGCGGC	GGC(3*5)	250	15	CGAGCACGAAACCCTAACTATGGCGGGTGGGGGCAACATGACCAACGGT[GGCGGCGGCGGCGGC]TCCATATCGTCATCATCTACTTCCGTGGTGAATAGCA	CGAGCACGAAACCCTAACTATG	61.011	TGCTATTCACCACGGAAGTAGAT	60.035	101
CL6977.Contig3_Chinese_chive_212_5	GGCGGCGGCGGCGGC	GGC(3*5)	250	15	CGAGCACGAAACCCTAACTATGGCGGGTGGGGGCAACATGACCAACGGT[GGCGGCGGCGGCGGC]TCCATATCGTCATCATCTACTTCCGTGGTGAATAGCAAG	CGAGCACGAAACCCTAACTATG	61.011	CTTGCTATTCACCACGGAAGTAG	60.188	103
CL7045.Contig1_Chinese_chive_213_1	CTGCTGCTGCTGCTGCTGCTG	CTG(3*7)	1402	21	CAATTCATCTTCAAAAAGCAAGGCAATCGCTTCCATGGACTCAGATATGGAAATCGATCCATGGACTCTGCTAGAAGAAGGTACTGTAC[CTGCTGCTGCTGCTGCTGCTG]CTTCTTCTTGACCTTGGCTTCGGATTTCAGCTTGGTAAG	CAATTCATCTTCAAAAAGCAAGG	60.115	CTTACCAAGCTGAAATCCGAAG	60.249	149
CL7045.Contig1_Chinese_chive_213_2	CTGCTGCTGCTGCTGCTGCTG	CTG(3*7)	1402	21	CAATTCATCTTCAAAAAGCAAGGCAATCGCTTCCATGGACTCAGATATGGAAATCGATCCATGGACTCTGCTAGAAGAAGGTACTGTAC[CTGCTGCTGCTGCTGCTGCTG]CTTCTTCTTGACCTTGGCTTCGGATTTCAGCTTGGTAAGCTA	CAATTCATCTTCAAAAAGCAAGG	60.115	TAGCTTACCAAGCTGAAATCCG	60.729	152
CL7045.Contig1_Chinese_chive_213_3	CTGCTGCTGCTGCTGCTGCTG	CTG(3*7)	1402	21	CAATTCATCTTCAAAAAGCAAGGCAATCGCTTCCATGGACTCAGATATGGAAATCGATCCATGGACTCTGCTAGAAGAAGGTACTGTAC[CTGCTGCTGCTGCTGCTGCTG]CTTCTTCTTGACCTTGGCTTCGGATTTCAGCTTGGTAAGCTAA	CAATTCATCTTCAAAAAGCAAGG	60.115	TTAGCTTACCAAGCTGAAATCCG	61.839	153
CL7045.Contig1_Chinese_chive_213_4	CTGCTGCTGCTGCTGCTGCTG	CTG(3*7)	1402	21	GAGCATCAAACAATTCATCTTCAAAAAGCAAGGCAATCGCTTCCATGGACTCAGATATGGAAATCGATCCATGGACTCTGCTAGAAGAAGGTACTGTAC[CTGCTGCTGCTGCTGCTGCTG]CTTCTTCTTGACCTTGGCTTCGGATTTCAGCTTGGTAAG	GAGCATCAAACAATTCATCTTCA	59.219	CTTACCAAGCTGAAATCCGAAG	60.249	159
CL7045.Contig1_Chinese_chive_213_5	CTGCTGCTGCTGCTGCTGCTG	CTG(3*7)	1402	21	CAATTCATCTTCAAAAAGCAAGGCAATCGCTTCCATGGACTCAGATATGGAAATCGATCCATGGACTCTGCTAGAAGAAGGTACTGTAC[CTGCTGCTGCTGCTGCTGCTG]CTTCTTCTTGACCTTGGCTTCGGATTTCAGCTTGGTAAGCTAAT	CAATTCATCTTCAAAAAGCAAGG	60.115	ATTAGCTTACCAAGCTGAAATCC	58.084	154
CL7085.Contig2_Chinese_chive_216_1	GCTGCTGCTGCTGCTGCT	GCT(3*6)	522	18	GCAATTTTTGATGGGTGGTAGTAGTGCAA[GCTGCTGCTGCTGCTGCT]GCCCTCTATTTTCATTGTCGTCTTCGGGAATATCGAGCCTTTCGCATAC	GCAATTTTTGATGGGTGGTAGTA	60.121	GTATGCGAAAGGCTCGATATTC	60.089	96
CL7085.Contig2_Chinese_chive_216_2	GCTGCTGCTGCTGCTGCT	GCT(3*6)	522	18	TAGTTGTTGCAATTTTTGATGGGTGGTAGTAGTGCAA[GCTGCTGCTGCTGCTGCT]GCCCTCTATTTTCATTGTCGTCTTCGGGAATATCGAGCCTTTCGCATACACCGCAGTTGCCATGGGTTTGTTGTGCGTTTGTGTGTAGGGTGAGTGCTAGA	TAGTTGTTGCAATTTTTGATGGG	61.064	TCTAGCACTCACCCTACACACAA	59.85	156
CL7085.Contig2_Chinese_chive_216_3	GCTGCTGCTGCTGCTGCT	GCT(3*6)	522	18	TGGAGTAGTTGTTGCAATTTTTGATGGGTGGTAGTAGTGCAA[GCTGCTGCTGCTGCTGCT]GCCCTCTATTTTCATTGTCGTCTTCGG	TGGAGTAGTTGTTGCAATTTTTG	59.216	CCGAAGACGACAATGAAAATAGA	60.476	87
CL7085.Contig2_Chinese_chive_216_4	GCTGCTGCTGCTGCTGCT	GCT(3*6)	522	18	TTTTTGATGGGTGGTAGTAGTGCAA[GCTGCTGCTGCTGCTGCT]GCCCTCTATTTTCATTGTCGTCTTCGGGAATATCGAGCCTTTCGCATAC	TTTTTGATGGGTGGTAGTAGTGC	60.282	GTATGCGAAAGGCTCGATATTC	60.089	92
CL7085.Contig2_Chinese_chive_216_5	GCTGCTGCTGCTGCTGCT	GCT(3*6)	522	18	TAGTTGTTGCAATTTTTGATGGGTGGTAGTAGTGCAA[GCTGCTGCTGCTGCTGCT]GCCCTCTATTTTCATTGTCGTCTTCGG	TAGTTGTTGCAATTTTTGATGGG	61.064	CCGAAGACGACAATGAAAATAGA	60.476	82
CL7094.Contig2_Chinese_chive_219_1	GAGGAGGAGGAGGAGGAG	GAG(3*6)	609	18	TCACTTTGATACTTGATGCGAGATCGGCGACGCAGATGTCTTGGAGCATGTCGGGGTCTGCAGAGATGAATGAAGAAGA[GAGGAGGAGGAGGAGGAG]GATGGGGATGATGAAGAAGGCAAGCAGAGAAGAAGACTTCTTCATTTTGGTTTGGTTGACT	TCACTTTGATACTTGATGCGAGA	59.897	AGTCAACCAAACCAAAATGAAGA	59.9	158
CL7094.Contig2_Chinese_chive_219_2	GAGGAGGAGGAGGAGGAG	GAG(3*6)	609	18	TCACTTTGATACTTGATGCGAGATCGGCGACGCAGATGTCTTGGAGCATGTCGGGGTCTGCAGAGATGAATGAAGAAGA[GAGGAGGAGGAGGAGGAG]GATGGGGATGATGAAGAAGGCAAGCAGAGAAGAAGACTT	TCACTTTGATACTTGATGCGAGA	59.897	AAGTCTTCTTCTCTGCTTGCCTT	60.194	136
CL7094.Contig2_Chinese_chive_219_3	GAGGAGGAGGAGGAGGAG	GAG(3*6)	609	18	TCACTTTGATACTTGATGCGAGATCGGCGACGCAGATGTCTTGGAGCATGTCGGGGTCTGCAGAGATGAATGAAGAAGA[GAGGAGGAGGAGGAGGAG]GATGGGGATGATGAAGAAGGCAAGCAGAGAAGAAGACTTCTTCATTTTGGTTTGGTTGAC	TCACTTTGATACTTGATGCGAGA	59.897	GTCAACCAAACCAAAATGAAGAA	60.243	157
CL7094.Contig2_Chinese_chive_219_4	GAGGAGGAGGAGGAGGAG	GAG(3*6)	609	18	TCACTTTGATACTTGATGCGAGATCGGCGACGCAGATGTCTTGGAGCATGTCGGGGTCTGCAGAGATGAATGAAGAAGA[GAGGAGGAGGAGGAGGAG]GATGGGGATGATGAAGAAGGCAAGCAGAGAAGAAGACTTCTTCATTTTGGTTTGGTTGA	TCACTTTGATACTTGATGCGAGA	59.897	TCAACCAAACCAAAATGAAGAAG	60.362	156
CL7094.Contig2_Chinese_chive_219_5	GAGGAGGAGGAGGAGGAG	GAG(3*6)	609	18	CATTCACTTTGATACTTGATGCGAGATCGGCGACGCAGATGTCTTGGAGCATGTCGGGGTCTGCAGAGATGAATGAAGAAGA[GAGGAGGAGGAGGAGGAG]GATGGGGATGATGAAGAAGGCAAGCAGAGAAGAAGACTT	CATTCACTTTGATACTTGATGCG	59.661	AAGTCTTCTTCTCTGCTTGCCTT	60.194	139
CL7198.Contig2_Chinese_chive_223_1	CATCATCATCATCATCAT	CAT(3*6)	2293	18	CCATGTTTCATCTTCAATAGGCTGTCTCATGTATCCAA[CATCATCATCATCATCAT]ACTCATCAGAGTCCCAAAATTCATTTGGAT	CCATGTTTCATCTTCAATAGGCT	59.515	ATCCAAATGAATTTTGGGACTCT	60.069	86
CL7198.Contig2_Chinese_chive_223_2	CATCATCATCATCATCAT	CAT(3*6)	2293	18	GTGGGAGCACTAGCATTATTTGTACCCTTTTCATTGTCACTAGGGTAGTCAATTTCATGGGCTAAGAACCATGTTTCATCTTCAATAGGCTGTCTCATGTATCCAA[CATCATCATCATCATCAT]ACTCATCAGAGTCCCAAAATTCATT	GTGGGAGCACTAGCATTATTTGT	59.578	AATGAATTTTGGGACTCTGATGA	59.828	149
CL7198.Contig2_Chinese_chive_223_3	CATCATCATCATCATCAT	CAT(3*6)	2293	18	GTGTGGGAGCACTAGCATTATTTGTACCCTTTTCATTGTCACTAGGGTAGTCAATTTCATGGGCTAAGAACCATGTTTCATCTTCAATAGGCTGTCTCATGTATCCAA[CATCATCATCATCATCAT]ACTCATCAGAGTCCCAAAATTCATT	GTGTGGGAGCACTAGCATTATTT	59.578	AATGAATTTTGGGACTCTGATGA	59.828	151
CL7198.Contig2_Chinese_chive_223_4	CATCATCATCATCATCAT	CAT(3*6)	2293	18	CCCTTTTCATTGTCACTAGGGTAGTCAATTTCATGGGCTAAGAACCATGTTTCATCTTCAATAGGCTGTCTCATGTATCCAA[CATCATCATCATCATCAT]ACTCATCAGAGTCCCAAAATTCATTTGGAT	CCCTTTTCATTGTCACTAGGGTA	59.42	ATCCAAATGAATTTTGGGACTCT	60.069	130
CL7198.Contig2_Chinese_chive_223_5	CATCATCATCATCATCAT	CAT(3*6)	2293	18	CCATGTTTCATCTTCAATAGGCTGTCTCATGTATCCAA[CATCATCATCATCATCAT]ACTCATCAGAGTCCCAAAATTCATT	CCATGTTTCATCTTCAATAGGCT	59.515	AATGAATTTTGGGACTCTGATGA	59.828	81
CL7221.Contig1_Chinese_chive_224_1	AGAGAGAGAGAG	AG(2*6)	481	12	TGCAGAAACAAGCAAAAGAATTTTTTGAAGAAAATAAATTTGGAAAACACATTTAAAACAGGAAAGAAAAACTGGT[AGAGAGAGAGAG]AAGGAAAGTTGGCACTTGACATACTAGGGCTAGGGTCA	TGCAGAAACAAGCAAAAGAATTT	60.276	TGACCCTAGCCCTAGTATGTCAA	60.028	126
CL7221.Contig1_Chinese_chive_224_2	AGAGAGAGAGAG	AG(2*6)	481	12	TGCAGAAACAAGCAAAAGAATTTTTTGAAGAAAATAAATTTGGAAAACACATTTAAAACAGGAAAGAAAAACTGGT[AGAGAGAGAGAG]AAGGAAAGTTGGCACTTGACATAC	TGCAGAAACAAGCAAAAGAATTT	60.276	GTATGTCAAGTGCCAACTTTCCT	59.578	112
CL7221.Contig1_Chinese_chive_224_3	AGAGAGAGAGAG	AG(2*6)	481	12	TGCAGAAACAAGCAAAAGAATTTTTTGAAGAAAATAAATTTGGAAAACACATTTAAAACAGGAAAGAAAAACTGGT[AGAGAGAGAGAG]AAGGAAAGTTGGCACTTGACATACT	TGCAGAAACAAGCAAAAGAATTT	60.276	AGTATGTCAAGTGCCAACTTTCC	59.578	113
CL7221.Contig1_Chinese_chive_224_4	AGAGAGAGAGAG	AG(2*6)	481	12	TGCAGAAACAAGCAAAAGAATTTTTTGAAGAAAATAAATTTGGAAAACACATTTAAAACAGGAAAGAAAAACTGGT[AGAGAGAGAGAG]AAGGAAAGTTGGCACTTGACATACTAGGGCTAG	TGCAGAAACAAGCAAAAGAATTT	60.276	CTAGCCCTAGTATGTCAAGTGCC	59.36	121
CL7221.Contig1_Chinese_chive_224_5	AGAGAGAGAGAG	AG(2*6)	481	12	TGCAGAAACAAGCAAAAGAATTTTTTGAAGAAAATAAATTTGGAAAACACATTTAAAACAGGAAAGAAAAACTGGT[AGAGAGAGAGAG]AAGGAAAGTTGGCACTTGACATACTAGGGCTAGG	TGCAGAAACAAGCAAAAGAATTT	60.276	CCTAGCCCTAGTATGTCAAGTGC	59.36	122
CL7229.Contig1_Chinese_chive_225_1	TCATCATCATCATCA	TCA(3*5)	231	15	TAGATTGCCTGTGAATTGGAGTTTTACAAACTTCATCC[TCATCATCATCATCA]TCTAATAAGAAAGCTCTCCTTTTTGTTCGAGCATGCATTGTAGAAGATGTTAATTTAGCTTTTACAGTGCCTGAACC	TAGATTGCCTGTGAATTGGAGTT	60.014	GGTTCAGGCACTGTAAAAGCTAA	59.841	130
CL7229.Contig1_Chinese_chive_225_2	TCATCATCATCATCA	TCA(3*5)	231	15	TAGATTGCCTGTGAATTGGAGTTTTACAAACTTCATCC[TCATCATCATCATCA]TCTAATAAGAAAGCTCTCCTTTTTGTTCGAGCATGCATTGTAGAAGATGTTAATTTAGCTTTTACAGTGCCTGAACCTTTTC	TAGATTGCCTGTGAATTGGAGTT	60.014	GAAAAGGTTCAGGCACTGTAAAA	59.695	135
CL7229.Contig1_Chinese_chive_225_3	TCATCATCATCATCA	TCA(3*5)	231	15	TAGATTGCCTGTGAATTGGAGTTTTACAAACTTCATCC[TCATCATCATCATCA]TCTAATAAGAAAGCTCTCCTTTTTGTTCGAGCATGCATTGTAGAAGATGTTAATTTAGCTTTTACAGTGCCTGAACCTTTTCCAGTTGCATATC	TAGATTGCCTGTGAATTGGAGTT	60.014	GATATGCAACTGGAAAAGGTTCA	60.358	147
CL7229.Contig1_Chinese_chive_225_4	TCATCATCATCATCA	TCA(3*5)	231	15	TAGATTGCCTGTGAATTGGAGTTTTACAAACTTCATCC[TCATCATCATCATCA]TCTAATAAGAAAGCTCTCCTTTTTGTTCGAGCATGCATTGTAGAAGATGTTAATTTAGCTTTTACAGTGCCTGAACCTTTTCCAGTTGCATAT	TAGATTGCCTGTGAATTGGAGTT	60.014	ATATGCAACTGGAAAAGGTTCAG	59.552	146
CL7229.Contig1_Chinese_chive_225_5	TCATCATCATCATCA	TCA(3*5)	231	15	ATTGCCTGTGAATTGGAGTTTTACAAACTTCATCC[TCATCATCATCATCA]TCTAATAAGAAAGCTCTCCTTTTTGTTCGAGCATGCATTGTAGAAGATGTTAATTTAGCTTTTACAGTGCCTGAACCTTTTCCAGTTGCATATC	ATTGCCTGTGAATTGGAGTTTTA	59.891	GATATGCAACTGGAAAAGGTTCA	60.358	144
CL7229.Contig2_Chinese_chive_226_1	TCATCATCATCATCA	TCA(3*5)	228	15	AATTACCTGAGAATTCAAAACGGTAGTAGTTTGACTGTGAATTGGAGTTTTACAAACTTCATCC[TCATCATCATCATCA]TCTAATAAGAAAGCTCTCCTTTTTGTTCGAGCATGCATTGTAGAAGATGTTAATTTAGCTTTTACAGTGCCTGAACC	AATTACCTGAGAATTCAAAACGG	58.621	GGTTCAGGCACTGTAAAAGCTAA	59.841	156
CL7229.Contig2_Chinese_chive_226_2	TCATCATCATCATCA	TCA(3*5)	228	15	CACCAATTACCTGAGAATTCAAAACGGTAGTAGTTTGACTGTGAATTGGAGTTTTACAAACTTCATCC[TCATCATCATCATCA]TCTAATAAGAAAGCTCTCCTTTTTGTTCGAGCATGCATTGTAGAAGATGTTAATTTAGCTTTTACAGTGCCTGAACC	CACCAATTACCTGAGAATTCAAAA	59.432	GGTTCAGGCACTGTAAAAGCTAA	59.841	160
CL7229.Contig2_Chinese_chive_226_3	TCATCATCATCATCA	TCA(3*5)	228	15	AATTACCTGAGAATTCAAAACGGTAGTAGTTTGACTGTGAATTGGAGTTTTACAAACTTCATCC[TCATCATCATCATCA]TCTAATAAGAAAGCTCTCCTTTTTGTTCGAGCATGCATTGTAGAAGATGTTAATTTAGCTTTTACAGTGCCTGAACC	AATTACCTGAGAATTCAAAACGGT	59.364	GGTTCAGGCACTGTAAAAGCTAA	59.841	156
CL7229.Contig2_Chinese_chive_226_4	TCATCATCATCATCA	TCA(3*5)	228	15	AATTACCTGAGAATTCAAAACGGTAGTAGTTTGACTGTGAATTGGAGTTTTACAAACTTCATCC[TCATCATCATCATCA]TCTAATAAGAAAGCTCTCCTTTTTGTTCGAGCATGCATTGTAGAAGATGTTAATTTAGCTTTTACAGTGCCTGAACCT	AATTACCTGAGAATTCAAAACGG	58.621	AGGTTCAGGCACTGTAAAAGCTA	59.505	157
CL7229.Contig2_Chinese_chive_226_5	TCATCATCATCATCA	TCA(3*5)	228	15	ACCTGAGAATTCAAAACGGTAGTAGTTTGACTGTGAATTGGAGTTTTACAAACTTCATCC[TCATCATCATCATCA]TCTAATAAGAAAGCTCTCCTTTTTGTTCGAGCATGCATTGTAGAAGATGTTAATTTAGCTTTTACAGTGCCTGAACC	ACCTGAGAATTCAAAACGGTAGT	58.273	GGTTCAGGCACTGTAAAAGCTAA	59.841	152
CL7245.Contig1_Chinese_chive_227_1	GCAGCAGCAGCAGCA	GCA(3*5)	236	15	GACCTTTCGATGGTGAGGATTAGCAGAT[GCAGCAGCAGCAGCA]GTGGCTGCAGCGATGCCGTTTCTAAAAGCAGGCGGTTTCCTCGATTGCAACATGCTGACTTCATGAGCTATTATTTGGTCAAGTCTACTATTCTTACCTGCTTCAGAAATGC	GACCTTTCGATGGTGAGGATTAG	61.181	GCATTTCTGAAGCAGGTAAGAAT	58.966	155
CL7245.Contig1_Chinese_chive_227_2	GCAGCAGCAGCAGCA	GCA(3*5)	236	15	GACCTTTCGATGGTGAGGATTAGCAGAT[GCAGCAGCAGCAGCA]GTGGCTGCAGCGATGCCGTTTCTAAAAGCAGGCGGTTTCCTCGATTGCAACATGCTGACTTCATGAGCTATTATTTGGTCAAGTCTACTATTCTTACCTGCTTCAGAAATGC	GACCTTTCGATGGTGAGGATTA	60.32	GCATTTCTGAAGCAGGTAAGAAT	58.966	155
CL7245.Contig1_Chinese_chive_227_3	GCAGCAGCAGCAGCA	GCA(3*5)	236	15	ACCTTTCGATGGTGAGGATTAGCAGAT[GCAGCAGCAGCAGCA]GTGGCTGCAGCGATGCCGTTTCTAAAAGCAGGCGGTTTCCTCGATTGCAACATGCTGACTTCATGAGCTATTATTTGGTCAAGTCTACTATTCTTACCTGCTTCAGAAATGC	ACCTTTCGATGGTGAGGATTAG	59.482	GCATTTCTGAAGCAGGTAAGAAT	58.966	154
CL7245.Contig1_Chinese_chive_227_4	GCAGCAGCAGCAGCA	GCA(3*5)	236	15	GACCTTTCGATGGTGAGGATTAGCAGAT[GCAGCAGCAGCAGCA]GTGGCTGCAGCGATGCCGTTTCTAAAAGCAGGCGGTTTCCTCGATTGCAACATGCTGACTTCATGAGCTATTATTTGGTCAAGTCTACTATTCTTACCTGCTTCAGAAATGCC	GACCTTTCGATGGTGAGGATTAG	61.181	GGCATTTCTGAAGCAGGTAAGA	60.741	156
CL7245.Contig1_Chinese_chive_227_5	GCAGCAGCAGCAGCA	GCA(3*5)	236	15	TCGATGGTGAGGATTAGCAGAT[GCAGCAGCAGCAGCA]GTGGCTGCAGCGATGCCGTTTCTAAAAGCAGGCGGTTTCCTCGATTGCAACATGCTGACTTCATGAGCTATTATTTGGTCAAGTCTACTATTCTTACCTGCTTCAGAAATGC	TCGATGGTGAGGATTAGCAGAT	60.978	GCATTTCTGAAGCAGGTAAGAAT	58.966	149
CL724.Contig2_Chinese_chive_20_1	TGCTGCTGCTGCTGC	TGC(3*5)	810	15	CCAGGCTCAGTAATGTGTTTACCATTGGCAAAGGTACAAAGCCGTGGGTTACCTTACCTAAGGGCAGGGGTATCAAGTTAAGCATCATTGAGGAGGCCAGGAAGAGGAA[TGCTGCTGCTGCTGC]AAAGGCAACTGCTTGAAGTTTGTTGCTGAGTTT	CCAGGCTCAGTAATGTGTTTACC	59.941	AAACTCAGCAACAAACTTCAAGC	59.982	157
CL724.Contig2_Chinese_chive_20_2	TGCTGCTGCTGCTGC	TGC(3*5)	810	15	CAAGTTAAGCATCATTGAGGAGGCCAGGAAGAGGAA[TGCTGCTGCTGCTGC]AAAGGCAACTGCTTGAAGTTTGTTGCTGAGTTT	CAAGTTAAGCATCATTGAGGAGG	60.136	AAACTCAGCAACAAACTTCAAGC	59.982	84
CL724.Contig2_Chinese_chive_20_3	TGCTGCTGCTGCTGC	TGC(3*5)	810	15	CAGGGGTATCAAGTTAAGCATCATTGAGGAGGCCAGGAAGAGGAA[TGCTGCTGCTGCTGC]AAAGGCAACTGCTTGAAGTTTGTTGCTGAGTTT	CAGGGGTATCAAGTTAAGCATCA	60.369	AAACTCAGCAACAAACTTCAAGC	59.982	93
CL724.Contig2_Chinese_chive_20_4	TGCTGCTGCTGCTGC	TGC(3*5)	810	15	CAACCAGGCTCAGTAATGTGTTTACCATTGGCAAAGGTACAAAGCCGTGGGTTACCTTACCTAAGGGCAGGGGTATCAAGTTAAGCATCATTGAGGAGGCCAGGAAGAGGAA[TGCTGCTGCTGCTGC]AAAGGCAACTGCTTGAAGTTTGTTGCTGAGTTT	CAACCAGGCTCAGTAATGTGTTT	60.45	AAACTCAGCAACAAACTTCAAGC	59.982	160
CL724.Contig2_Chinese_chive_20_5	TGCTGCTGCTGCTGC	TGC(3*5)	810	15	CTAAGGGCAGGGGTATCAAGTTAAGCATCATTGAGGAGGCCAGGAAGAGGAA[TGCTGCTGCTGCTGC]AAAGGCAACTGCTTGAAGTTTGTTGCTGAGTTT	CTAAGGGCAGGGGTATCAAGTTA	60.689	AAACTCAGCAACAAACTTCAAGC	59.982	100
CL728.Contig1_Chinese_chive_21_1	TTGTTGTTGTTGTTG	TTG(3*5)	1212	15	TAGCGTCGAGGTTTATATGTCGTGACTCGTATACATGTTGTAACTGTAATTTAGATATGCTGTC[TTGTTGTTGTTGTTG]TGGTGGTAACCTATGTTGTGTGATGACTGCTTGTGAGTTTGTGATT	TAGCGTCGAGGTTTATATGTCGT	60.056	AATCACAAACTCACAAGCAGTCA	59.834	125
CL728.Contig1_Chinese_chive_21_2	TTGTTGTTGTTGTTG	TTG(3*5)	1212	15	TGCTAGCGTCGAGGTTTATATGTCGTGACTCGTATACATGTTGTAACTGTAATTTAGATATGCTGTC[TTGTTGTTGTTGTTG]TGGTGGTAACCTATGTTGTGTGATGACTGCTTGTGAGTTTGTGATT	TGCTAGCGTCGAGGTTTATATGT	60.18	AATCACAAACTCACAAGCAGTCA	59.834	128
CL728.Contig1_Chinese_chive_21_3	TTGTTGTTGTTGTTG	TTG(3*5)	1212	15	TAGCGTCGAGGTTTATATGTCGTGACTCGTATACATGTTGTAACTGTAATTTAGATATGCTGTC[TTGTTGTTGTTGTTG]TGGTGGTAACCTATGTTGTGTGATGACTGCTTGTGAGTTTGTGATTTGTGCACTTT	TAGCGTCGAGGTTTATATGTCGT	60.056	AAAGTGCACAAATCACAAACTCA	59.707	135
CL728.Contig1_Chinese_chive_21_4	TTGTTGTTGTTGTTG	TTG(3*5)	1212	15	TAGCGTCGAGGTTTATATGTCGTGACTCGTATACATGTTGTAACTGTAATTTAGATATGCTGTC[TTGTTGTTGTTGTTG]TGGTGGTAACCTATGTTGTGTGATGACTGCTTGTGAGTTTGTGA	TAGCGTCGAGGTTTATATGTCGT	60.056	TCACAAACTCACAAGCAGTCATC	60.349	123
CL728.Contig1_Chinese_chive_21_5	TTGTTGTTGTTGTTG	TTG(3*5)	1212	15	CTGCTAGCGTCGAGGTTTATATGTCGTGACTCGTATACATGTTGTAACTGTAATTTAGATATGCTGTC[TTGTTGTTGTTGTTG]TGGTGGTAACCTATGTTGTGTGATGACTGCTTGTGAGTTTGTGATT	CTGCTAGCGTCGAGGTTTATATG	60.295	AATCACAAACTCACAAGCAGTCA	59.834	129
CL7436.Contig1_Chinese_chive_238_1	CTTCTTCTTCTTCTT	CTT(3*5)	313	15	GTCTCCTTTATCTCCTCCATGCTTCTTGTC[CTTCTTCTTCTTCTT]GTCCTTCTTATCCTTCTTCTCCCCTCCTGGAATACTATCCTTTATCTTATCGACAACGCTTTCGTGTTCCTTCTTCTCTTCAG	GTCTCCTTTATCTCCTCCATGCT	60.109	CTGAAGAGAAGAAGGAACACGAA	60.04	128
CL7436.Contig1_Chinese_chive_238_2	CTTCTTCTTCTTCTT	CTT(3*5)	313	15	CCTTTATCTCCTCCATGCTTCTTGTC[CTTCTTCTTCTTCTT]GTCCTTCTTATCCTTCTTCTCCCCTCCTGGAATACTATCCTTTATCTTATCGACAACGCTTTCGT	CCTTTATCTCCTCCATGCTTCTT	60.102	ACGAAAGCGTTGTCGATAAGATA	60.16	106
CL7436.Contig1_Chinese_chive_238_3	CTTCTTCTTCTTCTT	CTT(3*5)	313	15	GTCTCCTTTATCTCCTCCATGCTTCTTGTC[CTTCTTCTTCTTCTT]GTCCTTCTTATCCTTCTTCTCCCCTCCTGGAATACTATCCTTTATCTTATCGACAACGCTTTCGT	GTCTCCTTTATCTCCTCCATGCT	60.109	ACGAAAGCGTTGTCGATAAGATA	60.16	110
CL7436.Contig1_Chinese_chive_238_4	CTTCTTCTTCTTCTT	CTT(3*5)	313	15	GCTGTCTCCTTTATCTCCTCCATGCTTCTTGTC[CTTCTTCTTCTTCTT]GTCCTTCTTATCCTTCTTCTCCCCTCCTGGAATACTATCCTTTATCTTATCGACAACGCTTTCGTGTTCCTTCTTCTCTTCAGCTTTGTGCTT	GCTGTCTCCTTTATCTCCTCCAT	60.109	AAGCACAAAGCTGAAGAGAAGAA	59.833	141
CL7436.Contig1_Chinese_chive_238_5	CTTCTTCTTCTTCTT	CTT(3*5)	313	15	GAAAAGGGAGGCTAATGAATGATGTAACTCAATCGCTATCACTGCTGCTGCTGTCTCCTTTATCTCCTCCATGCTTCTTGTC[CTTCTTCTTCTTCTT]GTCCTTCTTATCCTTCTTCTCCCCTCCTGGAATACTATC	GAAAAGGGAGGCTAATGAATGAT	59.833	GATAGTATTCCAGGAGGGGAGAA	59.819	136
CL7484.Contig2_Chinese_chive_239_1	GCCGCCGCCGCCGCC	GCC(3*5)	1105	15	AGCAGGAGACTTCTTGGCAATCGCAGATGCA[GCCGCCGCCGCCGCC]TCTTTCTGCTTCTGAGCAGCAGCAATCAGCTGAGAAGGATCGTCGTTGTCATCATCTCCCAGCAAATCGAACGGATTTAAAGTTGACA	AGCAGGAGACTTCTTGGCAAT	60.397	TGTCAACTTTAAATCCGTTCGAT	59.891	134
CL7484.Contig2_Chinese_chive_239_2	GCCGCCGCCGCCGCC	GCC(3*5)	1105	15	AGCAGGAGACTTCTTGGCAATCGCAGATGCA[GCCGCCGCCGCCGCC]TCTTTCTGCTTCTGAGCAGCAGCAATCAGCTGAGAAGGATCGTCGTTGTCATCATCTCCCAGCAAATCGAACGGATTTAAAGT	AGCAGGAGACTTCTTGGCAAT	60.397	ACTTTAAATCCGTTCGATTTGCT	60.357	129
CL7484.Contig2_Chinese_chive_239_3	GCCGCCGCCGCCGCC	GCC(3*5)	1105	15	TTTTGTCGGCATCTTAGCAACAAGCGCAGCAGCAGGAGACTTCTTGGCAATCGCAGATGCA[GCCGCCGCCGCCGCC]TCTTTCTGCTTCTGAGCAGCAGCAATCAGCTGAGAAGGATCGTCGTTGTCATCATCTCCCAGCAAATCGAACGGATTTAAAGTT	TTTTGTCGGCATCTTAGCAAC	60.258	AACTTTAAATCCGTTCGATTTGC	60.671	160
CL7484.Contig2_Chinese_chive_239_4	GCCGCCGCCGCCGCC	GCC(3*5)	1105	15	AGCAGGAGACTTCTTGGCAATCGCAGATGCA[GCCGCCGCCGCCGCC]TCTTTCTGCTTCTGAGCAGCAGCAATCAGCTGAGAAGGATCGTCGTTGTCATCATCTCCCAGCAAATCGAACGGATTTAAAGTT	AGCAGGAGACTTCTTGGCAAT	60.397	AACTTTAAATCCGTTCGATTTGC	60.671	130
CL7484.Contig2_Chinese_chive_239_5	GCCGCCGCCGCCGCC	GCC(3*5)	1105	15	GCAGCAGCAGGAGACTTCTTGGCAATCGCAGATGCA[GCCGCCGCCGCCGCC]TCTTTCTGCTTCTGAGCAGCAGCAATCAGCTGAGAAGGATCGTCGTTGTCATCATCTCCCAGCAAATCGAACGGATTTAAAGTTGACA	GCAGCAGCAGGAGACTTCTT	59.898	TGTCAACTTTAAATCCGTTCGAT	59.891	139
CL7561.Contig2_Chinese_chive_244_1	AGCAGCAGCAGCAGC	AGC(3*5)	480	15	GAAGTTAGAAAGGAGCTTGGGAGGTTGAAAGAGAAGACAGT[AGCAGCAGCAGCAGC]ACGCATTGCTATGAATTCACATTTACCAGTGATGCACCTTC	GAAGTTAGAAAGGAGCTTGGGAG	59.908	GAAGGTGCATCACTGGTAAATGT	60.296	97
CL7561.Contig2_Chinese_chive_244_2	AGCAGCAGCAGCAGC	AGC(3*5)	480	15	ATGAAGTTAGAAAGGAGCTTGGGAGGTTGAAAGAGAAGACAGT[AGCAGCAGCAGCAGC]ACGCATTGCTATGAATTCACATTTACCAGTGATGCACCTTC	ATGAAGTTAGAAAGGAGCTTGGG	60.134	GAAGGTGCATCACTGGTAAATGT	60.296	99
CL7561.Contig2_Chinese_chive_244_3	AGCAGCAGCAGCAGC	AGC(3*5)	480	15	TGGCAAATGAAGTTAGAAAGGAGCTTGGGAGGTTGAAAGAGAAGACAGT[AGCAGCAGCAGCAGC]ACGCATTGCTATGAATTCACATTTACCAGTGATGCACCTTC	TGGCAAATGAAGTTAGAAAGGAG	59.78	GAAGGTGCATCACTGGTAAATGT	60.296	105
CL7561.Contig2_Chinese_chive_244_4	AGCAGCAGCAGCAGC	AGC(3*5)	480	15	CTGGCAAATGAAGTTAGAAAGGAGCTTGGGAGGTTGAAAGAGAAGACAGT[AGCAGCAGCAGCAGC]ACGCATTGCTATGAATTCACATTTACCAGTGATGCACCTTC	CTGGCAAATGAAGTTAGAAAGGA	59.78	GAAGGTGCATCACTGGTAAATGT	60.296	106
CL7561.Contig2_Chinese_chive_244_5	AGCAGCAGCAGCAGC	AGC(3*5)	480	15	ATTATGTGATCGAACTGGCAAATGAAGTTAGAAAGGAGCTTGGGAGGTTGAAAGAGAAGACAGT[AGCAGCAGCAGCAGC]ACGCATTGCTATGAATTCACATTTACCAGTGATGCACCTTC	ATTATGTGATCGAACTGGCAAAT	59.756	GAAGGTGCATCACTGGTAAATGT	60.296	120
CL7585.Contig1_Chinese_chive_245_1	GAAGAAGAAGAAGAA	GAA(3*5)	306	15	GGTGTTGCATTTAACAACAGTCAAAGGAAGCGGAAGGCAAG[GAAGAAGAAGAAGAA]GGCGGAACTGAATGGCTATTGCGAATCTTATGTGTTAGGATTCGAGATTGCTGGTATTGAGGAAGATG	GGTGTTGCATTTAACAACAGTCA	59.955	CATCTTCCTCAATACCAGCAATC	59.979	124
CL7585.Contig1_Chinese_chive_245_2	GAAGAAGAAGAAGAA	GAA(3*5)	306	15	GGTGTTGCATTTAACAACAGTCAAAGGAAGCGGAAGGCAAG[GAAGAAGAAGAAGAA]GGCGGAACTGAATGGCTATTGCGAATCTTATGTGTTAGGATTCGAGATTGCTGGTATTGAGGAAGATGA	GGTGTTGCATTTAACAACAGTCA	59.955	TCATCTTCCTCAATACCAGCAAT	59.979	125
CL7585.Contig1_Chinese_chive_245_3	GAAGAAGAAGAAGAA	GAA(3*5)	306	15	TCATCTCTAATGGAAACGGTGTTGCATTTAACAACAGTCAAAGGAAGCGGAAGGCAAG[GAAGAAGAAGAAGAA]GGCGGAACTGAATGGCTATTGCGAATCTTATGTGTTAGGATTCGAGATTGCTGGTATTGAGGAAGATG	TCATCTCTAATGGAAACGGTGTT	59.885	CATCTTCCTCAATACCAGCAATC	59.979	141
CL7585.Contig1_Chinese_chive_245_4	GAAGAAGAAGAAGAA	GAA(3*5)	306	15	TCATCTCTAATGGAAACGGTGTTGCATTTAACAACAGTCAAAGGAAGCGGAAGGCAAG[GAAGAAGAAGAAGAA]GGCGGAACTGAATGGCTATTGCGAATCTTATGTGTTAGGATTCGAGATTGCTGGTATTGAGGAAGATGA	TCATCTCTAATGGAAACGGTGTT	59.885	TCATCTTCCTCAATACCAGCAAT	59.979	142
CL7585.Contig1_Chinese_chive_245_5	GAAGAAGAAGAAGAA	GAA(3*5)	306	15	CGGTATCATCTCTAATGGAAACGGTGTTGCATTTAACAACAGTCAAAGGAAGCGGAAGGCAAG[GAAGAAGAAGAAGAA]GGCGGAACTGAATGGCTATTGCGAATCTTATGTGTTAGGATTCGAGATTGCTGGTATTGAGGAAGATG	CGGTATCATCTCTAATGGAAACG	59.871	CATCTTCCTCAATACCAGCAATC	59.979	146
CL761.Contig1_Chinese_chive_22_1	GAAGAAGAAGAAGAA	GAA(3*5)	231	15	GATTTGGAAGAATGGATTGTTGATATGGGAGCAAGTGATAATAGTTCC[GAAGAAGAAGAAGAA]GTACCGCTTTGGAAAACAGCCTCTATTTATAAGGTACCAGCTCCTAAGAGAGAGCTCCATCCTGAAGCATTCACTCCCAAGTTTGTTTCATT	GATTTGGAAGAATGGATTGTTGA	60.177	AATGAAACAAACTTGGGAGTGAA	59.9	155
CL761.Contig1_Chinese_chive_22_2	GAAGAAGAAGAAGAA	GAA(3*5)	231	15	GATTTGGAAGAATGGATTGTTGATATGGGAGCAAGTGATAATAGTTCC[GAAGAAGAAGAAGAA]GTACCGCTTTGGAAAACAGCCTCTATTTATAAGGTACCAGCTCCTAAGAGAGAGCTCCATCCTGAAGCATTCACTCCCAAGTTTGTTTCATTT	GATTTGGAAGAATGGATTGTTGA	60.177	AAATGAAACAAACTTGGGAGTGA	59.9	156
CL761.Contig1_Chinese_chive_22_3	GAAGAAGAAGAAGAA	GAA(3*5)	231	15	AAGAATGGATTGTTGATATGGGAGCAAGTGATAATAGTTCC[GAAGAAGAAGAAGAA]GTACCGCTTTGGAAAACAGCCTCTATTTATAAGGTACCAGCTCCTAAGAGAGAGCTCCATCCTGAAGCATTCACTCCCAAGTTTGTTTCATT	AAGAATGGATTGTTGATATGGGA	59.563	AATGAAACAAACTTGGGAGTGAA	59.9	148
CL761.Contig1_Chinese_chive_22_4	GAAGAAGAAGAAGAA	GAA(3*5)	231	15	AAGAATGGATTGTTGATATGGGAGCAAGTGATAATAGTTCC[GAAGAAGAAGAAGAA]GTACCGCTTTGGAAAACAGCCTCTATTTATAAGGTACCAGCTCCTAAGAGAGAGCTCCATCCTGAAGCATTCACTCCCAAGTTTGTTTCATTT	AAGAATGGATTGTTGATATGGGA	59.563	AAATGAAACAAACTTGGGAGTGA	59.9	149
CL761.Contig1_Chinese_chive_22_5	GAAGAAGAAGAAGAA	GAA(3*5)	231	15	GAAGAATGGATTGTTGATATGGGAGCAAGTGATAATAGTTCC[GAAGAAGAAGAAGAA]GTACCGCTTTGGAAAACAGCCTCTATTTATAAGGTACCAGCTCCTAAGAGAGAGCTCCATCCTGAAGCATTCACTCCCAAGTTTGTTTCATT	GAAGAATGGATTGTTGATATGGG	59.563	AATGAAACAAACTTGGGAGTGAA	59.9	149
CL7627.Contig2_Chinese_chive_246_1	GAAGAAGAAGAAGAA	GAA(3*5)	824	15	ATCTCTTCAATGAATCATCGCTTATCGACCAGTTTCTCCCACAAGGCACTGACGGAGCAATAGGAGAAGAGGTG[GAAGAAGAAGAAGAA]GATGATGATTTATCGACCTTGGTCGAAGATGGAGGTGGAAAAGGAGGAATAGAA	ATCTCTTCAATGAATCATCGCTT	59.24	TTCTATTCCTCCTTTTCCACCTC	59.958	143
CL7627.Contig2_Chinese_chive_246_2	GAAGAAGAAGAAGAA	GAA(3*5)	824	15	ATCTCTTCAATGAATCATCGCTTATCGACCAGTTTCTCCCACAAGGCACTGACGGAGCAATAGGAGAAGAGGTG[GAAGAAGAAGAAGAA]GATGATGATTTATCGACCTTGGTCGAAGATGGAGGTGGAAAAGGAGGAATAGAAGA	ATCTCTTCAATGAATCATCGCTT	59.24	TCTTCTATTCCTCCTTTTCCACC	59.958	145
CL7627.Contig2_Chinese_chive_246_3	GAAGAAGAAGAAGAA	GAA(3*5)	824	15	AATCTCTTCAATGAATCATCGCTTATCGACCAGTTTCTCCCACAAGGCACTGACGGAGCAATAGGAGAAGAGGTG[GAAGAAGAAGAAGAA]GATGATGATTTATCGACCTTGGTCGAAGATGGAGGTGGAAAAGGAGGAATAGAA	AATCTCTTCAATGAATCATCGCT	59.24	TTCTATTCCTCCTTTTCCACCTC	59.958	144
CL7627.Contig2_Chinese_chive_246_4	GAAGAAGAAGAAGAA	GAA(3*5)	824	15	AATCTCTTCAATGAATCATCGCTTATCGACCAGTTTCTCCCACAAGGCACTGACGGAGCAATAGGAGAAGAGGTG[GAAGAAGAAGAAGAA]GATGATGATTTATCGACCTTGGTCGAAGATGGAGGTGGAAAAGGAGGAATAGAAGA	AATCTCTTCAATGAATCATCGCT	59.24	TCTTCTATTCCTCCTTTTCCACC	59.958	146
CL7627.Contig2_Chinese_chive_246_5	GAAGAAGAAGAAGAA	GAA(3*5)	824	15	CTTCAATGAATCATCGCTTATCGACCAGTTTCTCCCACAAGGCACTGACGGAGCAATAGGAGAAGAGGTG[GAAGAAGAAGAAGAA]GATGATGATTTATCGACCTTGGTCGAAGATGGAGGTGGAAAAGGAGGAATAGAA	CTTCAATGAATCATCGCTTATCG	60.926	TTCTATTCCTCCTTTTCCACCTC	59.958	139
CL7666.Contig1_Chinese_chive_247_1	TGATGATGATGATGA	TGA(3*5)	748	15	CAAATTGATATTCAGGCACAACAACTATACGAGCAAGAGATTGCTGCAGCGGCAGCACAGCCACTTCC[TGATGATGATGATGA]TGCATTCGATTAAGCGAGCGATTATATCTTATGAAA	CAAATTGATATTCAGGCACAACA	59.882	TTTCATAAGATATAATCGCTCGC	57.689	119
CL7666.Contig1_Chinese_chive_247_2	TGATGATGATGATGA	TGA(3*5)	748	15	CAAATTGATATTCAGGCACAACAACTATACGAGCAAGAGATTGCTGCAGCGGCAGCACAGCCACTTCC[TGATGATGATGATGA]TGCATTCGATTAAGCGAGCGATTATATCTTATGAAATG	CAAATTGATATTCAGGCACAACA	59.882	CATTTCATAAGATATAATCGCTCGC	60.32	121
CL7666.Contig1_Chinese_chive_247_3	TGATGATGATGATGA	TGA(3*5)	748	15	CAAATTGATATTCAGGCACAACAACTATACGAGCAAGAGATTGCTGCAGCGGCAGCACAGCCACTTCC[TGATGATGATGATGA]TGCATTCGATTAAGCGAGCGATTATATCTTATGAAATGC	CAAATTGATATTCAGGCACAACA	59.882	GCATTTCATAAGATATAATCGCTCG	60.32	122
CL7666.Contig1_Chinese_chive_247_4	TGATGATGATGATGA	TGA(3*5)	748	15	CAAATTGATATTCAGGCACAACAACTATACGAGCAAGAGATTGCTGCAGCGGCAGCACAGCCACTTCC[TGATGATGATGATGA]TGCATTCGATTAAGCGAGCGATTATATCTTATGAAA	CAAATTGATATTCAGGCACAACA	59.882	TTTCATAAGATATAATCGCTCGCT	58.579	119
CL7666.Contig1_Chinese_chive_247_5	TGATGATGATGATGA	TGA(3*5)	748	15	CAAATTGATATTCAGGCACAACAACTATACGAGCAAGAGATTGCTGCAGCGGCAGCACAGCCACTTCC[TGATGATGATGATGA]TGCATTCGATTAAGCGAGCGATTATATCTTATGAA	CAAATTGATATTCAGGCACAACA	59.882	TTCATAAGATATAATCGCTCGCT	57.347	118
CL7769.Contig1_Chinese_chive_250_1	TGATGATGATGATGA	TGA(3*5)	1233	15	CAGCCATGAATGTATTAGGTGG[TGATGATGATGATGA]GGAGAACTCCTACTGGGCTCCAGGAGTCGAAGGGGAAGGTCACTGGATTGAACTAA	CAGCCATGAATGTATTAGGTGGT	60.143	TTAGTTCAATCCAGTGACCTTCC	59.513	93
CL7769.Contig1_Chinese_chive_250_2	TGATGATGATGATGA	TGA(3*5)	1233	15	CAGCCATGAATGTATTAGGTGG[TGATGATGATGATGA]GGAGAACTCCTACTGGGCTCCAGGAGTCGAAGGGGAAGGTCACTGGATTGAACTAACAAAGTTGAATACAGGCATGAAGTTCAACGTTGTAAGAATCCAGGAACCGTT	CAGCCATGAATGTATTAGGTGGT	60.143	AACGGTTCCTGGATTCTTACAAC	60.613	145
CL7769.Contig1_Chinese_chive_250_3	TGATGATGATGATGA	TGA(3*5)	1233	15	CAGCCATGAATGTATTAGGTGG[TGATGATGATGATGA]GGAGAACTCCTACTGGGCTCCAGGAGTCGAAGGGGAAGGTCACTGGATTGAACTAACAAAGTTGAATACAGGCATGAAGTTCA	CAGCCATGAATGTATTAGGTGGT	60.143	TGAACTTCATGCCTGTATTCAAC	59.148	120
CL7769.Contig1_Chinese_chive_250_4	TGATGATGATGATGA	TGA(3*5)	1233	15	GGTAAGAATGGTGGCTTTTCAGCCATGAATGTATTAGGTGG[TGATGATGATGATGA]GGAGAACTCCTACTGGGCTCCAGGAGTCGAAGGGGAAGGTCACTGGATTGAACTAACAAAGTTGAATACAGGCATGAAGTTCAACGTT	GGTAAGAATGGTGGCTTTTCAG	60.001	AACGTTGAACTTCATGCCTGTAT	59.947	144
CL7769.Contig1_Chinese_chive_250_5	TGATGATGATGATGA	TGA(3*5)	1233	15	GTAGCCAAAGAGGGGGTAAGAATGGTGGCTTTTCAGCCATGAATGTATTAGGTGG[TGATGATGATGATGA]GGAGAACTCCTACTGGGCTCCAGGAGTCGAAGGGGAAGGTCACTGGATTGAACTAACAAAGTTGAATACAGGCATGAAGTTCAACGTT	GTAGCCAAAGAGGGGGTAAGAAT	61.004	AACGTTGAACTTCATGCCTGTAT	59.947	158
CL7777.Contig1_Chinese_chive_251_1	CTGCTGCTGCTGCTG	CTG(3*5)	545	15	AGATCACACGTGAAGCCTGTATTGTATTGATGGGAGAAAGCACGCT[CTGCTGCTGCTGCTG]AAACTGATTCAATATTGCACTTCTATGAGAAGGAGAAAATATTGCTCCTTGTTCAGAATTATACCTAGGAGACAATGAAAGCTCAGCAGAAAAC	AGATCACACGTGAAGCCTGTATT	60.075	GTTTTCTGCTGAGCTTTCATTGT	59.947	155
CL7777.Contig1_Chinese_chive_251_2	CTGCTGCTGCTGCTG	CTG(3*5)	545	15	AGATCACACGTGAAGCCTGTATTGTATTGATGGGAGAAAGCACGCT[CTGCTGCTGCTGCTG]AAACTGATTCAATATTGCACTTCTATGAGAAGGAGAAAATATTGCTCCTTGTTCAGAATTATACCTAGGAGACAATGAAAGCTCAGCAGAAAACAAC	AGATCACACGTGAAGCCTGTATT	60.075	GTTGTTTTCTGCTGAGCTTTCAT	59.947	158
CL7777.Contig1_Chinese_chive_251_3	CTGCTGCTGCTGCTG	CTG(3*5)	545	15	GCCTGTATTGTATTGATGGGAGAAAGCACGCT[CTGCTGCTGCTGCTG]AAACTGATTCAATATTGCACTTCTATGAGAAGGAGAAAATATTGCTCCTTGTTCAGAATTATACCTAGGAGACAATGAAAGCTCAGCAGAAAACAACTCATCCAGGTTC	GCCTGTATTGTATTGATGGGAGA	60.218	GAACCTGGATGAGTTGTTTTCTG	60.026	156
CL7777.Contig1_Chinese_chive_251_4	CTGCTGCTGCTGCTG	CTG(3*5)	545	15	GCCTGTATTGTATTGATGGGAGAAAGCACGCT[CTGCTGCTGCTGCTG]AAACTGATTCAATATTGCACTTCTATGAGAAGGAGAAAATATTGCTCCTTGTTCAGAATTATACCTAGGAGACAATGAAAGCTCAGCAGAAAAC	GCCTGTATTGTATTGATGGGAGA	60.218	GTTTTCTGCTGAGCTTTCATTGT	59.947	141
CL7777.Contig1_Chinese_chive_251_5	CTGCTGCTGCTGCTG	CTG(3*5)	545	15	GCCTGTATTGTATTGATGGGAGAAAGCACGCT[CTGCTGCTGCTGCTG]AAACTGATTCAATATTGCACTTCTATGAGAAGGAGAAAATATTGCTCCTTGTTCAGAATTATACCTAGGAGACAATGAAAGCTCAGCAGAAAACAAC	GCCTGTATTGTATTGATGGGAGA	60.218	GTTGTTTTCTGCTGAGCTTTCAT	59.947	144
CL7829.Contig2_Chinese_chive_252_1	TCGTCGTCGTCGTCGTCG	TCG(3*6)	161	18	TTAAACCAGAAGGATCTGCATGTTCAGCTGCATATGTGTCCCAATTTGGATATACATCA[TCGTCGTCGTCGTCGTCG]TCATCGTCATCGTTGTCGTCGTCGCTGTCCTCGTCGTCATCACTATGAGAACCATCTATATCTCCTTTGCCACCA	TTAAACCAGAAGGATCTGCATGT	60.014	TGGTGGCAAAGGAGATATAGATG	60.338	152
CL7829.Contig2_Chinese_chive_252_2	TCGTCGTCGTCGTCGTCG	TCG(3*6)	161	18	TGTTAAACCAGAAGGATCTGCATGTTCAGCTGCATATGTGTCCCAATTTGGATATACATCA[TCGTCGTCGTCGTCGTCG]TCATCGTCATCGTTGTCGTCGTCGCTGTCCTCGTCGTCATCACTATGAGAACCATCTATATCTCCTTTGCCACCA	TGTTAAACCAGAAGGATCTGCAT	60.014	TGGTGGCAAAGGAGATATAGATG	60.338	154
CL7829.Contig2_Chinese_chive_252_3	TCGTCGTCGTCGTCGTCG	TCG(3*6)	161	18	TTAAACCAGAAGGATCTGCATGTTCAGCTGCATATGTGTCCCAATTTGGATATACATCA[TCGTCGTCGTCGTCGTCG]TCATCGTCATCGTTGTCGTCGTCGCTGTCCTCGTCGTCATCACTATGAGAACCATCTATATCTCCTTTGCCACCAAG	TTAAACCAGAAGGATCTGCATGT	60.014	CTTGGTGGCAAAGGAGATATAGA	59.638	154
CL7829.Contig2_Chinese_chive_252_4	TCGTCGTCGTCGTCGTCG	TCG(3*6)	161	18	TTAAACCAGAAGGATCTGCATGTTCAGCTGCATATGTGTCCCAATTTGGATATACATCA[TCGTCGTCGTCGTCGTCG]TCATCGTCATCGTTGTCGTCGTCGCTGTCCTCGTCGTCATCACTATGAGAACCATCTATATCTCCTTTGCCACCAAGA	TTAAACCAGAAGGATCTGCATGT	60.014	TCTTGGTGGCAAAGGAGATATAG	59.638	155
CL7829.Contig2_Chinese_chive_252_5	TCGTCGTCGTCGTCGTCG	TCG(3*6)	161	18	TGTTAAACCAGAAGGATCTGCATGTTCAGCTGCATATGTGTCCCAATTTGGATATACATCA[TCGTCGTCGTCGTCGTCG]TCATCGTCATCGTTGTCGTCGTCGCTGTCCTCGTCGTCATCACTATGAGAACCATCTATATCTCCTTTGCCACCAAG	TGTTAAACCAGAAGGATCTGCAT	60.014	CTTGGTGGCAAAGGAGATATAGA	59.638	156
CL7905.Contig1_Chinese_chive_253_1	TTGTTGTTGTTGTTGTTG	TTG(3*6)	156	18	TGGTGCAAAATTATGTAAACAGGAAGTTAATCATCGAT[TTGTTGTTGTTGTTGTTG]CTGCTGTTGATGAAGTAGGTGCTGTTGAAGAGAAGATTG	TGGTGCAAAATTATGTAAACAGG	58.969	CAATCTTCTCTTCAACAGCACCT	59.936	95
CL7905.Contig1_Chinese_chive_253_2	TTGTTGTTGTTGTTGTTG	TTG(3*6)	156	18	TGGTGCAAAATTATGTAAACAGGAAGTTAATCATCGAT[TTGTTGTTGTTGTTGTTG]CTGCTGTTGATGAAGTAGGTGCTGTTG	TGGTGCAAAATTATGTAAACAGG	58.969	CAACAGCACCTACTTCATCAACA	60.218	83
CL7905.Contig1_Chinese_chive_253_3	TTGTTGTTGTTGTTGTTG	TTG(3*6)	156	18	TGGTGCAAAATTATGTAAACAGGAAGTTAATCATCGAT[TTGTTGTTGTTGTTGTTG]CTGCTGTTGATGAAGTAGGTGCTGTTGAAGAGAAGATTGATCGAACTGTTGAGC	TGGTGCAAAATTATGTAAACAGG	58.969	GCTCAACAGTTCGATCAATCTTC	60.263	110
CL7905.Contig1_Chinese_chive_253_4	TTGTTGTTGTTGTTGTTG	TTG(3*6)	156	18	TGGTGCAAAATTATGTAAACAGGAAGTTAATCATCGAT[TTGTTGTTGTTGTTGTTG]CTGCTGTTGATGAAGTAGGTGCTGTTGAAGAGAAGATTGATCGAACTGTTGAGCCCTTGAAAAATAGTTTTGG	TGGTGCAAAATTATGTAAACAGG	58.969	CCAAAACTATTTTTCAAGGGCTC	60.331	129
CL7905.Contig1_Chinese_chive_253_5	TTGTTGTTGTTGTTGTTG	TTG(3*6)	156	18	TGGTGCAAAATTATGTAAACAGGAAGTTAATCATCGAT[TTGTTGTTGTTGTTGTTG]CTGCTGTTGATGAAGTAGGTGCTGTTGAAGAGAAGATTGATCGAACTGTTGAGCCCTTGAAAAATAGTTTTG	TGGTGCAAAATTATGTAAACAGG	58.969	CAAAACTATTTTTCAAGGGCTCA	59.667	128
CL7915.Contig2_Chinese_chive_256_1	GCAGCAGCAGCAGCA	GCA(3*5)	2058	15	TGCTTTTGATGAGTGGTATGAGAAGCGCCAGGAGAAGAAGGAAGCAATGCCGCCACCGGCGGCG[GCAGCAGCAGCAGCA]CCAGAAAACAATGAGAGCGATGATGCTGATGTTGTGGAACGCGATGAAATACTCGAGGAAAAGAAGGCAC	TGCTTTTGATGAGTGGTATGAGA	59.761	GTGCCTTCTTTTCCTCGAGTATT	60.14	149
CL7915.Contig2_Chinese_chive_256_2	GCAGCAGCAGCAGCA	GCA(3*5)	2058	15	TGCTTTTGATGAGTGGTATGAGAAGCGCCAGGAGAAGAAGGAAGCAATGCCGCCACCGGCGGCG[GCAGCAGCAGCAGCA]CCAGAAAACAATGAGAGCGATGATGCTGATGTTGTGGAACGCGATGAAATACTCGAGGAAAAGAAGGC	TGCTTTTGATGAGTGGTATGAGA	59.761	GCCTTCTTTTCCTCGAGTATTTC	59.765	147
CL7915.Contig2_Chinese_chive_256_3	GCAGCAGCAGCAGCA	GCA(3*5)	2058	15	TGCTTTTGATGAGTGGTATGAGAAGCGCCAGGAGAAGAAGGAAGCAATGCCGCCACCGGCGGCG[GCAGCAGCAGCAGCA]CCAGAAAACAATGAGAGCGATGATGCTGATGTTGTGGAACGCGATGAAATACTCGAGGAAAAGA	TGCTTTTGATGAGTGGTATGAGA	59.761	TCTTTTCCTCGAGTATTTCATCG	59.745	143
CL7915.Contig2_Chinese_chive_256_4	GCAGCAGCAGCAGCA	GCA(3*5)	2058	15	GACGTGCTTTTGATGAGTGGTATGAGAAGCGCCAGGAGAAGAAGGAAGCAATGCCGCCACCGGCGGCG[GCAGCAGCAGCAGCA]CCAGAAAACAATGAGAGCGATGATGCTGATGTTGTGGAACGCGATGAAATACTCGAGGAAAAGAAGGCAC	GACGTGCTTTTGATGAGTGGTAT	60.427	GTGCCTTCTTTTCCTCGAGTATT	60.14	153
CL7915.Contig2_Chinese_chive_256_5	GCAGCAGCAGCAGCA	GCA(3*5)	2058	15	TGCTTTTGATGAGTGGTATGAGAAGCGCCAGGAGAAGAAGGAAGCAATGCCGCCACCGGCGGCG[GCAGCAGCAGCAGCA]CCAGAAAACAATGAGAGCGATGATGCTGATGTTGTGGAACGCGATGAAATACTCGAGGAAAAGAAGGCACAGCTTAAG	TGCTTTTGATGAGTGGTATGAGA	59.761	CTTAAGCTGTGCCTTCTTTTCCT	60.406	157
CL8198.Contig1_Chinese_chive_257_1	TCTCTCTCTCTC	TC(2*6)	415	12	CCCAATTAATATACTAGGCCCCATTAATAG[TCTCTCTCTCTC]CCTCCCTTTCGCCTATGTTTATACCTGGCTCCCGCTCCCGAATGTTTATACTGGCGTTTGGACTT	CCCAATTAATATACTAGGCCCCA	60.278	AAGTCCAAACGCCAGTATAAACA	59.946	107
CL8198.Contig1_Chinese_chive_257_2	TCTCTCTCTCTC	TC(2*6)	415	12	CCCAATTAATATACTAGGCCCCATTAATAG[TCTCTCTCTCTC]CCTCCCTTTCGCCTATGTTTATACCTGGCTCCCGCTCCCGAATGTTTATACTGGCGTTTGGACTTGGTATCCTAGGCT	CCCAATTAATATACTAGGCCCCA	60.278	AGCCTAGGATACCAAGTCCAAAC	59.914	120
CL8198.Contig1_Chinese_chive_257_3	TCTCTCTCTCTC	TC(2*6)	415	12	CCAGTATATGTTGATTGGATCGGTCCCCGTTACTTTCTCTTCCCGTCCCGCCCAATTAATATACTAGGCCCCATTAATAG[TCTCTCTCTCTC]CCTCCCTTTCGCCTATGTTTATACCTGGCTCCCGCTCCCGAATGTTTATACTGGCGTTTGGACTT	CCAGTATATGTTGATTGGATCGG	60.445	AAGTCCAAACGCCAGTATAAACA	59.946	157
CL8198.Contig1_Chinese_chive_257_4	TCTCTCTCTCTC	TC(2*6)	415	12	CCCAATTAATATACTAGGCCCCATTAATAG[TCTCTCTCTCTC]CCTCCCTTTCGCCTATGTTTATACCTGGCTCCCGCTCCCGAATGTTTATACTGGCGTTTGGA	CCCAATTAATATACTAGGCCCCA	60.278	TCCAAACGCCAGTATAAACATTC	60.245	104
CL8198.Contig1_Chinese_chive_257_5	TCTCTCTCTCTC	TC(2*6)	415	12	CCAGTATATGTTGATTGGATCGGTCCCCGTTACTTTCTCTTCCCGTCCCGCCCAATTAATATACTAGGCCCCATTAATAG[TCTCTCTCTCTC]CCTCCCTTTCGCCTATGTTTATACCT	CCAGTATATGTTGATTGGATCGG	60.445	AGGTATAAACATAGGCGAAAGGG	59.788	118
CL8232.Contig3_Chinese_chive_260_1	CTTCTTCTTCTTCTTCTT	CTT(3*6)	528	18	CCTCTTTCACGCTTACATTGTTCTTCGTTGCCTTCGGCACGAACGACTTGGTTTTCGGTTTTACCACTGTAAAGCCAATTGTCATGCCCAATGATGTCATCCTC[CTTCTTCTTCTTCTTCTT]TTGCCTTTTGTGCGTTTGTTTTACTTCA	CCTCTTTCACGCTTACATTGTTC	60.176	TGAAGTAAAACAAACGCACAAAA	59.726	150
CL8232.Contig3_Chinese_chive_260_2	CTTCTTCTTCTTCTTCTT	CTT(3*6)	528	18	CCTCTTTCACGCTTACATTGTTCTTCGTTGCCTTCGGCACGAACGACTTGGTTTTCGGTTTTACCACTGTAAAGCCAATTGTCATGCCCAATGATGTCATCCTC[CTTCTTCTTCTTCTTCTT]TTGCCTTTTGTGCGTTTGTTTTACTTCAA	CCTCTTTCACGCTTACATTGTTC	60.176	TTGAAGTAAAACAAACGCACAAA	59.726	151
CL8232.Contig3_Chinese_chive_260_3	CTTCTTCTTCTTCTTCTT	CTT(3*6)	528	18	CCTCTTTCACGCTTACATTGTTCTTCGTTGCCTTCGGCACGAACGACTTGGTTTTCGGTTTTACCACTGTAAAGCCAATTGTCATGCCCAATGATGTCATCCTC[CTTCTTCTTCTTCTTCTT]TTGCCTTTTGTGCGTTTGTTTTACTTCAAAA	CCTCTTTCACGCTTACATTGTTC	60.176	TTTTGAAGTAAAACAAACGCACA	59.726	153
CL8232.Contig3_Chinese_chive_260_4	CTTCTTCTTCTTCTTCTT	CTT(3*6)	528	18	TCCTCTTTCACGCTTACATTGTTCTTCGTTGCCTTCGGCACGAACGACTTGGTTTTCGGTTTTACCACTGTAAAGCCAATTGTCATGCCCAATGATGTCATCCTC[CTTCTTCTTCTTCTTCTT]TTGCCTTTTGTGCGTTTGTTTTACTTCA	TCCTCTTTCACGCTTACATTGTT	60.176	TGAAGTAAAACAAACGCACAAAA	59.726	151
CL8232.Contig3_Chinese_chive_260_5	CTTCTTCTTCTTCTTCTT	CTT(3*6)	528	18	TCCTCTTTCACGCTTACATTGTTCTTCGTTGCCTTCGGCACGAACGACTTGGTTTTCGGTTTTACCACTGTAAAGCCAATTGTCATGCCCAATGATGTCATCCTC[CTTCTTCTTCTTCTTCTT]TTGCCTTTTGTGCGTTTGTTTTACTTCAA	TCCTCTTTCACGCTTACATTGTT	60.176	TTGAAGTAAAACAAACGCACAAA	59.726	152
CL8436.Contig1_Chinese_chive_264_1	GATGATGATGATGAT	GAT(3*5)	344	15	TCTTGTGATGCTTTTGTTTGAGACTTCGTTGTTGACATCTGGGTTCAGCCTTGATGATCCCAACACATTTGGTAACAGAATTCATAGGATGCTTAAATTGGGATTGAGCATC[GATGATGATGATGAT]GCAACTGCTGAGGGGGATACTGATAT	TCTTGTGATGCTTTTGTTTGAGA	59.912	ATATCAGTATCCCCCTCAGCAGT	60.236	153
CL8436.Contig1_Chinese_chive_264_2	GATGATGATGATGAT	GAT(3*5)	344	15	TAGGATGCTTAAATTGGGATTGAGCATC[GATGATGATGATGAT]GCAACTGCTGAGGGGGATACTGATATGCCTGCTTTGGAGGATGATGCTGAGGGTAGCAAAATGGAGGAGGTCGATTAAAA	TAGGATGCTTAAATTGGGATTGA	59.824	TTTTAATCGACCTCCTCCATTTT	60.183	123
CL8436.Contig1_Chinese_chive_264_3	GATGATGATGATGAT	GAT(3*5)	344	15	GCTTTTGTTTGAGACTTCGTTGTTGACATCTGGGTTCAGCCTTGATGATCCCAACACATTTGGTAACAGAATTCATAGGATGCTTAAATTGGGATTGAGCATC[GATGATGATGATGAT]GCAACTGCTGAGGGGGATACTGATAT	GCTTTTGTTTGAGACTTCGTTGT	59.854	ATATCAGTATCCCCCTCAGCAGT	60.236	144
CL8436.Contig1_Chinese_chive_264_4	GATGATGATGATGAT	GAT(3*5)	344	15	GATGCTTTTGTTTGAGACTTCGTTGTTGACATCTGGGTTCAGCCTTGATGATCCCAACACATTTGGTAACAGAATTCATAGGATGCTTAAATTGGGATTGAGCATC[GATGATGATGATGAT]GCAACTGCTGAGGGGGATACTGATAT	GATGCTTTTGTTTGAGACTTCGT	59.818	ATATCAGTATCCCCCTCAGCAGT	60.236	147
CL8436.Contig1_Chinese_chive_264_5	GATGATGATGATGAT	GAT(3*5)	344	15	TTTGTTTGAGACTTCGTTGTTGACATCTGGGTTCAGCCTTGATGATCCCAACACATTTGGTAACAGAATTCATAGGATGCTTAAATTGGGATTGAGCATC[GATGATGATGATGAT]GCAACTGCTGAGGGGGATACTGATAT	TTTGTTTGAGACTTCGTTGTTGA	59.815	ATATCAGTATCCCCCTCAGCAGT	60.236	141
CL8475.Contig1_Chinese_chive_267_1	TTCTTCTTCTTCTTCTTC	TTC(3*6)	3305	18	GCAACCGATAATAAACCTGCTAATAATGGATCTATATTCGGCACTCAGTCAACACAAATCGCAACTGAGAGCGCACAAGCCTCGCAGAGTTCAGCAAGTCAGCTTGGTTTGTT[TTCTTCTTCTTCTTCTTC]TCCTTCATTTGGACTGAGCAACTCT	GCAACCGATAATAAACCTGCTAA	59.569	AGAGTTGCTCAGTCCAAATGAAG	59.936	156
CL8475.Contig1_Chinese_chive_267_2	TTCTTCTTCTTCTTCTTC	TTC(3*6)	3305	18	GCAACCGATAATAAACCTGCTAATAATGGATCTATATTCGGCACTCAGTCAACACAAATCGCAACTGAGAGCGCACAAGCCTCGCAGAGTTCAGCAAGTCAGCTTGGTTTGTT[TTCTTCTTCTTCTTCTTC]TCCTTCATTTGGACTGAGCAACTCTTCT	GCAACCGATAATAAACCTGCTAA	59.569	AGAAGAGTTGCTCAGTCCAAATG	59.936	159
CL8475.Contig1_Chinese_chive_267_3	TTCTTCTTCTTCTTCTTC	TTC(3*6)	3305	18	GCAACCGATAATAAACCTGCTAATAATGGATCTATATTCGGCACTCAGTCAACACAAATCGCAACTGAGAGCGCACAAGCCTCGCAGAGTTCAGCAAGTCAGCTTGGTTTGTT[TTCTTCTTCTTCTTCTTC]TCCTTCATTTGGACTGAGCAACTCTT	GCAACCGATAATAAACCTGCTAA	59.569	AAGAGTTGCTCAGTCCAAATGAA	60.289	157
CL8475.Contig1_Chinese_chive_267_4	TTCTTCTTCTTCTTCTTC	TTC(3*6)	3305	18	AGCAACCGATAATAAACCTGCTAATAATGGATCTATATTCGGCACTCAGTCAACACAAATCGCAACTGAGAGCGCACAAGCCTCGCAGAGTTCAGCAAGTCAGCTTGGTTTGTT[TTCTTCTTCTTCTTCTTC]TCCTTCATTTGGACTGAGCAACTCT	AGCAACCGATAATAAACCTGCTA	59.245	AGAGTTGCTCAGTCCAAATGAAG	59.936	157
CL8475.Contig1_Chinese_chive_267_5	TTCTTCTTCTTCTTCTTC	TTC(3*6)	3305	18	AGCAACCGATAATAAACCTGCTAATAATGGATCTATATTCGGCACTCAGTCAACACAAATCGCAACTGAGAGCGCACAAGCCTCGCAGAGTTCAGCAAGTCAGCTTGGTTTGTT[TTCTTCTTCTTCTTCTTC]TCCTTCATTTGGACTGAGCAACTCTTCT	AGCAACCGATAATAAACCTGCTA	59.245	AGAAGAGTTGCTCAGTCCAAATG	59.936	160
CL8495.Contig1_Chinese_chive_268_1	GCCGCCGCCGCCGCC	GCC(3*5)	293	15	ACTACCCCTCCTCAAAACCCTAGCCAAATCCTCCCTCCCCATCATCGCCATCACT[GCCGCCGCCGCCGCC]TCCTCCCCTCTCCCCGCCCTCGCAGCCAACATCGAAAAGGCCGCCCTTTTCGACTTCAACCTCACACT	ACTACCCCTCCTCAAAACCCTA	60.228	AGTGTGAGGTTGAAGTCGAAAAG	59.84	138
CL8495.Contig1_Chinese_chive_268_2	GCCGCCGCCGCCGCC	GCC(3*5)	293	15	AACTACCCCTCCTCAAAACCCTAGCCAAATCCTCCCTCCCCATCATCGCCATCACT[GCCGCCGCCGCCGCC]TCCTCCCCTCTCCCCGCCCTCGCAGCCAACATCGAAAAGGCCGCCCTTTTCGACTTCAACCTCACACT	AACTACCCCTCCTCAAAACCCTA	61.363	AGTGTGAGGTTGAAGTCGAAAAG	59.84	139
CL8495.Contig1_Chinese_chive_268_3	GCCGCCGCCGCCGCC	GCC(3*5)	293	15	ACTACCCCTCCTCAAAACCCTAGCCAAATCCTCCCTCCCCATCATCGCCATCACT[GCCGCCGCCGCCGCC]TCCTCCCCTCTCCCCGCCCTCGCAGCCAACATCGAAAAGGCCGCCCTTTTCGACTTCAACCTCACACTC	ACTACCCCTCCTCAAAACCCTA	60.228	GAGTGTGAGGTTGAAGTCGAAAA	60.686	139
CL8495.Contig1_Chinese_chive_268_4	GCCGCCGCCGCCGCC	GCC(3*5)	293	15	CTCAAAACCCTAGCCAAATCCTCCCTCCCCATCATCGCCATCACT[GCCGCCGCCGCCGCC]TCCTCCCCTCTCCCCGCCCTCGCAGCCAACATCGAAAAGGCCGCCCTTTTCGACTTCAACCTCACACT	CTCAAAACCCTAGCCAAATCCT	60.807	AGTGTGAGGTTGAAGTCGAAAAG	59.84	128
CL8495.Contig1_Chinese_chive_268_5	GCCGCCGCCGCCGCC	GCC(3*5)	293	15	CTCCTCAAAACCCTAGCCAAATCCTCCCTCCCCATCATCGCCATCACT[GCCGCCGCCGCCGCC]TCCTCCCCTCTCCCCGCCCTCGCAGCCAACATCGAAAAGGCCGCCCTTTTCGACTTCAACCTCACACT	CTCCTCAAAACCCTAGCCAAAT	60.807	AGTGTGAGGTTGAAGTCGAAAAG	59.84	131
CL84.Contig1_Chinese_chive_4_1	ATATATATATAT	AT(2*6)	328	12	ATTCTTGTGTGAGCGCTCTTTAGCTCCGCAGTGAAAGAAAAAA[ATATATATATAT]TTATTGGCCTTCGGCATGAGAAATGGTATTTAGAGGGAATTTCTACGCATAGTACATATACAAACTGTTGGCAGCAG	ATTCTTGTGTGAGCGCTCTTTAG	60.089	CTGCTGCCAACAGTTTGTATATG	59.72	132
CL84.Contig1_Chinese_chive_4_2	ATATATATATAT	AT(2*6)	328	12	CTATTCTTGTGTGAGCGCTCTTTAGCTCCGCAGTGAAAGAAAAAA[ATATATATATAT]TTATTGGCCTTCGGCATGAGAAATGGTATTTAGAGGGAATTTCTACGCATAGTACATATACAAACTGTTGGCAGCAG	CTATTCTTGTGTGAGCGCTCTTT	60.089	CTGCTGCCAACAGTTTGTATATG	59.72	134
CL84.Contig1_Chinese_chive_4_3	ATATATATATAT	AT(2*6)	328	12	ATTCTTGTGTGAGCGCTCTTTAGCTCCGCAGTGAAAGAAAAAA[ATATATATATAT]TTATTGGCCTTCGGCATGAGAAATGGTATTTAG	ATTCTTGTGTGAGCGCTCTTTAG	60.089	CTAAATACCATTTCTCATGCCGA	60.33	88
CL84.Contig1_Chinese_chive_4_4	ATATATATATAT	AT(2*6)	328	12	ATTCTTGTGTGAGCGCTCTTTAGCTCCGCAGTGAAAGAAAAAA[ATATATATATAT]TTATTGGCCTTCGGCATGAGAAATGGTATTTAGA	ATTCTTGTGTGAGCGCTCTTTAG	60.089	TCTAAATACCATTTCTCATGCCG	60.33	89
CL84.Contig1_Chinese_chive_4_5	ATATATATATAT	AT(2*6)	328	12	CTATTCTTGTGTGAGCGCTCTTTAGCTCCGCAGTGAAAGAAAAAA[ATATATATATAT]TTATTGGCCTTCGGCATGAGAAATGGTATTTAG	CTATTCTTGTGTGAGCGCTCTTT	60.089	CTAAATACCATTTCTCATGCCGA	60.33	90
CL8527.Contig2_Chinese_chive_271_1	CCACCACCACCACCA	CCA(3*5)	362	15	AACTTTCTCTTCCTTCTTGGCCTCAGCTGCAGCAGCAGGTGCAGCAGCACCACCAGCAGCAGGTGCAGACACAGCAATGGCC[CCACCACCACCACCA]GATGGAACTGATGCCAACTTTTCCCTTCCGGAAGCAATAAGCTCGGTTATGTCCTTACCTTTT	AACTTTCTCTTCCTTCTTGGCCT	61.057	AAAAGGTAAGGACATAACCGAGC	59.919	160
CL8527.Contig2_Chinese_chive_271_2	CCACCACCACCACCA	CCA(3*5)	362	15	ACTTTCTCTTCCTTCTTGGCCTCAGCTGCAGCAGCAGGTGCAGCAGCACCACCAGCAGCAGGTGCAGACACAGCAATGGCC[CCACCACCACCACCA]GATGGAACTGATGCCAACTTTTCCCTTCCGGAAGCAATAAGCTCGGTTATGTCCTTACCTTTT	ACTTTCTCTTCCTTCTTGGCCT	59.895	AAAAGGTAAGGACATAACCGAGC	59.919	159
CL8527.Contig2_Chinese_chive_271_3	CCACCACCACCACCA	CCA(3*5)	362	15	AACTTTCTCTTCCTTCTTGGCCTCAGCTGCAGCAGCAGGTGCAGCAGCACCACCAGCAGCAGGTGCAGACACAGCAATGGCC[CCACCACCACCACCA]GATGGAACTGATGCCAACTTTTCCCTTCCGGAAGCAATAAGCTCGGTTATGTCCTTACCTT	AACTTTCTCTTCCTTCTTGGCCT	61.057	AAGGTAAGGACATAACCGAGCTT	59.595	158
CL8527.Contig2_Chinese_chive_271_4	CCACCACCACCACCA	CCA(3*5)	362	15	ACTTTCTCTTCCTTCTTGGCCTCAGCTGCAGCAGCAGGTGCAGCAGCACCACCAGCAGCAGGTGCAGACACAGCAATGGCC[CCACCACCACCACCA]GATGGAACTGATGCCAACTTTTCCCTTCCGGAAGCAATAAGCTCGGTTATGTCCTTACCTT	ACTTTCTCTTCCTTCTTGGCCT	59.895	AAGGTAAGGACATAACCGAGCTT	59.595	157
CL8527.Contig2_Chinese_chive_271_5	CCACCACCACCACCA	CCA(3*5)	362	15	TCAACTTTCTCTTCCTTCTTGGCCTCAGCTGCAGCAGCAGGTGCAGCAGCACCACCAGCAGCAGGTGCAGACACAGCAATGGCC[CCACCACCACCACCA]GATGGAACTGATGCCAACTTTTCCCTTCCGGAAGCAATAAGCTCGGTTATGTCCTTACCTT	TCAACTTTCTCTTCCTTCTTGGC	61.205	AAGGTAAGGACATAACCGAGCTT	59.595	160
CL8547.Contig1_Chinese_chive_272_1	TAATAATAATAATAA	TAA(3*5)	2206	15	ACCTTGATCCATCCTTCTCTAGCACTAGATGCTCTTGC[TAATAATAATAATAA]CAACAGTAATAATGACATATATGCGAATGTGGAGGAAACTCTGTTGAA	ACCTTGATCCATCCTTCTCTAGC	60.109	TTCAACAGAGTTTCCTCCACATT	60.026	101
CL8547.Contig1_Chinese_chive_272_2	TAATAATAATAATAA	TAA(3*5)	2206	15	ACCTTGATCCATCCTTCTCTAGCACTAGATGCTCTTGC[TAATAATAATAATAA]CAACAGTAATAATGACATATATGCGAATGTGGAGGAAACTCTGTTGAAC	ACCTTGATCCATCCTTCTCTAGC	60.109	GTTCAACAGAGTTTCCTCCACAT	59.538	102
CL8547.Contig1_Chinese_chive_272_3	TAATAATAATAATAA	TAA(3*5)	2206	15	AAATCTGCTCAATCGAGTTCCTATACCTTGATCCATCCTTCTCTAGCACTAGATGCTCTTGC[TAATAATAATAATAA]CAACAGTAATAATGACATATATGCGAATGTGGAGGAAACTCTGTTGAA	AAATCTGCTCAATCGAGTTCCTA	59.407	TTCAACAGAGTTTCCTCCACATT	60.026	125
CL8547.Contig1_Chinese_chive_272_4	TAATAATAATAATAA	TAA(3*5)	2206	15	AAAATCTGCTCAATCGAGTTCCTATACCTTGATCCATCCTTCTCTAGCACTAGATGCTCTTGC[TAATAATAATAATAA]CAACAGTAATAATGACATATATGCGAATGTGGAGGAAACTCTGTTGAA	AAAATCTGCTCAATCGAGTTCCT	60.603	TTCAACAGAGTTTCCTCCACATT	60.026	126
CL8547.Contig1_Chinese_chive_272_5	TAATAATAATAATAA	TAA(3*5)	2206	15	ACCTTGATCCATCCTTCTCTAGCACTAGATGCTCTTGC[TAATAATAATAATAA]CAACAGTAATAATGACATATATGCGAATGTGGAGGAAACTCTGTTGA	ACCTTGATCCATCCTTCTCTAGC	60.109	TCAACAGAGTTTCCTCCACATTC	60.522	100
CL8615.Contig1_Chinese_chive_273_1	AATCAAAATCAAAATCAAAATCAA	AATCAA(6*4)	231	24	TATCCATTTGGAATGGGCTATGGCGGAAGAGGCGGAGGCGGAAACCCTCACCCGAGAAACAACAACCCC[AATCAAAATCAAAATCAAAATCAA]AATTATATCATGAATAGAAACTATCACATGCATAATAATCATAATTATAACCAAAATCAGCAGCAGC	TATCCATTTGGAATGGGCTATG	60.867	GCTGCTGCTGATTTTGGTTAT	59.379	160
CL8615.Contig1_Chinese_chive_273_2	AATCAAAATCAAAATCAAAATCAA	AATCAA(6*4)	231	24	ACCCGAGAAACAACAACCCC[AATCAAAATCAAAATCAAAATCAA]AATTATATCATGAATAGAAACTATCACATGCATAATAATCATAATTATAACCAAAATCAGCAGCAGCAGTGGTTGAGAAGGGATCAGTTCGAGAGTGAATCTGGCATTGAAGATT	ACCCGAGAAACAACAACCC	59.812	AATCTTCAATGCCAGATTCACTC	59.612	159
CL8615.Contig1_Chinese_chive_273_3	AATCAAAATCAAAATCAAAATCAA	AATCAA(6*4)	231	24	CTCACCCGAGAAACAACAACCCC[AATCAAAATCAAAATCAAAATCAA]AATTATATCATGAATAGAAACTATCACATGCATAATAATCATAATTATAACCAAAATCAGCAGCAGCAGTGGTTGAGAAGGGATCAGTTCGAGAGTGAATCTGGCATTGAAGA	CTCACCCGAGAAACAACAACC	61.846	TCTTCAATGCCAGATTCACTCTC	60.758	160
CL8615.Contig1_Chinese_chive_273_4	AATCAAAATCAAAATCAAAATCAA	AATCAA(6*4)	231	24	TCACCCGAGAAACAACAACCCC[AATCAAAATCAAAATCAAAATCAA]AATTATATCATGAATAGAAACTATCACATGCATAATAATCATAATTATAACCAAAATCAGCAGCAGCAGTGGTTGAGAAGGGATCAGTTCGAGAGTGAATCTGGCATTGAAGA	TCACCCGAGAAACAACAACC	60.934	TCTTCAATGCCAGATTCACTCTC	60.758	159
CL8615.Contig1_Chinese_chive_273_5	AATCAAAATCAAAATCAAAATCAA	AATCAA(6*4)	231	24	CTCACCCGAGAAACAACAACCCC[AATCAAAATCAAAATCAAAATCAA]AATTATATCATGAATAGAAACTATCACATGCATAATAATCATAATTATAACCAAAATCAGCAGCAGCAGTGGTTGAGAAGGGATCAGTTC	CTCACCCGAGAAACAACAACC	61.846	GAACTGATCCCTTCTCAACCACT	60.888	137
CL8615.Contig2_Chinese_chive_274_1	CAGCAGCAGCAGCAGCAGCAG	CAG(3*7)	320	21	CAGATGCACCACAATCAGAATTATAATAATAATAATGGTAAT[CAGCAGCAGCAGCAGCAGCAG]TGGTTGAGACGGAACCAGTATGAGAATGATTCCGGTACGAGTGATTCGAACCGTGAAGTTCAGACCTCGACTATTGATGC	CAGATGCACCACAATCAGAATTA	60.011	GCATCAATAGTCGAGGTCTGAAC	60.152	143
CL8615.Contig2_Chinese_chive_274_2	CAGCAGCAGCAGCAGCAGCAG	CAG(3*7)	320	21	CAGATGCACCACAATCAGAATTATAATAATAATAATGGTAAT[CAGCAGCAGCAGCAGCAGCAG]TGGTTGAGACGGAACCAGTATGAGAATGATTCCGGTACGAGTGATTCGAACCGTGAAGTTCAGACCTCGACTATTGATGCT	CAGATGCACCACAATCAGAATTA	60.011	AGCATCAATAGTCGAGGTCTGAA	60.276	144
CL8615.Contig2_Chinese_chive_274_3	CAGCAGCAGCAGCAGCAGCAG	CAG(3*7)	320	21	CAGATGCACCACAATCAGAATTATAATAATAATAATGGTAAT[CAGCAGCAGCAGCAGCAGCAG]TGGTTGAGACGGAACCAGTATGAGAATGATTCCGGTACGAGTGATTCGAACCGTGAAGTTCAGACCTCGACTATTGATGCTAGTGG	CAGATGCACCACAATCAGAATTA	60.011	CCACTAGCATCAATAGTCGAGGT	59.688	149
CL8615.Contig2_Chinese_chive_274_4	CAGCAGCAGCAGCAGCAGCAG	CAG(3*7)	320	21	CAGATGCACCACAATCAGAATTATAATAATAATAATGGTAAT[CAGCAGCAGCAGCAGCAGCAG]TGGTTGAGACGGAACCAGTATGAGAATGATTCCGGTACGAGTGATTCGAACCGTGAAGTTCAGACCTCGACTATTGATGCTAGTGGACAGGATTG	CAGATGCACCACAATCAGAATTA	60.011	CAATCCTGTCCACTAGCATCAAT	60.387	158
CL8615.Contig2_Chinese_chive_274_5	CAGCAGCAGCAGCAGCAGCAG	CAG(3*7)	320	21	CAGATGCACCACAATCAGAATTATAATAATAATAATGGTAAT[CAGCAGCAGCAGCAGCAGCAG]TGGTTGAGACGGAACCAGTATGAGA	CAGATGCACCACAATCAGAATTA	60.011	TCTCATACTGGTTCCGTCTCAAC	60.543	88
CL872.Contig2_Chinese_chive_27_1	AGAGAGAGAGAGAG	AG(2*7)	313	14	ATAGGGATTGAGCTTGCCACTATGCTCGGGAAGATGAGGACGAGGTGTTGTGGTTCGTTGAGGTATTTTCA[AGAGAGAGAGAGAG]GATGGAAGAGCAGAAGTGTTAATATGAGAGCCGGA	ATAGGGATTGAGCTTGCCACTAT	60.353	TCCGGCTCTCATATTAACACTTC	59.643	120
CL872.Contig2_Chinese_chive_27_2	AGAGAGAGAGAGAG	AG(2*7)	313	14	GTGGTTCGTTGAGGTATTTTCA[AGAGAGAGAGAGAG]GATGGAAGAGCAGAAGTGTTAATATGAGAGCCGGAGACTTCGGTTTGGGTGAGGCAGCTGTCGAAGAGGTTGCAGGTTGCAGCAGATCCGTGAGTTAAGGGATAAAAAGAAAGCAACGGCTGAT	GTGGTTCGTTGAGGTATTTTCAA	60.263	ATCAGCCGTTGCTTTCTTTTTAT	60.474	160
CL872.Contig2_Chinese_chive_27_3	AGAGAGAGAGAGAG	AG(2*7)	313	14	ATAGGGATTGAGCTTGCCACTATGCTCGGGAAGATGAGGACGAGGTGTTGTGGTTCGTTGAGGTATTTTCA[AGAGAGAGAGAGAG]GATGGAAGAGCAGAAGTGTTAATATGAGAGCCGGAGA	ATAGGGATTGAGCTTGCCACTAT	60.353	TCTCCGGCTCTCATATTAACACT	59.299	122
CL872.Contig2_Chinese_chive_27_4	AGAGAGAGAGAGAG	AG(2*7)	313	14	ATAGGGATTGAGCTTGCCACTATGCTCGGGAAGATGAGGACGAGGTGTTGTGGTTCGTTGAGGTATTTTCA[AGAGAGAGAGAGAG]GATGGAAGAGCAGAAGTGTTAATATGAGAGCCGGAGAC	ATAGGGATTGAGCTTGCCACTAT	60.353	GTCTCCGGCTCTCATATTAACAC	59.172	123
CL872.Contig2_Chinese_chive_27_5	AGAGAGAGAGAGAG	AG(2*7)	313	14	GTGTTGTGGTTCGTTGAGGTATTTTCA[AGAGAGAGAGAGAG]GATGGAAGAGCAGAAGTGTTAATATGAGAGCCGGAGACT	GTGTTGTGGTTCGTTGAGGTATT	60.199	AGTCTCCGGCTCTCATATTAACAC	60.05	80
CL8776.Contig2_Chinese_chive_277_1	CTGCTGCTGCTGCTG	CTG(3*5)	1788	15	GAAGTGTTCTTAAGGGGGAAGAAGCAGATTGAGACTTTTAACGATCTTACAAGTGATTGCAAGGATGGTGTAAATACTTGTCGACAAGCTA[CTGCTGCTGCTGCTG]CTTCTTCTTGACCTTGGCTTCGGATTTCAGCTTGGTAAG	GAAGTGTTCTTAAGGGGGAAGAA	59.992	CTTACCAAGCTGAAATCCGAAG	60.249	145
CL8776.Contig2_Chinese_chive_277_2	CTGCTGCTGCTGCTG	CTG(3*5)	1788	15	GTGATTGCAAGGATGGTGTAAATACTTGTCGACAAGCTA[CTGCTGCTGCTGCTG]CTTCTTCTTGACCTTGGCTTCGGATTTCAGCTTGGTAAG	GTGATTGCAAGGATGGTGTAAAT	60.129	CTTACCAAGCTGAAATCCGAAG	60.249	93
CL8776.Contig2_Chinese_chive_277_3	CTGCTGCTGCTGCTG	CTG(3*5)	1788	15	GAAGTGTTCTTAAGGGGGAAGAAGCAGATTGAGACTTTTAACGATCTTACAAGTGATTGCAAGGATGGTGTAAATACTTGTCGACAAGCTA[CTGCTGCTGCTGCTG]CTTCTTCTTGACCTTGGCTTCGGATTTCAGCTTGGTAAGCTAATG	GAAGTGTTCTTAAGGGGGAAGAA	59.992	CATTAGCTTACCAAGCTGAAATCC	60.479	151
CL8776.Contig2_Chinese_chive_277_4	CTGCTGCTGCTGCTG	CTG(3*5)	1788	15	GGGAAGAAGCAGATTGAGACTTTTAACGATCTTACAAGTGATTGCAAGGATGGTGTAAATACTTGTCGACAAGCTA[CTGCTGCTGCTGCTG]CTTCTTCTTGACCTTGGCTTCGGATTTCAGCTTGGTAAG	GGGAAGAAGCAGATTGAGACTTT	60.248	CTTACCAAGCTGAAATCCGAAG	60.249	130
CL8776.Contig2_Chinese_chive_277_5	CTGCTGCTGCTGCTG	CTG(3*5)	1788	15	GTGATTGCAAGGATGGTGTAAATACTTGTCGACAAGCTA[CTGCTGCTGCTGCTG]CTTCTTCTTGACCTTGGCTTCGGATTTCAGCTTGGTAAGCTAATG	GTGATTGCAAGGATGGTGTAAAT	60.129	CATTAGCTTACCAAGCTGAAATCC	60.479	99
CL8811.Contig2_Chinese_chive_278_1	GGAGGAGGAGGAGGA	GGA(3*5)	1188	15	AGGAGCATTTGGGGTTGAGGCAGCCGATGAGTTT[GGAGGAGGAGGAGGA]TTTGGGGATGAAAGGGGAGGGGGAGGAAGAGCAACGGCGGCAGAGGTAGGAGGAGGTACAGGG	AGGAGCATTTGGGGTTGAG	60.058	CCCTGTACCTCCTCCTACCTCT	60.013	112
CL8811.Contig2_Chinese_chive_278_2	GGAGGAGGAGGAGGA	GGA(3*5)	1188	15	AAGGAGCATTTGGGGTTGAGGCAGCCGATGAGTTT[GGAGGAGGAGGAGGA]TTTGGGGATGAAAGGGGAGGGGGAGGAAGAGCAACGGCGGCAGAGGTAGGAGGAGGTACAGGG	AAGGAGCATTTGGGGTTGAG	61.37	CCCTGTACCTCCTCCTACCTCT	60.013	113
CL8811.Contig2_Chinese_chive_278_3	GGAGGAGGAGGAGGA	GGA(3*5)	1188	15	AAGGAGCATTTGGGGTTGAGGCAGCCGATGAGTTT[GGAGGAGGAGGAGGA]TTTGGGGATGAAAGGGGAGGGGGAGGAAGAGCAACGGCGGCAGAGGTAGGAGGAGGTACAGGG	AAGGAGCATTTGGGGTTGA	60.445	CCCTGTACCTCCTCCTACCTCT	60.013	113
CL8811.Contig2_Chinese_chive_278_4	GGAGGAGGAGGAGGA	GGA(3*5)	1188	15	GAAGGAGCATTTGGGGTTGAGGCAGCCGATGAGTTT[GGAGGAGGAGGAGGA]TTTGGGGATGAAAGGGGAGGGGGAGGAAGAGCAACGGCGGCAGAGGTAGGAGGAGGTACAGGG	GAAGGAGCATTTGGGGTTG	60.445	CCCTGTACCTCCTCCTACCTCT	60.013	114
CL8811.Contig2_Chinese_chive_278_5	GGAGGAGGAGGAGGA	GGA(3*5)	1188	15	AGGAGCATTTGGGGTTGAGGCAGCCGATGAGTTT[GGAGGAGGAGGAGGA]TTTGGGGATGAAAGGGGAGGGGGAGGAAGAGCAACGGCGGCAGAGGTAGGAGGAGGTACAG	AGGAGCATTTGGGGTTGAG	60.058	CTGTACCTCCTCCTACCTCTGC	59.411	110
CL8920.Contig2_Chinese_chive_279_1	TTATTATTATTATTA	TTA(3*5)	1878	15	TTGGTCCTTATTTTTATCCCCATATTGAACCTCCACTTTG[TTATTATTATTATTA]TCCTGAGCCTTGACTTCCTCACCATTTAAACCTTGACTCACTATGCTGCTTTCTG	TTGGTCCTTATTTTTATCCCCAT	59.816	CAGAAAGCAGCATAGTGAGTCAA	59.707	110
CL8920.Contig2_Chinese_chive_279_2	TTATTATTATTATTA	TTA(3*5)	1878	15	TTGGTCCTTATTTTTATCCCCATATTGAACCTCCACTTTG[TTATTATTATTATTA]TCCTGAGCCTTGACTTCCTCACCATTTAAACCTTGACTCACTATGCTGCTTTCTGAGGAAGA	TTGGTCCTTATTTTTATCCCCAT	59.816	TCTTCCTCAGAAAGCAGCATAGT	59.688	117
CL8920.Contig2_Chinese_chive_279_3	TTATTATTATTATTA	TTA(3*5)	1878	15	TGACAACCTGTTTGGTCCTTATTTTTATCCCCATATTGAACCTCCACTTTG[TTATTATTATTATTA]TCCTGAGCCTTGACTTCCTCACCATTTAAACCTTGACTCACTATGCTGCTTTCTG	TGACAACCTGTTTGGTCCTTATT	59.791	CAGAAAGCAGCATAGTGAGTCAA	59.707	121
CL8920.Contig2_Chinese_chive_279_4	TTATTATTATTATTA	TTA(3*5)	1878	15	TGACAACCTGTTTGGTCCTTATTTTTATCCCCATATTGAACCTCCACTTTG[TTATTATTATTATTA]TCCTGAGCCTTGACTTCCTCACCATTTAAACCTTGACTCACTATGCTGCTTTCTGAGGAAGA	TGACAACCTGTTTGGTCCTTATT	59.791	TCTTCCTCAGAAAGCAGCATAGT	59.688	128
CL8920.Contig2_Chinese_chive_279_5	TTATTATTATTATTA	TTA(3*5)	1878	15	AGAGATTTGTCCATGTGTTCCATGCCGAAGTCTTTCTGACAACCTGTTTGGTCCTTATTTTTATCCCCATATTGAACCTCCACTTTG[TTATTATTATTATTA]TCCTGAGCCTTGACTTCCTCACCATTTAAACCTTGACTCACTATGCTGCTTTCTG	AGAGATTTGTCCATGTGTTCCAT	59.749	CAGAAAGCAGCATAGTGAGTCAA	59.707	157
CL9118.Contig2_Chinese_chive_285_1	CAGCAGCAGCAGCAG	CAG(3*5)	632	15	CACAAAATTTGCAAACAATGAGAAGTTTGGGTCCAGTAAAATTGGAGCCCCAAAACTCGGACTCTTCCATATTTTTA[CAGCAGCAGCAGCAG]CAACAACTGATGCAGATGTCTAGGCAGTCGCCTCAGACTGCAATGCAGTTAAATATGTTGCAGCA	CACAAAATTTGCAAACAATGAGA	60.027	TGCTGCAACATATTTAACTGCAT	59.701	157
CL9118.Contig2_Chinese_chive_285_2	CAGCAGCAGCAGCAG	CAG(3*5)	632	15	CACAAAATTTGCAAACAATGAGAAGTTTGGGTCCAGTAAAATTGGAGCCCCAAAACTCGGACTCTTCCATATTTTTA[CAGCAGCAGCAGCAG]CAACAACTGATGCAGATGTCTAGGCAGTCGCCTCAGACTGCAATGCAGTTAAATATGTTGCAGCAGCA	CACAAAATTTGCAAACAATGAGA	60.027	TGCTGCTGCAACATATTTAACTG	60.324	160
CL9118.Contig2_Chinese_chive_285_3	CAGCAGCAGCAGCAG	CAG(3*5)	632	15	TGAGAAGTTTGGGTCCAGTAAAATTGGAGCCCCAAAACTCGGACTCTTCCATATTTTTA[CAGCAGCAGCAGCAG]CAACAACTGATGCAGATGTCTAGGCAGT	TGAGAAGTTTGGGTCCAGTAAAA	60.022	ACTGCCTAGACATCTGCATCAGT	60.345	102
CL9118.Contig2_Chinese_chive_285_4	CAGCAGCAGCAGCAG	CAG(3*5)	632	15	CACAAAATTTGCAAACAATGAGAAGTTTGGGTCCAGTAAAATTGGAGCCCCAAAACTCGGACTCTTCCATATTTTTA[CAGCAGCAGCAGCAG]CAACAACTGATGCAGATGTCTAGGCAGT	CACAAAATTTGCAAACAATGAGA	60.027	ACTGCCTAGACATCTGCATCAGT	60.345	120
CL9118.Contig2_Chinese_chive_285_5	CAGCAGCAGCAGCAG	CAG(3*5)	632	15	CAATGAGAAGTTTGGGTCCAGTAAAATTGGAGCCCCAAAACTCGGACTCTTCCATATTTTTA[CAGCAGCAGCAGCAG]CAACAACTGATGCAGATGTCTAGGCAGTCGCCTCAGACTGCAATGCAGTTAAATATGTTGCAGCA	CAATGAGAAGTTTGGGTCCAGTA	60.391	TGCTGCAACATATTTAACTGCAT	59.701	142
CL9168.Contig1_Chinese_chive_288_1	CCTCCTCCTCCTCCTCCTCCT	CCT(3*7)	936	21	GTTAAGTTGGAGGCTGAGGATTTGACTAATGGCTTGGCTACTGGAATGGTTCGGGTTGTCGAATCGGAGTTGGGGAGTAAGGTAGCTCTGCCTCTGCTTCTG[CCTCCTCCTCCTCCTCCTCCT]CCGCATGCTTAGTTTGGACTGCACATT	GTTAAGTTGGAGGCTGAGGATTT	60.018	AATGTGCAGTCCAAACTAAGCAT	60.075	150
CL9168.Contig1_Chinese_chive_288_2	CCTCCTCCTCCTCCTCCTCCT	CCT(3*7)	936	21	CTGAGGATTTGACTAATGGCTTGGCTACTGGAATGGTTCGGGTTGTCGAATCGGAGTTGGGGAGTAAGGTAGCTCTGCCTCTGCTTCTG[CCTCCTCCTCCTCCTCCTCCT]CCGCATGCTTAGTTTGGACTGCACATTGAATACCCTGAAGATCTCG	CTGAGGATTTGACTAATGGCTTG	60.136	CGAGATCTTCAGGGTATTCAATG	59.973	156
CL9168.Contig1_Chinese_chive_288_3	CCTCCTCCTCCTCCTCCTCCT	CCT(3*7)	936	21	CTGAGGATTTGACTAATGGCTTGGCTACTGGAATGGTTCGGGTTGTCGAATCGGAGTTGGGGAGTAAGGTAGCTCTGCCTCTGCTTCTG[CCTCCTCCTCCTCCTCCTCCT]CCGCATGCTTAGTTTGGACTGCACATT	CTGAGGATTTGACTAATGGCTTG	60.136	AATGTGCAGTCCAAACTAAGCAT	60.075	137
CL9168.Contig1_Chinese_chive_288_4	CCTCCTCCTCCTCCTCCTCCT	CCT(3*7)	936	21	AGTTGGGGAGTAAGGTAGCTCTGCCTCTGCTTCTG[CCTCCTCCTCCTCCTCCTCCT]CCGCATGCTTAGTTTGGACTGCACATTGAATACCCTGAAGATCTCG	AGTTGGGGAGTAAGGTAGCTCTG	60.187	CGAGATCTTCAGGGTATTCAATG	59.973	102
CL9168.Contig1_Chinese_chive_288_5	CCTCCTCCTCCTCCTCCTCCT	CCT(3*7)	936	21	AGTTGGGGAGTAAGGTAGCTCTGCCTCTGCTTCTG[CCTCCTCCTCCTCCTCCTCCT]CCGCATGCTTAGTTTGGACTGCACATT	AGTTGGGGAGTAAGGTAGCTCTG	60.187	AATGTGCAGTCCAAACTAAGCAT	60.075	83
CL9260.Contig1_Chinese_chive_289_1	CGACGACGACGACGACGA	CGA(3*6)	184	18	AAATTCAGGAGTACTGTCGTGGATGGGATCCAGCGTGGCATCAGCGTTCTTCACGTCCCTGGAGCGCTTTTCCTGCATCAACCTGAGCACCACCGACAT[CGACGACGACGACGACGA]TCTGGAAGAAGAGGCGAAGGATCGTCCGCTTATGCTTAC	AAATTCAGGAGTACTGTCGTGGA	60.047	GTAAGCATAAGCGGACGATCCTT	62.842	156
CL9260.Contig1_Chinese_chive_289_2	CGACGACGACGACGACGA	CGA(3*6)	184	18	AAATTCAGGAGTACTGTCGTGGATGGGATCCAGCGTGGCATCAGCGTTCTTCACGTCCCTGGAGCGCTTTTCCTGCATCAACCTGAGCACCACCGACAT[CGACGACGACGACGACGA]TCTGGAAGAAGAGGCGAAGGATCGTCCGCTTATGCTTA	AAATTCAGGAGTACTGTCGTGGA	60.047	TAAGCATAAGCGGACGATCCTT	62.21	155
CL9260.Contig1_Chinese_chive_289_3	CGACGACGACGACGACGA	CGA(3*6)	184	18	AAAATTCAGGAGTACTGTCGTGGATGGGATCCAGCGTGGCATCAGCGTTCTTCACGTCCCTGGAGCGCTTTTCCTGCATCAACCTGAGCACCACCGACAT[CGACGACGACGACGACGA]TCTGGAAGAAGAGGCGAAGGATCGTCCGCTTATGCTTAC	AAAATTCAGGAGTACTGTCGTGG	59.573	GTAAGCATAAGCGGACGATCCTT	62.842	157
CL9260.Contig1_Chinese_chive_289_4	CGACGACGACGACGACGA	CGA(3*6)	184	18	ATTCAGGAGTACTGTCGTGGATGGGATCCAGCGTGGCATCAGCGTTCTTCACGTCCCTGGAGCGCTTTTCCTGCATCAACCTGAGCACCACCGACAT[CGACGACGACGACGACGA]TCTGGAAGAAGAGGCGAAGGATCGTCCGCTTATGCTTAC	ATTCAGGAGTACTGTCGTGGATG	60.43	GTAAGCATAAGCGGACGATCCTT	62.842	154
CL9260.Contig1_Chinese_chive_289_5	CGACGACGACGACGACGA	CGA(3*6)	184	18	GAGGAGATGGAAAATTCAGGAGTACTGTCGTGGATGGGATCCAGCGTGGCATCAGCGTTCTTCACGTCCCTGGAGCGCTTTTCCTGCATCAACCTGAGCACCACCGACAT[CGACGACGACGACGACGA]TCTGGAAGAAGAGGCGAAGGATC	GAGGAGATGGAAAATTCAGGAGT	59.96	GATCCTTCGCCTCTTCTTCC	60.293	151
CL9288.Contig3_Chinese_chive_290_1	TCATCATCATCATCA	TCA(3*5)	209	15	AGATTCAAATCCAATCCCTCATTTGTAAGCCCTAATCATGCTCACAT[TCATCATCATCATCA]AAATTTTCCTCTCTCCCGATCATTCTAT	AGATTCAAATCCAATCCCTCATT	60.036	ATAGAATGATCGGGAGAGAGGAA	60.41	90
CL9288.Contig3_Chinese_chive_290_2	TCATCATCATCATCA	TCA(3*5)	209	15	CAAATCCAATCCCTCATTTGTAAGCCCTAATCATGCTCACAT[TCATCATCATCATCA]AAATTTTCCTCTCTCCCGATCATTCTAT	CAAATCCAATCCCTCATTTGTAA	60.062	ATAGAATGATCGGGAGAGAGGAA	60.41	85
CL9288.Contig3_Chinese_chive_290_3	TCATCATCATCATCA	TCA(3*5)	209	15	TCTTAAGAAAATCCAAACTCCCCCAATCTGCTTTCTTCTCCTTCCTCAGATTCAAATCCAATCCCTCATTTGTAAGCCCTAATCATGCTCACAT[TCATCATCATCATCA]AAATTTTCCTCTCTCCCGATCATTCTAT	TCTTAAGAAAATCCAAACTCCCC	59.842	ATAGAATGATCGGGAGAGAGGAA	60.41	137
CL9288.Contig3_Chinese_chive_290_4	TCATCATCATCATCA	TCA(3*5)	209	15	AGATTCAAATCCAATCCCTCATTTGTAAGCCCTAATCATGCTCACAT[TCATCATCATCATCA]AAATTTTCCTCTCTCCCGATCATTCTATACTAACCG	AGATTCAAATCCAATCCCTCATT	60.036	CGGTTAGTATAGAATGATCGGGA	59.386	98
CL9288.Contig3_Chinese_chive_290_5	TCATCATCATCATCA	TCA(3*5)	209	15	CAAATCCAATCCCTCATTTGTAAGCCCTAATCATGCTCACAT[TCATCATCATCATCA]AAATTTTCCTCTCTCCCGATCATTCTATACTAACCG	CAAATCCAATCCCTCATTTGTAA	60.062	CGGTTAGTATAGAATGATCGGGA	59.386	93
CL9401.Contig1_Chinese_chive_293_1	TCCTCCTCCTCCTCC	TCC(3*5)	221	15	TCTCTTTTTATTCTTACCGCCCTTTCAAACCCTTGTCCTCT[TCCTCCTCCTCCTCC]GCCATGTCTACCGCCTCCACCACGACAATCGAACACGTTGTCCTGTTCAAAGTCAAACC	TCTCTTTTTATTCTTACCGCCCT	59.67	GGTTTGACTTTGAACAGGACAAC	59.936	115
CL9401.Contig1_Chinese_chive_293_2	TCCTCCTCCTCCTCC	TCC(3*5)	221	15	CTCTCTTTTTATTCTTACCGCCCTTTCAAACCCTTGTCCTCT[TCCTCCTCCTCCTCC]GCCATGTCTACCGCCTCCACCACGACAATCGAACACGTTGTCCTGTTCAAAGTCAAACC	CTCTCTTTTTATTCTTACCGCCC	59.67	GGTTTGACTTTGAACAGGACAAC	59.936	116
CL9401.Contig1_Chinese_chive_293_3	TCCTCCTCCTCCTCC	TCC(3*5)	221	15	CCTCTCTTTTTATTCTTACCGCCCTTTCAAACCCTTGTCCTCT[TCCTCCTCCTCCTCC]GCCATGTCTACCGCCTCCACCACGACAATCGAACACGTTGTCCTGTTCAAAGTCAAACC	CCTCTCTTTTTATTCTTACCGCC	59.67	GGTTTGACTTTGAACAGGACAAC	59.936	117
CL9401.Contig1_Chinese_chive_293_4	TCCTCCTCCTCCTCC	TCC(3*5)	221	15	CTTTTTATTCTTACCGCCCTTTCAAACCCTTGTCCTCT[TCCTCCTCCTCCTCC]GCCATGTCTACCGCCTCCACCACGACAATCGAACACGTTGTCCTGTTCAAAGTCAAACC	CTTTTTATTCTTACCGCCCTTTC	59.567	GGTTTGACTTTGAACAGGACAAC	59.936	112
CL9401.Contig1_Chinese_chive_293_5	TCCTCCTCCTCCTCC	TCC(3*5)	221	15	TCTTTTTATTCTTACCGCCCTTTCAAACCCTTGTCCTCT[TCCTCCTCCTCCTCC]GCCATGTCTACCGCCTCCACCACGACAATCGAACACGTTGTCCTGTTCAAAGTCAAACC	TCTTTTTATTCTTACCGCCCTTT	59.567	GGTTTGACTTTGAACAGGACAAC	59.936	113
CL941.Contig1_Chinese_chive_33_1	GGCGGCGGCGGCGGC	GGC(3*5)	353	15	AAGTTCACTTTGCCGGAGGGAA[GGCGGCGGCGGCGGC]TCGACGTCGGCATCGGTCGTTAAAAAGACGGATGAGGCCGAGGTTGAATCCCAGCCGTTGATTGCATTTTTGGAAACTATTAAATCCAGCAAAGATGGATTGGTTTTAG	AAGTTCACTTTGCCGGAGG	60.239	CTAAAACCAATCCATCTTTGCTG	60.01	146
CL941.Contig1_Chinese_chive_33_2	GGCGGCGGCGGCGGC	GGC(3*5)	353	15	AAGTTCACTTTGCCGGAGGGAA[GGCGGCGGCGGCGGC]TCGACGTCGGCATCGGTCGTTAAAAAGACGGATGAGGCCGAGGTTGAATCCCAGCCGTTGATTGCATTTTTGGAAACTATTAAATCCAGCAAAGATGGATTGGTTTTAGATAAACGGCTTGA	AAGTTCACTTTGCCGGAGG	60.239	TCAAGCCGTTTATCTAAAACCAA	60.013	159
CL941.Contig1_Chinese_chive_33_3	GGCGGCGGCGGCGGC	GGC(3*5)	353	15	CAGCGATGTGCAAAGTTCACTTTGCCGGAGGGAA[GGCGGCGGCGGCGGC]TCGACGTCGGCATCGGTCGTTAAAAAGACGGATGAGGCCGAGGTTGAATCCCAGCCGTTGATTGCATTTTTGGAAACTATTAAATCCAGCAAAGATGGATTGGTTTTAG	CAGCGATGTGCAAAGTTCA	59.553	CTAAAACCAATCCATCTTTGCTG	60.01	158
CL941.Contig1_Chinese_chive_33_4	GGCGGCGGCGGCGGC	GGC(3*5)	353	15	AAGTTCACTTTGCCGGAGGGAA[GGCGGCGGCGGCGGC]TCGACGTCGGCATCGGTCGTTAAAAAGACGGATGAGGCCGAGGTTGAATCCCAGCCGTTGATTGCATTTTTGGAAACTATTAAATCCAGCAAAGATGGATTGGTTTTAGATAAACGGCT	AAGTTCACTTTGCCGGAGG	60.239	AGCCGTTTATCTAAAACCAATCC	59.774	156
CL941.Contig1_Chinese_chive_33_5	GGCGGCGGCGGCGGC	GGC(3*5)	353	15	AGCAGCGATGTGCAAAGTTCACTTTGCCGGAGGGAA[GGCGGCGGCGGCGGC]TCGACGTCGGCATCGGTCGTTAAAAAGACGGATGAGGCCGAGGTTGAATCCCAGCCGTTGATTGCATTTTTGGAAACTATTAAATCCAGCAAAGATGGATTGGTTTTAG	AGCAGCGATGTGCAAAGTTC	61.526	CTAAAACCAATCCATCTTTGCTG	60.01	160
CL9420.Contig1_Chinese_chive_294_1	GATGATGATGATGATGATGAT	GAT(3*7)	723	21	TTGGTATTGCTTTAGATGCTGGTGCTGAAGATGTTATTGAACCAGCTATGTAC[GATGATGATGATGATGATGAT]TCAGAATCAGAAAGCTACTACAAAATTGTGACTTCTGGAGAAAACTACTCTGCCATTCTATCAAAACTGAAAGAAGAAGGCA	TTGGTATTGCTTTAGATGCTGGT	60.036	TGCCTTCTTCTTTCAGTTTTGAT	59.424	156
CL9420.Contig1_Chinese_chive_294_2	GATGATGATGATGATGATGAT	GAT(3*7)	723	21	TTGGTATTGCTTTAGATGCTGGTGCTGAAGATGTTATTGAACCAGCTATGTAC[GATGATGATGATGATGATGAT]TCAGAATCAGAAAGCTACTACAAAATTGTGACTTCTGGAGAAAACTACTCTGCCATTCTATCAAAACTGAAAGAAGAAGGCAT	TTGGTATTGCTTTAGATGCTGGT	60.036	ATGCCTTCTTCTTTCAGTTTTGA	59.424	157
CL9420.Contig1_Chinese_chive_294_3	GATGATGATGATGATGATGAT	GAT(3*7)	723	21	TTGGTATTGCTTTAGATGCTGGTGCTGAAGATGTTATTGAACCAGCTATGTAC[GATGATGATGATGATGATGAT]TCAGAATCAGAAAGCTACTACAAAATTGTGACTTCTGGAGAAAACTACTCTGCCATTCTATCAAAACTGAAAGAAGAAGGCATC	TTGGTATTGCTTTAGATGCTGGT	60.036	GATGCCTTCTTCTTTCAGTTTTG	59.424	158
CL9420.Contig1_Chinese_chive_294_4	GATGATGATGATGATGATGAT	GAT(3*7)	723	21	ATGCTGGTGCTGAAGATGTTATTGAACCAGCTATGTAC[GATGATGATGATGATGATGAT]TCAGAATCAGAAAGCTACTACAAAATTGTGACTTCTGGAGAAAACTACTCTGCCATTCTATCAAAACTGAAAGAAGAAGGCA	ATGCTGGTGCTGAAGATGTTATT	60.041	TGCCTTCTTCTTTCAGTTTTGAT	59.424	141
CL9420.Contig1_Chinese_chive_294_5	GATGATGATGATGATGATGAT	GAT(3*7)	723	21	ATGCTGGTGCTGAAGATGTTATTGAACCAGCTATGTAC[GATGATGATGATGATGATGAT]TCAGAATCAGAAAGCTACTACAAAATTGTGACTTCTGGAGAAAACTACTCTGCCATTCTATCAAAACTGAAAGAAGAAGGCAT	ATGCTGGTGCTGAAGATGTTATT	60.041	ATGCCTTCTTCTTTCAGTTTTGA	59.424	142
CL9498.Contig3_Chinese_chive_297_1	CTCTCTCTCTCT	CT(2*6)	373	12	TTAAACAATGATGTAGCCTTTCA[CTCTCTCTCTCT]CATGCACGGAACTTGCAAGTCGGGGAACTTGGATCAAAAGTGGTGAG	TTAAACAATGATGTAGCCTTTCA	56.646	CTCACCACTTTTGATCCAAGTTC	60.026	82
CL9498.Contig3_Chinese_chive_297_2	CTCTCTCTCTCT	CT(2*6)	373	12	TTAAACAATGATGTAGCCTTTCA[CTCTCTCTCTCT]CATGCACGGAACTTGCAAGTCGGGGAACTTGGATCAAAAGTGGTGAGAAGACCGCTTTGTTTAAAATCACA	TTAAACAATGATGTAGCCTTTCA	56.646	TGTGATTTTAAACAAAGCGGTCT	60.05	106
CL9498.Contig3_Chinese_chive_297_3	CTCTCTCTCTCT	CT(2*6)	373	12	TTAAACAATGATGTAGCCTTTCA[CTCTCTCTCTCT]CATGCACGGAACTTGCAAGTCGGGGAACTTGGATCAAAAGTGGTGAGAAGACCGCTTTGTTTAAAATCACAATCGTGGCGACCAGAAGCTTGATAGTAAGCATTCATAGCATAAGACGCATGGT	TTAAACAATGATGTAGCCTTTCA	56.646	ACCATGCGTCTTATGCTATGAAT	59.903	159
CL9498.Contig3_Chinese_chive_297_4	CTCTCTCTCTCT	CT(2*6)	373	12	TTAAACAATGATGTAGCCTTTCA[CTCTCTCTCTCT]CATGCACGGAACTTGCAAGTCGGGGAACTTGGATCAAAAGTGGTGAGAAGACCGCTTTGTTTAAAATCACAATC	TTAAACAATGATGTAGCCTTTCA	56.646	GATTGTGATTTTAAACAAAGCGG	59.898	109
CL9498.Contig3_Chinese_chive_297_5	CTCTCTCTCTCT	CT(2*6)	373	12	TTAAACAATGATGTAGCCTTTCA[CTCTCTCTCTCT]CATGCACGGAACTTGCAAGTCGGGGAACTTGGATCAAAAGTGGTGAGAAGACCGCTTTGTTTAAA	TTAAACAATGATGTAGCCTTTCA	56.646	TTTAAACAAAGCGGTCTTCTCAC	59.821	100
CL9628.Contig1_Chinese_chive_304_1	GGTGGTGGTGGTGGT	GGT(3*5)	787	15	TGCTCTATTTCCTGCCTTTGATAGTTCCAGAACATTTGTAGCTGTTGGTGCTGTTGCTGCAGCAGGTGATGAAATGGAGTTGAATATGTGTGC[GGTGGTGGTGGTGGT]TGTGGTGGCTGCTGCTGTGGTGGCTGTTGGTTATTAT	TGCTCTATTTCCTGCCTTTGATA	60.226	ATAATAACCAACAGCCACCACAG	60.176	145
CL9628.Contig1_Chinese_chive_304_2	GGTGGTGGTGGTGGT	GGT(3*5)	787	15	CAGGTGATGAAATGGAGTTGAATATGTGTGC[GGTGGTGGTGGTGGT]TGTGGTGGCTGCTGCTGTGGTGGCTGTTGGTTATTAT	CAGGTGATGAAATGGAGTTGAAT	60.235	ATAATAACCAACAGCCACCACAG	60.176	83
CL9628.Contig1_Chinese_chive_304_3	GGTGGTGGTGGTGGT	GGT(3*5)	787	15	TGCTCTATTTCCTGCCTTTGATAGTTCCAGAACATTTGTAGCTGTTGGTGCTGTTGCTGCAGCAGGTGATGAAATGGAGTTGAATATGTGTGC[GGTGGTGGTGGTGGT]TGTGGTGGCTGCTGCTGTGGTGGCTGTTGGTTATTATTCT	TGCTCTATTTCCTGCCTTTGATA	60.226	AGAATAATAACCAACAGCCACCA	59.786	148
CL9628.Contig1_Chinese_chive_304_4	GGTGGTGGTGGTGGT	GGT(3*5)	787	15	CAGGTGATGAAATGGAGTTGAATATGTGTGC[GGTGGTGGTGGTGGT]TGTGGTGGCTGCTGCTGTGGTGGCTGTTGGTTATTATTCT	CAGGTGATGAAATGGAGTTGAAT	60.235	AGAATAATAACCAACAGCCACCA	59.786	86
CL9628.Contig1_Chinese_chive_304_5	GGTGGTGGTGGTGGT	GGT(3*5)	787	15	TGCTCTATTTCCTGCCTTTGATAGTTCCAGAACATTTGTAGCTGTTGGTGCTGTTGCTGCAGCAGGTGATGAAATGGAGTTGAATATGTGTGC[GGTGGTGGTGGTGGT]TGTGGTGGCTGCTGCTGTGGTGGCTGTTGGTTATTATTC	TGCTCTATTTCCTGCCTTTGATA	60.226	GAATAATAACCAACAGCCACCAC	59.664	147
CL9702.Contig1_Chinese_chive_305_1	TTTCTTTTCTTTTCTTTTCT	TTTCT(5*4)	282	20	CACCCACAAAAGCTCTAACTCTGTGTTTTCCTTATTCCATCTCATACAGTTA[TTTCTTTTCTTTTCTTTTCT]AATCTGAAGATGATTAACCACCGACCCTTGTTTTTGCCATGCTAAAAGCTTCTGGAACTATTTGCAGATTCGATGACGT	CACCCACAAAAGCTCTAACTCTG	60.334	ACGTCATCGAATCTGCAAATAGT	60.041	151
CL9702.Contig1_Chinese_chive_305_2	TTTCTTTTCTTTTCTTTTCT	TTTCT(5*4)	282	20	AAGCACCCACAAAAGCTCTAACTCTGTGTTTTCCTTATTCCATCTCATACAGTTA[TTTCTTTTCTTTTCTTTTCT]AATCTGAAGATGATTAACCACCGACCCTTGTTTTTGCCATGCTAAAAGCTTCTGGAACTATTTGCAGATTCGATGACGT	AAGCACCCACAAAAGCTCTAACT	60.678	ACGTCATCGAATCTGCAAATAGT	60.041	154
CL9702.Contig1_Chinese_chive_305_3	TTTCTTTTCTTTTCTTTTCT	TTTCT(5*4)	282	20	GCACCCACAAAAGCTCTAACTCTGTGTTTTCCTTATTCCATCTCATACAGTTA[TTTCTTTTCTTTTCTTTTCT]AATCTGAAGATGATTAACCACCGACCCTTGTTTTTGCCATGCTAAAAGCTTCTGGAACTATTTGCAGATTCGATGACGT	GCACCCACAAAAGCTCTAACTCT	61.153	ACGTCATCGAATCTGCAAATAGT	60.041	152
CL9702.Contig1_Chinese_chive_305_4	TTTCTTTTCTTTTCTTTTCT	TTTCT(5*4)	282	20	AGCACCCACAAAAGCTCTAACTCTGTGTTTTCCTTATTCCATCTCATACAGTTA[TTTCTTTTCTTTTCTTTTCT]AATCTGAAGATGATTAACCACCGACCCTTGTTTTTGCCATGCTAAAAGCTTCTGGAACTATTTGCAGATTCGATGACGT	AGCACCCACAAAAGCTCTAACTC	61.153	ACGTCATCGAATCTGCAAATAGT	60.041	153
CL9702.Contig1_Chinese_chive_305_5	TTTCTTTTCTTTTCTTTTCT	TTTCT(5*4)	282	20	AAGCACCCACAAAAGCTCTAACTCTGTGTTTTCCTTATTCCATCTCATACAGTTA[TTTCTTTTCTTTTCTTTTCT]AATCTGAAGATGATTAACCACCGACCCTTGTTTTTGCCATGCTAAAAGCTTCTGGAACTATTTGCAGATTCGATGACGT	AAGCACCCACAAAAGCTCTAAC	59.825	ACGTCATCGAATCTGCAAATAGT	60.041	154
CL9745.Contig1_Chinese_chive_306_1	ATTATTATTATTATT	ATT(3*5)	227	15	ACGAATAATAAACGAGGATGGGTATACAATAAGGTCAAATGGAATGATTCAAGTCTGAGATTGTGACTCAAGCATGGTAGC[ATTATTATTATTATT]CAGCATGCACATAACAGATATATATCACATGCACATCTACTGACATG	ACGAATAATAAACGAGGATGGGT	59.988	CATGTCAGTAGATGTGCATGTGA	59.655	143
CL9745.Contig1_Chinese_chive_306_2	ATTATTATTATTATT	ATT(3*5)	227	15	CAACGAATAATAAACGAGGATGGGTATACAATAAGGTCAAATGGAATGATTCAAGTCTGAGATTGTGACTCAAGCATGGTAGC[ATTATTATTATTATT]CAGCATGCACATAACAGATATATATCACATGCACATCTACTGACATG	CAACGAATAATAAACGAGGATGG	59.755	CATGTCAGTAGATGTGCATGTGA	59.655	145
CL9745.Contig1_Chinese_chive_306_3	ATTATTATTATTATT	ATT(3*5)	227	15	CCAACGAATAATAAACGAGGATGGGTATACAATAAGGTCAAATGGAATGATTCAAGTCTGAGATTGTGACTCAAGCATGGTAGC[ATTATTATTATTATT]CAGCATGCACATAACAGATATATATCACATGCACATCTACTGACATG	CCAACGAATAATAAACGAGGATG	59.755	CATGTCAGTAGATGTGCATGTGA	59.655	146
CL9745.Contig1_Chinese_chive_306_4	ATTATTATTATTATT	ATT(3*5)	227	15	ACACACCACCCAACGAATAATAAACGAGGATGGGTATACAATAAGGTCAAATGGAATGATTCAAGTCTGAGATTGTGACTCAAGCATGGTAGC[ATTATTATTATTATT]CAGCATGCACATAACAGATATATATCACATGCACATCTACTGACATG	ACACACCACCCAACGAATAATAA	60.389	CATGTCAGTAGATGTGCATGTGA	59.655	155
CL9745.Contig1_Chinese_chive_306_5	ATTATTATTATTATT	ATT(3*5)	227	15	AACACACCACCCAACGAATAATAAACGAGGATGGGTATACAATAAGGTCAAATGGAATGATTCAAGTCTGAGATTGTGACTCAAGCATGGTAGC[ATTATTATTATTATT]CAGCATGCACATAACAGATATATATCACATGCACATCTACTGACATG	AACACACCACCCAACGAATAATA	60.389	CATGTCAGTAGATGTGCATGTGA	59.655	156
CL9763.Contig2_Chinese_chive_307_1	GCCGCCGCCGCCGCC	GCC(3*5)	379	15	CCGATAACTCCAATCAAAATCAAGTCTTTCA[GCCGCCGCCGCCGCC]ACCACAGCAGGAAGTACGGCGCGTGCGAAAAGAGATTGCAGTGGACATAGATTGTGATCA	CCGATAACTCCAATCAAAATCAA	60.187	TGATCACAATCTATGTCCACTGC	60.015	106
CL9763.Contig2_Chinese_chive_307_2	GCCGCCGCCGCCGCC	GCC(3*5)	379	15	CCGATAACTCCAATCAAAATCAAGTCTTTCA[GCCGCCGCCGCCGCC]ACCACAGCAGGAAGTACGGCGCGTGCGAAAAGAGATTGCAGTGGACATAGATTGTGATCATGCCGTTAATAATTGCAGAAGCAGTGAAGATCATA	CCGATAACTCCAATCAAAATCAA	60.187	TATGATCTTCACTGCTTCTGCAA	60.032	141
CL9763.Contig2_Chinese_chive_307_3	GCCGCCGCCGCCGCC	GCC(3*5)	379	15	ACCCGATAACTCCAATCAAAATCAAGTCTTTCA[GCCGCCGCCGCCGCC]ACCACAGCAGGAAGTACGGCGCGTGCGAAAAGAGATTGCAGTGGACATAGATTGTGATCA	ACCCGATAACTCCAATCAAAATC	60.419	TGATCACAATCTATGTCCACTGC	60.015	108
CL9763.Contig2_Chinese_chive_307_4	GCCGCCGCCGCCGCC	GCC(3*5)	379	15	CCGATAACTCCAATCAAAATCAAGTCTTTCA[GCCGCCGCCGCCGCC]ACCACAGCAGGAAGTACGGCGCGTGCGAAAAGAGATTGCAGTGGACATAGATTGTGATCATGCCGTTAATAATTG	CCGATAACTCCAATCAAAATCAA	60.187	CAATTATTAACGGCATGATCACA	59.746	121
CL9763.Contig2_Chinese_chive_307_5	GCCGCCGCCGCCGCC	GCC(3*5)	379	15	ACCCGATAACTCCAATCAAAATCAAGTCTTTCA[GCCGCCGCCGCCGCC]ACCACAGCAGGAAGTACGGCGCGTGCGAAAAGAGATTGCAGTGGACATAGATTGTGATCATGCCGTTAATAATTGCAGAAGCAGTGAAGATCATA	ACCCGATAACTCCAATCAAAATC	60.419	TATGATCTTCACTGCTTCTGCAA	60.032	143
CL9926.Contig2_Chinese_chive_310_1	TCCTCCTCCTCCTCCTCC	TCC(3*6)	385	18	CTGCCTTCTTCATTCCAACCTATGGCCGAAGCCGCTCCTCCTATCAGCACTCG[TCCTCCTCCTCCTCCTCC]TCAGCTAATAGTTCCTCTGTGCTGTTGTCC	CTGCCTTCTTCATTCCAACCTAT	60.82	GGACAACAGCACAGAGGAACTAT	59.696	101
CL9926.Contig2_Chinese_chive_310_2	TCCTCCTCCTCCTCCTCC	TCC(3*6)	385	18	CTTCTTCATTCCAACCTATGGCCGAAGCCGCTCCTCCTATCAGCACTCG[TCCTCCTCCTCCTCCTCC]TCAGCTAATAGTTCCTCTGTGCTGTTGTCCACATTATTAGATGTACTTGGTCCCGCCTCATTCTTGACTGTTTCTTCAGCTTCAGCTTCATCT	CTTCTTCATTCCAACCTATGGC	59.966	AGATGAAGCTGAAGCTGAAGAAA	59.797	160
CL9926.Contig2_Chinese_chive_310_3	TCCTCCTCCTCCTCCTCC	TCC(3*6)	385	18	CTGCCTTCTTCATTCCAACCTATGGCCGAAGCCGCTCCTCCTATCAGCACTCG[TCCTCCTCCTCCTCCTCC]TCAGCTAATAGTTCCTCTGTGCTGTTGTCCACATTATT	CTGCCTTCTTCATTCCAACCTAT	60.82	AATAATGTGGACAACAGCACAGA	59.553	109
CL9926.Contig2_Chinese_chive_310_4	TCCTCCTCCTCCTCCTCC	TCC(3*6)	385	18	CTTCTTCATTCCAACCTATGGCCGAAGCCGCTCCTCCTATCAGCACTCG[TCCTCCTCCTCCTCCTCC]TCAGCTAATAGTTCCTCTGTGCTGTTGTCC	CTTCTTCATTCCAACCTATGGC	59.966	GGACAACAGCACAGAGGAACTAT	59.696	97
CL9926.Contig2_Chinese_chive_310_5	TCCTCCTCCTCCTCCTCC	TCC(3*6)	385	18	GCCTTCTTCATTCCAACCTATGGCCGAAGCCGCTCCTCCTATCAGCACTCG[TCCTCCTCCTCCTCCTCC]TCAGCTAATAGTTCCTCTGTGCTGTTGTCC	GCCTTCTTCATTCCAACCTATG	59.966	GGACAACAGCACAGAGGAACTAT	59.696	99
Unigene10161_Chinese_chive_394_1	TCTCTCTCTCTC	TC(2*6)	197	12	GCTCTTCCTATGATGAACTGCACATCTATGGTAATCTCCAAACTTACAATATCTCTTTTTTTCCTTGTTATCAAATCTCTCTTGTT[TCTCTCTCTCTC]CACAAGTGCCATATGGAAGTCGTCAGTGCCACT	GCTCTTCCTATGATGAACTGCAC	60.284	AGTGGCACTGACGACTTCCATA	62.01	131
Unigene10161_Chinese_chive_394_2	TCTCTCTCTCTC	TC(2*6)	197	12	GCTCTTCCTATGATGAACTGCACATCTATGGTAATCTCCAAACTTACAATATCTCTTTTTTTCCTTGTTATCAAATCTCTCTTGTT[TCTCTCTCTCTC]CACAAGTGCCATATGGAAGTCGTCAGTGCCAC	GCTCTTCCTATGATGAACTGCAC	60.284	GTGGCACTGACGACTTCCATA	61.112	130
Unigene10161_Chinese_chive_394_3	TCTCTCTCTCTC	TC(2*6)	197	12	GCTCTTCCTATGATGAACTGCACATCTATGGTAATCTCCAAACTTACAATATCTCTTTTTTTCCTTGTTATCAAATCTCTCTTGTT[TCTCTCTCTCTC]CACAAGTGCCATATGGAAGTCGTCAGTGCCACTT	GCTCTTCCTATGATGAACTGCAC	60.284	AAGTGGCACTGACGACTTCCATA	63.161	132
Unigene10161_Chinese_chive_394_4	TCTCTCTCTCTC	TC(2*6)	197	12	GCTCTTCCTATGATGAACTGCACATCTATGGTAATCTCCAAACTTACAATATCTCTTTTTTTCCTTGTTATCAAATCTCTCTTGTT[TCTCTCTCTCTC]CACAAGTGCCATATGGAAGTCGTCAGTGCCA	GCTCTTCCTATGATGAACTGCAC	60.284	TGGCACTGACGACTTCCATA	60.263	129
Unigene10161_Chinese_chive_394_5	TCTCTCTCTCTC	TC(2*6)	197	12	CGAACAATCACCAGCTAAGAGACTCTTCTTTGCTCTTCCTATGATGAACTGCACATCTATGGTAATCTCCAAACTTACAATATCTCTTTTTTTCCTTGTTATCAAATCTCTCTTGTT[TCTCTCTCTCTC]CACAAGTGCCATATGGAAGTCGTCAGTGCCA	CGAACAATCACCAGCTAAGAGAC	60.309	TGGCACTGACGACTTCCATA	60.263	160
Unigene10868_Chinese_chive_395_1	GTCGTCGTCGTCGTC	GTC(3*5)	243	15	TGGCAGTGGTTTTATTAATGGTCTCAACCACTTTGAATTTGAATAGATTGTTAGAATCCAT[GTCGTCGTCGTCGTC]GAGGATTAAATAGCGGAGAAAGAGAGCATT	TGGCAGTGGTTTTATTAATGGTC	60.121	AATGCTCTCTTTCTCCGCTATTT	59.906	106
Unigene10868_Chinese_chive_395_2	GTCGTCGTCGTCGTC	GTC(3*5)	243	15	TGGCAGTGGTTTTATTAATGGTCTCAACCACTTTGAATTTGAATAGATTGTTAGAATCCAT[GTCGTCGTCGTCGTC]GAGGATTAAATAGCGGAGAAAGAGAGCATTT	TGGCAGTGGTTTTATTAATGGTC	60.121	AAATGCTCTCTTTCTCCGCTATT	59.906	107
Unigene10868_Chinese_chive_395_3	GTCGTCGTCGTCGTC	GTC(3*5)	243	15	GGTCTCAACCACTTTGAATTTGAATAGATTGTTAGAATCCAT[GTCGTCGTCGTCGTC]GAGGATTAAATAGCGGAGAAAGAGAGCATTTAAAAGAGGGGTTTATAAAAGAGAAGAAGATGGAGAGTGAGCTTCTCGGAAAGAAT	GGTCTCAACCACTTTGAATTTGA	60.379	ATTCTTTCCGAGAAGCTCACTCT	60.035	143
Unigene10868_Chinese_chive_395_4	GTCGTCGTCGTCGTC	GTC(3*5)	243	15	TGGCAGTGGTTTTATTAATGGTCTCAACCACTTTGAATTTGAATAGATTGTTAGAATCCAT[GTCGTCGTCGTCGTC]GAGGATTAAATAGCGGAGAAAGAGAGCATTTAA	TGGCAGTGGTTTTATTAATGGTC	60.121	TTAAATGCTCTCTTTCTCCGCTA	59.672	109
Unigene10868_Chinese_chive_395_5	GTCGTCGTCGTCGTC	GTC(3*5)	243	15	GGTCTCAACCACTTTGAATTTGAATAGATTGTTAGAATCCAT[GTCGTCGTCGTCGTC]GAGGATTAAATAGCGGAGAAAGAGAGCATT	GGTCTCAACCACTTTGAATTTGA	60.379	AATGCTCTCTTTCTCCGCTATTT	59.906	87
Unigene1106_Chinese_chive_370_1	GCTGCTGCTGCTGCTGCTGCT	GCT(3*7)	501	21	GAATACTGCTTTTTGGTCGTTTGTCTTGCTCATGTTTCCTTTATCTTACTTCA[GCTGCTGCTGCTGCTGCTGCT]TCTGTTGCTGTTGATGTTGTTGCTGCTGCATTGGTTGATACTGCTGT	GAATACTGCTTTTTGGTCGTTTG	60.05	ACAGCAGTATCAACCAATGCAG	60.197	121
Unigene1106_Chinese_chive_370_2	GCTGCTGCTGCTGCTGCTGCT	GCT(3*7)	501	21	TGAATACTGCTTTTTGGTCGTTTGTCTTGCTCATGTTTCCTTTATCTTACTTCA[GCTGCTGCTGCTGCTGCTGCT]TCTGTTGCTGTTGATGTTGTTGCTGCTGCATTGGTTGATACTGCTGT	TGAATACTGCTTTTTGGTCGTTT	60.05	ACAGCAGTATCAACCAATGCAG	60.197	122
Unigene1106_Chinese_chive_370_3	GCTGCTGCTGCTGCTGCTGCT	GCT(3*7)	501	21	TTTGTCTTGCTCATGTTTCCTTTATCTTACTTCA[GCTGCTGCTGCTGCTGCTGCT]TCTGTTGCTGTTGATGTTGTTGCTGCTGCATTGGTTGATACTGCTGT	TTTGTCTTGCTCATGTTTCCTTT	60.156	ACAGCAGTATCAACCAATGCAG	60.197	102
Unigene1106_Chinese_chive_370_4	GCTGCTGCTGCTGCTGCTGCT	GCT(3*7)	501	21	TACTGCTTTTTGGTCGTTTGTCTTGCTCATGTTTCCTTTATCTTACTTCA[GCTGCTGCTGCTGCTGCTGCT]TCTGTTGCTGTTGATGTTGTTGCTGCTGCATTGGTTGATACTGCTGT	TACTGCTTTTTGGTCGTTTGTCT	60.208	ACAGCAGTATCAACCAATGCAG	60.197	118
Unigene1106_Chinese_chive_370_5	GCTGCTGCTGCTGCTGCTGCT	GCT(3*7)	501	21	GTTTGTCTTGCTCATGTTTCCTTTATCTTACTTCA[GCTGCTGCTGCTGCTGCTGCT]TCTGTTGCTGTTGATGTTGTTGCTGCTGCATTGGTTGATACTGCTGT	GTTTGTCTTGCTCATGTTTCCTT	59.688	ACAGCAGTATCAACCAATGCAG	60.197	103
Unigene1126_Chinese_chive_371_1	AACAACAACAACAAC	AAC(3*5)	1746	15	AAAAGCCAGGGAAAGTCTATTGTAACTGTAACCAG[AACAACAACAACAAC]AAGTAACATCCAACATATTTCAGATATCGGTGGATCAAGTCTTGTGCAACTTGCTTTACGAACTCT	AAAAGCCAGGGAAAGTCTATTGT	59.575	AGAGTTCGTAAAGCAAGTTGCAC	60.002	116
Unigene1126_Chinese_chive_371_2	AACAACAACAACAAC	AAC(3*5)	1746	15	AAAAGCCAGGGAAAGTCTATTGTAACTGTAACCAG[AACAACAACAACAAC]AAGTAACATCCAACATATTTCAGATATCGGTGGATCAAGT	AAAAGCCAGGGAAAGTCTATTGT	59.575	ACTTGATCCACCGATATCTGAAA	59.849	90
Unigene1126_Chinese_chive_371_3	AACAACAACAACAAC	AAC(3*5)	1746	15	AGAGCGCCTTCTTGATTGTATTTCAAATGCACTTTCCAAAAGCCAGGGAAAGTCTATTGTAACTGTAACCAG[AACAACAACAACAAC]AAGTAACATCCAACATATTTCAGATATCGGTGGATCAAGTCTTGTGCAACTTGCTTTACGAACTCT	AGAGCGCCTTCTTGATTGTATTT	60.605	AGAGTTCGTAAAGCAAGTTGCAC	60.002	153
Unigene1126_Chinese_chive_371_4	AACAACAACAACAAC	AAC(3*5)	1746	15	AAGAGCGCCTTCTTGATTGTATTTCAAATGCACTTTCCAAAAGCCAGGGAAAGTCTATTGTAACTGTAACCAG[AACAACAACAACAAC]AAGTAACATCCAACATATTTCAGATATCGGTGGATCAAGTCTTGTGCAACTTGCTTTACGAACTCT	AAGAGCGCCTTCTTGATTGTATT	60.605	AGAGTTCGTAAAGCAAGTTGCAC	60.002	154
Unigene1126_Chinese_chive_371_5	AACAACAACAACAAC	AAC(3*5)	1746	15	AGAGCGCCTTCTTGATTGTATTTCAAATGCACTTTCCAAAAGCCAGGGAAAGTCTATTGTAACTGTAACCAG[AACAACAACAACAAC]AAGTAACATCCAACATATTTCAGATATCGGTGGATCAAGT	AGAGCGCCTTCTTGATTGTATTT	60.605	ACTTGATCCACCGATATCTGAAA	59.849	127
Unigene117_Chinese_chive_348_1	CCTCCTCCTCCTCCT	CCT(3*5)	517	15	GCAGACCAAACACCAACTTTTACTATAATAATTACGGCCCACCACCAAACCGATTTAGCGGGCCGTGGGTCCCATCGCCGCCTTTTCCTGGA[CCTCCTCCTCCTCCT]ACTGCTCCATCTTCTTTGCAGCAGCAGCCGCCTCCTCAGTTCGTAGAGAGTCA	GCAGACCAAACACCAACTTTTAC	59.961	TGACTCTCTACGAACTGAGGAGG	60.06	160
Unigene117_Chinese_chive_348_2	CCTCCTCCTCCTCCT	CCT(3*5)	517	15	GCAGACCAAACACCAACTTTTACTATAATAATTACGGCCCACCACCAAACCGATTTAGCGGGCCGTGGGTCCCATCGCCGCCTTTTCCTGGA[CCTCCTCCTCCTCCT]ACTGCTCCATCTTCTTTGCAGCAGCAGCCGCCTCCTCAGTTCGTAGAGAGTC	GCAGACCAAACACCAACTTTTAC	59.961	GACTCTCTACGAACTGAGGAGGC	60.926	159
Unigene117_Chinese_chive_348_3	CCTCCTCCTCCTCCT	CCT(3*5)	517	15	AGCAGACCAAACACCAACTTTTACTATAATAATTACGGCCCACCACCAAACCGATTTAGCGGGCCGTGGGTCCCATCGCCGCCTTTTCCTGGA[CCTCCTCCTCCTCCT]ACTGCTCCATCTTCTTTGCAGCAGCAGCCGCCTCCTCAGTTCGTAGAGAGTC	AGCAGACCAAACACCAACTTTTA	60.082	GACTCTCTACGAACTGAGGAGGC	60.926	160
Unigene117_Chinese_chive_348_4	CCTCCTCCTCCTCCT	CCT(3*5)	517	15	TATAATAATTACGGCCCACCACCAAACCGATTTAGCGGGCCGTGGGTCCCATCGCCGCCTTTTCCTGGA[CCTCCTCCTCCTCCT]ACTGCTCCATCTTCTTTGCAGCAGCAGCCGCCTCCTCAGTTCGTAGAGAGTCA	TATAATAATTACGGCCCACCACC	60.964	TGACTCTCTACGAACTGAGGAGG	60.06	137
Unigene117_Chinese_chive_348_5	CCTCCTCCTCCTCCT	CCT(3*5)	517	15	TATAATAATTACGGCCCACCACCAAACCGATTTAGCGGGCCGTGGGTCCCATCGCCGCCTTTTCCTGGA[CCTCCTCCTCCTCCT]ACTGCTCCATCTTCTTTGCAGCAGCAGCCGCCTCCTCAGTTCGTAGAGAGTCAAAATGCAAAGACTGTCAAGA	TATAATAATTACGGCCCACCACC	60.964	TCTTGACAGTCTTTGCATTTTGA	59.912	157
Unigene1180_Chinese_chive_372_1	CATCATCATCATCAT	CAT(3*5)	244	15	CAAGAAAAACCTGGGCTTCTTAGAAGGCAGAGGGCTGAGAACCTCCTCGTCCTCAGCCGGAAAACACCCACCGAAACCAAACTCCGG[CATCATCATCATCAT]CGGCGGCGGCACGTTCAAATCGATCTCGAACCCTCTATCGTTGG	CAAGAAAAACCTGGGCTTCTTAG	60.599	CCAACGATAGAGGGTTCGAGAT	61.686	146
Unigene1180_Chinese_chive_372_2	CATCATCATCATCAT	CAT(3*5)	244	15	CAAGAAAAACCTGGGCTTCTTAGAAGGCAGAGGGCTGAGAACCTCCTCGTCCTCAGCCGGAAAACACCCACCGAAACCAAACTCCGG[CATCATCATCATCAT]CGGCGGCGGCACGTTCAAATCGATCTCGAA	CAAGAAAAACCTGGGCTTCTTAG	60.599	TTCGAGATCGATTTGAACGTG	61.153	132
Unigene1180_Chinese_chive_372_3	CATCATCATCATCAT	CAT(3*5)	244	15	CAAGAAAAACCTGGGCTTCTTAGAAGGCAGAGGGCTGAGAACCTCCTCGTCCTCAGCCGGAAAACACCCACCGAAACCAAACTCCGG[CATCATCATCATCAT]CGGCGGCGGCACGTTCAAATCGATCTCGA	CAAGAAAAACCTGGGCTTCTTAG	60.599	TCGAGATCGATTTGAACGTG	59.799	131
Unigene1180_Chinese_chive_372_4	CATCATCATCATCAT	CAT(3*5)	244	15	CAAGAAAAACCTGGGCTTCTTAGAAGGCAGAGGGCTGAGAACCTCCTCGTCCTCAGCCGGAAAACACCCACCGAAACCAAACTCCGG[CATCATCATCATCAT]CGGCGGCGGCACGTTCAAATCGATCTCGAACCCTCTATCGTTGG	CAAGAAAAACCTGGGCTTCTTAG	60.599	CCAACGATAGAGGGTTCGAG	59.688	146
Unigene1180_Chinese_chive_372_5	CATCATCATCATCAT	CAT(3*5)	244	15	CAAGAAAAACCTGGGCTTCTTAGAAGGCAGAGGGCTGAGAACCTCCTCGTCCTCAGCCGGAAAACACCCACCGAAACCAAACTCCGG[CATCATCATCATCAT]CGGCGGCGGCACGTTCAAATCGATCTCGAACCCTCTATCGTTGG	CAAGAAAAACCTGGGCTTCTTA	59.767	CCAACGATAGAGGGTTCGAGAT	61.686	146
Unigene1202_Chinese_chive_373_1	GAAGAAGAAGAAGAAGAA	GAA(3*6)	988	18	AATTCTTTGGGGGTGAGGTTACCGAAAGGGGAGGTCTCGTTGGCTGAAGCGACTGGGTGGTGAGGATAACGAGAT[GAAGAAGAAGAAGAAGAA]GACATGATTGTACTGAAGGTTAATTGCTTGACGA	AATTCTTTGGGGGTGAGGTTAC	60.446	TCGTCAAGCAATTAACCTTCAGT	60.176	127
Unigene1202_Chinese_chive_373_2	GAAGAAGAAGAAGAAGAA	GAA(3*6)	988	18	GTAGAATTCTTTGGGGGTGAGGTTACCGAAAGGGGAGGTCTCGTTGGCTGAAGCGACTGGGTGGTGAGGATAACGAGAT[GAAGAAGAAGAAGAAGAA]GACATGATTGTACTGAAGGTTAATTGCTTGACGA	GTAGAATTCTTTGGGGGTGAGGT	61.736	TCGTCAAGCAATTAACCTTCAGT	60.176	131
Unigene1202_Chinese_chive_373_3	GAAGAAGAAGAAGAAGAA	GAA(3*6)	988	18	GTAGAATTCTTTGGGGGTGAGGTTACCGAAAGGGGAGGTCTCGTTGGCTGAAGCGACTGGGTGGTGAGGATAACGAGAT[GAAGAAGAAGAAGAAGAA]GACATGATTGTACTGAAGGTTAATTGCTTGACGAAATGA	GTAGAATTCTTTGGGGGTGAGG	61.043	TCATTTCGTCAAGCAATTAACCT	60.017	136
Unigene1202_Chinese_chive_373_4	GAAGAAGAAGAAGAAGAA	GAA(3*6)	988	18	GTAGAATTCTTTGGGGGTGAGGTTACCGAAAGGGGAGGTCTCGTTGGCTGAAGCGACTGGGTGGTGAGGATAACGAGAT[GAAGAAGAAGAAGAAGAA]GACATGATTGTACTGAAGGTTAATTGCTTGACGAAATG	GTAGAATTCTTTGGGGGTGAGGT	61.736	CATTTCGTCAAGCAATTAACCTT	59.569	135
Unigene1202_Chinese_chive_373_5	GAAGAAGAAGAAGAAGAA	GAA(3*6)	988	18	TAGAATTCTTTGGGGGTGAGGTTACCGAAAGGGGAGGTCTCGTTGGCTGAAGCGACTGGGTGGTGAGGATAACGAGAT[GAAGAAGAAGAAGAAGAA]GACATGATTGTACTGAAGGTTAATTGCTTGACGA	TAGAATTCTTTGGGGGTGAGGT	61.043	TCGTCAAGCAATTAACCTTCAGT	60.176	130
Unigene12121_Chinese_chive_396_1	CTCTCTCTCTCTCTCTCT	CT(2*9)	164	18	GCAAACCCCTCACCTTTTAATACTTCACCTCTGCCATGTTAATTTTTACCTCTCCAAACTTTTTTCTTTCACTTTTTTTATTTTACTTCTCTCC[CTCTCTCTCTCTCTCTCT]GCAAACTTAACTTATCCACTGCCATAAAGATTTTTGCAT	GCAAACCCCTCACCTTTTAATAC	60.12	ATGCAAAAATCTTTATGGCAGTG	60.368	151
Unigene12121_Chinese_chive_396_2	CTCTCTCTCTCTCTCTCT	CT(2*9)	164	18	TCACCTCTGCCATGTTAATTTTTACCTCTCCAAACTTTTTTCTTTCACTTTTTTTATTTTACTTCTCTCC[CTCTCTCTCTCTCTCTCT]GCAAACTTAACTTATCCACTGCCATAAAGATTTTTGCATCACCAACATGACACTACTG	TCACCTCTGCCATGTTAATTTTT	59.891	CAGTAGTGTCATGTTGGTGATGC	60.489	146
Unigene12121_Chinese_chive_396_3	CTCTCTCTCTCTCTCTCT	CT(2*9)	164	18	TCACCTCTGCCATGTTAATTTTTACCTCTCCAAACTTTTTTCTTTCACTTTTTTTATTTTACTTCTCTCC[CTCTCTCTCTCTCTCTCT]GCAAACTTAACTTATCCACTGCCATAAAGATTTTTGCATCACCAACATGACACTACTGC	TCACCTCTGCCATGTTAATTTTT	59.891	GCAGTAGTGTCATGTTGGTGATG	60.489	147
Unigene12121_Chinese_chive_396_4	CTCTCTCTCTCTCTCTCT	CT(2*9)	164	18	TTCACCTCTGCCATGTTAATTTTTACCTCTCCAAACTTTTTTCTTTCACTTTTTTTATTTTACTTCTCTCC[CTCTCTCTCTCTCTCTCT]GCAAACTTAACTTATCCACTGCCATAAAGATTTTTGCATCACCAACATGACACTACTG	TTCACCTCTGCCATGTTAATTTT	59.891	CAGTAGTGTCATGTTGGTGATGC	60.489	147
Unigene12121_Chinese_chive_396_5	CTCTCTCTCTCTCTCTCT	CT(2*9)	164	18	TTCACCTCTGCCATGTTAATTTTTACCTCTCCAAACTTTTTTCTTTCACTTTTTTTATTTTACTTCTCTCC[CTCTCTCTCTCTCTCTCT]GCAAACTTAACTTATCCACTGCCATAAAGATTTTTGCATCACCAACATGACACTACTGC	TTCACCTCTGCCATGTTAATTTT	59.891	GCAGTAGTGTCATGTTGGTGATG	60.489	148
Unigene12150_Chinese_chive_397_1	GAGGAGGAGGAGGAG	GAG(3*5)	347	15	TACAAGGGACAGGATTAGGGTTT[GAGGAGGAGGAGGAG]AAGTCTTCATCCATGTAAAGTTGGTTGGTGGTGGTGGTGTTGAAGCATTCTTCTTC	TACAAGGGACAGGATTAGGGTTT	60.115	GAAGAAGAATGCTTCAACACCAC	60.165	94
Unigene12150_Chinese_chive_397_2	GAGGAGGAGGAGGAG	GAG(3*5)	347	15	TACAAGGGACAGGATTAGGGTTT[GAGGAGGAGGAGGAG]AAGTCTTCATCCATGTAAAGTTGGTTGGTGGTGGTGGTGTTGAAGCATTCTTCTTCTTGGTCTACTTCCTCTTGTGAGG	TACAAGGGACAGGATTAGGGTTT	60.115	CCTCACAAGAGGAAGTAGACCAA	59.797	117
Unigene12150_Chinese_chive_397_3	GAGGAGGAGGAGGAG	GAG(3*5)	347	15	TACAAGGGACAGGATTAGGGTTT[GAGGAGGAGGAGGAG]AAGTCTTCATCCATGTAAAGTTGGTTGGTGGTGGTGGTGTTGAAGCATTCTTCTTCTTGGTCTACTTCCTCTTGTGAGGA	TACAAGGGACAGGATTAGGGTTT	60.115	TCCTCACAAGAGGAAGTAGACCA	60.288	118
Unigene12150_Chinese_chive_397_4	GAGGAGGAGGAGGAG	GAG(3*5)	347	15	TACAAGGGACAGGATTAGGGTTT[GAGGAGGAGGAGGAG]AAGTCTTCATCCATGTAAAGTTGGTTGGTGGTGGTGGTGTTGAAGCATTCTTCTTCT	TACAAGGGACAGGATTAGGGTTT	60.115	AGAAGAAGAATGCTTCAACACCA	60.289	95
Unigene12150_Chinese_chive_397_5	GAGGAGGAGGAGGAG	GAG(3*5)	347	15	GATACAAGGGACAGGATTAGGGTTT[GAGGAGGAGGAGGAG]AAGTCTTCATCCATGTAAAGTTGGTTGGTGGTGGTGGTGTTGAAGCATTCTTCTTC	GATACAAGGGACAGGATTAGGGT	59.628	GAAGAAGAATGCTTCAACACCAC	60.165	96
Unigene12435_Chinese_chive_398_1	TCGTCGTCGTCGTCG	TCG(3*5)	165	15	CTCCTAAAACAAAATCGTTGCACGATTCTCTA[TCGTCGTCGTCGTCG]CAACGACAAAGGCTCGTCGCCTCAAAACCATCTTCGGAGTCCCCCATCTCTTCAACCTGAGAAGAA	CTCCTAAAACAAAATCGTTGCAC	60.05	TTCTTCTCAGGTTGAAGAGATGG	59.872	113
Unigene12435_Chinese_chive_398_2	TCGTCGTCGTCGTCG	TCG(3*5)	165	15	TCATCTTCTCCTCTTCACGATTCTCGACGTCGCCACCTTCCTCTCCTAAAACAAAATCGTTGCACGATTCTCTA[TCGTCGTCGTCGTCG]CAACGACAAAGGCTCGTCGCCTCAAAACCATCTTCGGAGTCCCCCATCTCTTCAACCTGAGAAGAA	TCATCTTCTCCTCTTCACGATTC	59.841	TTCTTCTCAGGTTGAAGAGATGG	59.872	155
Unigene12435_Chinese_chive_398_3	TCGTCGTCGTCGTCG	TCG(3*5)	165	15	TGTCATCTTCTCCTCTTCACGATTCTCGACGTCGCCACCTTCCTCTCCTAAAACAAAATCGTTGCACGATTCTCTA[TCGTCGTCGTCGTCG]CAACGACAAAGGCTCGTCGCCTCAAAACCATCTTCGGAGTCCCCCATCTCTTCAACCTGAGAAGAA	TGTCATCTTCTCCTCTTCACGAT	60.261	TTCTTCTCAGGTTGAAGAGATGG	59.872	157
Unigene12435_Chinese_chive_398_4	TCGTCGTCGTCGTCG	TCG(3*5)	165	15	ATGTCATCTTCTCCTCTTCACGATTCTCGACGTCGCCACCTTCCTCTCCTAAAACAAAATCGTTGCACGATTCTCTA[TCGTCGTCGTCGTCG]CAACGACAAAGGCTCGTCGCCTCAAAACCATCTTCGGAGTCCCCCATCTCTTCAACCTGAGAAGAA	ATGTCATCTTCTCCTCTTCACGA	60.261	TTCTTCTCAGGTTGAAGAGATGG	59.872	158
Unigene12435_Chinese_chive_398_5	TCGTCGTCGTCGTCG	TCG(3*5)	165	15	CTCCTAAAACAAAATCGTTGCACGATTCTCTA[TCGTCGTCGTCGTCG]CAACGACAAAGGCTCGTCGCCTCAAAACCATCTTCGGAGTCCCCCATCTCTTCAACCTGAGAAGAAGCATCCCGAGTACAGT	CTCCTAAAACAAAATCGTTGCAC	60.05	ACTGTACTCGGGATGCTTCTTCT	60.668	129
Unigene12447_Chinese_chive_399_1	GAGAGAGAGAGA	GA(2*6)	251	12	TAGCTCGGAATTTTGATGGAGTCGGGTTTTGATGGGGCTTCGGTTGAAGAG[GAGAGAGAGAGA]GGAAGGTGAGGCGGACTGGGAGAGGCGCTGGAGAGGTTGACGTGGTGAGGTCAGGTGATAGGGAGAG	TAGCTCGGAATTTTGATGGAGT	60.095	CTCTCCCTATCACCTGACCTCAC	61.411	130
Unigene12447_Chinese_chive_399_2	GAGAGAGAGAGA	GA(2*6)	251	12	TAGCTCGGAATTTTGATGGAGTCGGGTTTTGATGGGGCTTCGGTTGAAGAG[GAGAGAGAGAGA]GGAAGGTGAGGCGGACTGGGAGAGGCGCTGGAGAGGTTGACGTGGTGAGGTCAGGTGATAGGGAGA	TAGCTCGGAATTTTGATGGAGT	60.095	TCTCCCTATCACCTGACCTCAC	60.511	129
Unigene12447_Chinese_chive_399_3	GAGAGAGAGAGA	GA(2*6)	251	12	TTAGCTCGGAATTTTGATGGAGTCGGGTTTTGATGGGGCTTCGGTTGAAGAG[GAGAGAGAGAGA]GGAAGGTGAGGCGGACTGGGAGAGGCGCTGGAGAGGTTGACGTGGTGAGGTCAGGTGATAGGGAGAG	TTAGCTCGGAATTTTGATGGAGT	61.266	CTCTCCCTATCACCTGACCTCAC	61.411	131
Unigene12447_Chinese_chive_399_4	GAGAGAGAGAGA	GA(2*6)	251	12	TTAGCTCGGAATTTTGATGGAGTCGGGTTTTGATGGGGCTTCGGTTGAAGAG[GAGAGAGAGAGA]GGAAGGTGAGGCGGACTGGGAGAGGCGCTGGAGAGGTTGACGTGGTGAGGTCAGGTGATAGGGAGA	TTAGCTCGGAATTTTGATGGAGT	61.266	TCTCCCTATCACCTGACCTCAC	60.511	130
Unigene12447_Chinese_chive_399_5	GAGAGAGAGAGA	GA(2*6)	251	12	CTTAGCTCGGAATTTTGATGGAGTCGGGTTTTGATGGGGCTTCGGTTGAAGAG[GAGAGAGAGAGA]GGAAGGTGAGGCGGACTGGGAGAGGCGCTGGAGAGGTTGACGTGGTGAGGTCAGGTGATAGGGAGAG	CTTAGCTCGGAATTTTGATGGAG	61.373	CTCTCCCTATCACCTGACCTCAC	61.411	132
Unigene12624_Chinese_chive_400_1	TTCTTCTTCTTCTTCTTC	TTC(3*6)	179	18	AGAACCCCCACAAATTTCATAGTTTCTTTTTATTCTAACAAAGATTCAAACCCAGA[TTCTTCTTCTTCTTCTTC]GGTTTCACCTCTCAAATCAAATCTCCAAAAACAATTCTCCTCAA	AGAACCCCCACAAATTTCATAGT	59.998	TTGAGGAGAATTGTTTTTGGAGA	60.095	118
Unigene12624_Chinese_chive_400_2	TTCTTCTTCTTCTTCTTC	TTC(3*6)	179	18	CTTCAATCTTCATCACAGAACCCCCACAAATTTCATAGTTTCTTTTTATTCTAACAAAGATTCAAACCCAGA[TTCTTCTTCTTCTTCTTC]GGTTTCACCTCTCAAATCAAATCTCCAAAAACAATTCTCCTCAA	CTTCAATCTTCATCACAGAACCC	59.99	TTGAGGAGAATTGTTTTTGGAGA	60.095	134
Unigene12624_Chinese_chive_400_3	TTCTTCTTCTTCTTCTTC	TTC(3*6)	179	18	AGAACCCCCACAAATTTCATAGTTTCTTTTTATTCTAACAAAGATTCAAACCCAGA[TTCTTCTTCTTCTTCTTC]GGTTTCACCTCTCAAATCAAATCTCCAAAAACAATTCTCCTCAATCGCTTCCAAAGAATCCTCCTCTATAAGTGGGTCG	AGAACCCCCACAAATTTCATAGT	59.998	CGACCCACTTATAGAGGAGGATT	59.874	153
Unigene12624_Chinese_chive_400_4	TTCTTCTTCTTCTTCTTC	TTC(3*6)	179	18	AACCCCCACAAATTTCATAGTTTCTTTTTATTCTAACAAAGATTCAAACCCAGA[TTCTTCTTCTTCTTCTTC]GGTTTCACCTCTCAAATCAAATCTCCAAAAACAATTCTCCTCAA	AACCCCCACAAATTTCATAGTTT	59.881	TTGAGGAGAATTGTTTTTGGAGA	60.095	116
Unigene12624_Chinese_chive_400_5	TTCTTCTTCTTCTTCTTC	TTC(3*6)	179	18	CTCCGTTCTTCAATCTTCATCACAGAACCCCCACAAATTTCATAGTTTCTTTTTATTCTAACAAAGATTCAAACCCAGA[TTCTTCTTCTTCTTCTTC]GGTTTCACCTCTCAAATCAAATCTCCAAAAACAATTCTCCTCAA	CTCCGTTCTTCAATCTTCATCAC	60.123	TTGAGGAGAATTGTTTTTGGAGA	60.095	141
Unigene1269_Chinese_chive_374_1	GCTGCTGCTGCTGCTGCT	GCT(3*6)	881	18	CTAGGACAGTAAATAGGGCCTCGACATCC[GCTGCTGCTGCTGCTGCT]GCACAGACTGAATTAAGAGCTACAATTGATAGGTGTATGTCTATACGCCAACCGGAGGACAATTATCGTGAATGGCAGCTTTTCTCTGTTTTTGCGGATAGTCCTTCTA	CTAGGACAGTAAATAGGGCCTCG	60.488	TAGAAGGACTATCCGCAAAAACA	60.134	156
Unigene1269_Chinese_chive_374_2	GCTGCTGCTGCTGCTGCT	GCT(3*6)	881	18	CCCTCCATGACTAGGACAGTAAATAGGGCCTCGACATCC[GCTGCTGCTGCTGCTGCT]GCACAGACTGAATTAAGAGCTACAATTGATAGGTGTATGTCTATACGCCAACCGGAGGACAATTATCGTGAATGGCAGCTTTTCTCTGTTTTTGCGGATAGTC	CCCTCCATGACTAGGACAGTAAA	59.53	GACTATCCGCAAAAACAGAGAAA	59.786	160
Unigene1269_Chinese_chive_374_3	GCTGCTGCTGCTGCTGCT	GCT(3*6)	881	18	CTAGGACAGTAAATAGGGCCTCGACATCC[GCTGCTGCTGCTGCTGCT]GCACAGACTGAATTAAGAGCTACAATTGATAGGTGTATGTCTATACGCCAACCGGAGGACAATTATCGTGAATGGCAGCTTTTCTCTGTTTTTGCGGATAGTC	CTAGGACAGTAAATAGGGCCTCG	60.488	GACTATCCGCAAAAACAGAGAAA	59.786	150
Unigene1269_Chinese_chive_374_4	GCTGCTGCTGCTGCTGCT	GCT(3*6)	881	18	ACAGTAAATAGGGCCTCGACATCC[GCTGCTGCTGCTGCTGCT]GCACAGACTGAATTAAGAGCTACAATTGATAGGTGTATGTCTATACGCCAACCGGAGGACAATTATCGTGAATGGCAGCTTTTCTCTGTTTTTGCGGATAGTCCTTCTA	ACAGTAAATAGGGCCTCGACATC	60.725	TAGAAGGACTATCCGCAAAAACA	60.134	151
Unigene1269_Chinese_chive_374_5	GCTGCTGCTGCTGCTGCT	GCT(3*6)	881	18	GACAGTAAATAGGGCCTCGACATCC[GCTGCTGCTGCTGCTGCT]GCACAGACTGAATTAAGAGCTACAATTGATAGGTGTATGTCTATACGCCAACCGGAGGACAATTATCGTGAATGGCAGCTTTTCTCTGTTTTTGCGGATAGTCCTTCTA	GACAGTAAATAGGGCCTCGACAT	60.725	TAGAAGGACTATCCGCAAAAACA	60.134	152
Unigene1328_Chinese_chive_375_1	TCATCATCATCATCA	TCA(3*5)	1503	15	GATTAAGGGAACTATGCTGCTGAAAACATATGGCGCATCCTCT[TCATCATCATCATCA]AGTTCATCTTCTTATAAAAGCTTGTCATCAAATACTGTAAGCAAGAACTCAAAGGAGG	GATTAAGGGAACTATGCTGCTGA	59.771	CCTCCTTTGAGTTCTTGCTTACA	59.935	116
Unigene1328_Chinese_chive_375_2	TCATCATCATCATCA	TCA(3*5)	1503	15	TAAGGGAACTATGCTGCTGAAAACATATGGCGCATCCTCT[TCATCATCATCATCA]AGTTCATCTTCTTATAAAAGCTTGTCATCAAATACTGTAAGCAAGAACTCAAAGGAGG	TAAGGGAACTATGCTGCTGAAAA	60.257	CCTCCTTTGAGTTCTTGCTTACA	59.935	113
Unigene1328_Chinese_chive_375_3	TCATCATCATCATCA	TCA(3*5)	1503	15	TTAAGGGAACTATGCTGCTGAAAACATATGGCGCATCCTCT[TCATCATCATCATCA]AGTTCATCTTCTTATAAAAGCTTGTCATCAAATACTGTAAGCAAGAACTCAAAGGAGG	TTAAGGGAACTATGCTGCTGAAA	60.257	CCTCCTTTGAGTTCTTGCTTACA	59.935	114
Unigene1328_Chinese_chive_375_4	TCATCATCATCATCA	TCA(3*5)	1503	15	ATTAAGGGAACTATGCTGCTGAAAACATATGGCGCATCCTCT[TCATCATCATCATCA]AGTTCATCTTCTTATAAAAGCTTGTCATCAAATACTGTAAGCAAGAACTCAAAGGAGG	ATTAAGGGAACTATGCTGCTGAA	59.323	CCTCCTTTGAGTTCTTGCTTACA	59.935	115
Unigene1328_Chinese_chive_375_5	TCATCATCATCATCA	TCA(3*5)	1503	15	AAGCACCGATTAAGGGAACTATGCTGCTGAAAACATATGGCGCATCCTCT[TCATCATCATCATCA]AGTTCATCTTCTTATAAAAGCTTGTCATCAAATACTGTAAGCAAGAACTCAAAGGAGG	AAGCACCGATTAAGGGAACTATG	60.698	CCTCCTTTGAGTTCTTGCTTACA	59.935	123
Unigene1334_Chinese_chive_376_1	AAGAAGAAGAAGAAG	AAG(3*5)	299	15	AAAATTTTGACCAAGGGGACTACTATAATGAAGAAGAAGAAC[AAGAAGAAGAAGAAG]GAGAAGAAGAAGGGATTTCAAATCATGGATTTTCTGTGAGATTTGCGACTCCTGTTCCTTCAAGTCACTGAGTTTAGCGCTTGAGAAGGAAGT	AAAATTTTGACCAAGGGGACTAC	59.657	ACTTCCTTCTCAAGCGCTAAACT	60.089	150
Unigene1334_Chinese_chive_376_2	AAGAAGAAGAAGAAG	AAG(3*5)	299	15	AAAATTTTGACCAAGGGGACTACTATAATGAAGAAGAAGAAC[AAGAAGAAGAAGAAG]GAGAAGAAGAAGGGATTTCAAATCATGGATTTTCTGTGAGATTTGCGACTCCTGTTCCTTCAAGTCACTG	AAAATTTTGACCAAGGGGACTAC	59.657	CAGTGACTTGAAGGAACAGGAGT	59.831	127
Unigene1334_Chinese_chive_376_3	AAGAAGAAGAAGAAG	AAG(3*5)	299	15	AAAATTTTGACCAAGGGGACTACTATAATGAAGAAGAAGAAC[AAGAAGAAGAAGAAG]GAGAAGAAGAAGGGATTTCAAATCATGGATTTTCTGTGAGATTTGCGACTCCTGTTCCTTCAAGTCACTGAGT	AAAATTTTGACCAAGGGGACTAC	59.657	ACTCAGTGACTTGAAGGAACAGG	59.831	130
Unigene1334_Chinese_chive_376_4	AAGAAGAAGAAGAAG	AAG(3*5)	299	15	AAAATTTTGACCAAGGGGACTACTATAATGAAGAAGAAGAAC[AAGAAGAAGAAGAAG]GAGAAGAAGAAGGGATTTCAAATCATGGATTTTCTGTGAGATTTGCGACT	AAAATTTTGACCAAGGGGACTAC	59.657	AGTCGCAAATCTCACAGAAAATC	59.781	107
Unigene1334_Chinese_chive_376_5	AAGAAGAAGAAGAAG	AAG(3*5)	299	15	AAAATTTTGACCAAGGGGACTACTATAATGAAGAAGAAGAAC[AAGAAGAAGAAGAAG]GAGAAGAAGAAGGGATTTCAAATCATGGATTTTCTGTGAGATTTGCGACTC	AAAATTTTGACCAAGGGGACTAC	59.657	GAGTCGCAAATCTCACAGAAAAT	59.781	108
Unigene13899_Chinese_chive_401_1	TATATATATATATATATA	TA(2*9)	274	18	ATGAAAGAGAGGAAAGAGGATGGTAGAAACAATGTTATAAAGAAAAAATGTAAGTGAACAACGTG[TATATATATATATATATA]CGTGATGAGAGAAAGGTGTAAATGAATGGTGCAAAGTGCTACAAAGT	ATGAAAGAGAGGAAAGAGGATGG	60.082	ACTTTGTAGCACTTTGCACCATT	60.109	130
Unigene13899_Chinese_chive_401_2	TATATATATATATATATA	TA(2*9)	274	18	ATGAAAGAGAGGAAAGAGGATGGTAGAAACAATGTTATAAAGAAAAAATGTAAGTGAACAACGTG[TATATATATATATATATA]CGTGATGAGAGAAAGGTGTAAATGAATGGTGCAAAGT	ATGAAAGAGAGGAAAGAGGATGG	60.082	ACTTTGCACCATTCATTTACACC	60.163	120
Unigene13899_Chinese_chive_401_3	TATATATATATATATATA	TA(2*9)	274	18	ATGAAAGAGAGGAAAGAGGATGGTAGAAACAATGTTATAAAGAAAAAATGTAAGTGAACAACGTG[TATATATATATATATATA]CGTGATGAGAGAAAGGTGTAAATGAATGGTGCAAAGTGCTACAAAGTTTC	ATGAAAGAGAGGAAAGAGGATGG	60.082	GAAACTTTGTAGCACTTTGCACC	60.215	133
Unigene13899_Chinese_chive_401_4	TATATATATATATATATA	TA(2*9)	274	18	ATGAAAGAGAGGAAAGAGGATGGTAGAAACAATGTTATAAAGAAAAAATGTAAGTGAACAACGTG[TATATATATATATATATA]CGTGATGAGAGAAAGGTGTAAATGAATGGTGCAAAGTGCTACAAAGTTTCAACCG	ATGAAAGAGAGGAAAGAGGATGG	60.082	CGGTTGAAACTTTGTAGCACTTT	59.751	138
Unigene13899_Chinese_chive_401_5	TATATATATATATATATA	TA(2*9)	274	18	ATGAAAGAGAGGAAAGAGGATGGTAGAAACAATGTTATAAAGAAAAAATGTAAGTGAACAACGTG[TATATATATATATATATA]CGTGATGAGAGAAAGGTGTAAATGAATGGTGCAAAGTGCTA	ATGAAAGAGAGGAAAGAGGATGG	60.082	TAGCACTTTGCACCATTCATTTA	59.674	124
Unigene14001_Chinese_chive_402_1	TAAAGATAAAGATAAAGATAAAGA	TAAAGA(6*4)	763	24	GCATAAACATCGTCACAAAGACAGAAG[TAAAGATAAAGATAAAGATAAAGA]TAGAGAAAAGAAGAAAGAGAAGAAGAGAAAACACGAAGGTAATGAGGAGCT	GCATAAACATCGTCACAAAGACA	60.053	AGCTCCTCATTACCTTCGTGTTT	60.527	102
Unigene14001_Chinese_chive_402_2	TAAAGATAAAGATAAAGATAAAGA	TAAAGA(6*4)	763	24	GCATAAACATCGTCACAAAGACAGAAG[TAAAGATAAAGATAAAGATAAAGA]TAGAGAAAAGAAGAAAGAGAAGAAGAGAAAACACGAAGGTAATGAGGAGCTT	GCATAAACATCGTCACAAAGACA	60.053	AAGCTCCTCATTACCTTCGTGTT	60.527	103
Unigene14001_Chinese_chive_402_3	TAAAGATAAAGATAAAGATAAAGA	TAAAGA(6*4)	763	24	GCATAAACATCGTCACAAAGACAGAAG[TAAAGATAAAGATAAAGATAAAGA]TAGAGAAAAGAAGAAAGAGAAGAAGAGAAAACACGAAGGTAATGAGGAGCTTT	GCATAAACATCGTCACAAAGACA	60.053	AAAGCTCCTCATTACCTTCGTGT	60.527	104
Unigene14001_Chinese_chive_402_4	TAAAGATAAAGATAAAGATAAAGA	TAAAGA(6*4)	763	24	GCATAAACATCGTCACAAAGACAGAAG[TAAAGATAAAGATAAAGATAAAGA]TAGAGAAAAGAAGAAAGAGAAGAAGAGAAAACACGAAGGTAATGAGGAGCTTTCAGACA	GCATAAACATCGTCACAAAGACA	60.053	TGTCTGAAAGCTCCTCATTACCT	59.424	110
Unigene14001_Chinese_chive_402_5	TAAAGATAAAGATAAAGATAAAGA	TAAAGA(6*4)	763	24	GCATAAACATCGTCACAAAGACAGAAG[TAAAGATAAAGATAAAGATAAAGA]TAGAGAAAAGAAGAAAGAGAAGAAGAGAAAACACGAAGGTAATGAGGAGCTTTCAGACATGC	GCATAAACATCGTCACAAAGACA	60.053	GCATGTCTGAAAGCTCCTCATTA	60.755	113
Unigene1406_Chinese_chive_379_1	CATCATCATCATCAT	CAT(3*5)	231	15	TCTGCTTTTCTCTTCCATGATTCAAAACTATCATTACTTTCATCATCAC[CATCATCATCATCAT]CGCCTGCAAGCACATCCTCAGCGCTCCAATTTGACCATATTTCATCGTCATAATCTTGAAAAAACCTATCCCACCAATTAGCTTTCT	TCTGCTTTTCTCTTCCATGATTC	59.849	AGAAAGCTAATTGGTGGGATAGG	59.881	151
Unigene1406_Chinese_chive_379_2	CATCATCATCATCAT	CAT(3*5)	231	15	TCTGCTTTTCTCTTCCATGATTCAAAACTATCATTACTTTCATCATCAC[CATCATCATCATCAT]CGCCTGCAAGCACATCCTCAGCGCTCCAATTTGACCATATTTCATCGTCATAATCTTGAAAAAACCTATCCCACCAATTAGCTTTCTTCCTCCT	TCTGCTTTTCTCTTCCATGATTC	59.849	AGGAGGAAGAAAGCTAATTGGTG	60.134	158
Unigene1406_Chinese_chive_379_3	CATCATCATCATCAT	CAT(3*5)	231	15	TCTGCTTTTCTCTTCCATGATTCAAAACTATCATTACTTTCATCATCAC[CATCATCATCATCAT]CGCCTGCAAGCACATCCTCAGCGCTCCAATTTGACCATATTTCATCGTCATAATCTTGAAAAAACCTATCCCACCAATTAGCTTTC	TCTGCTTTTCTCTTCCATGATTC	59.849	GAAAGCTAATTGGTGGGATAGGT	59.765	150
Unigene1406_Chinese_chive_379_4	CATCATCATCATCAT	CAT(3*5)	231	15	GCTTTTCTCTTCCATGATTCAAAACTATCATTACTTTCATCATCAC[CATCATCATCATCAT]CGCCTGCAAGCACATCCTCAGCGCTCCAATTTGACCATATTTCATCGTCATAATCTTGAAAAAACCTATCCCACCAATTAGCTTTCT	GCTTTTCTCTTCCATGATTCAAA	59.729	AGAAAGCTAATTGGTGGGATAGG	59.881	148
Unigene1406_Chinese_chive_379_5	CATCATCATCATCAT	CAT(3*5)	231	15	GCTTTTCTCTTCCATGATTCAAAACTATCATTACTTTCATCATCAC[CATCATCATCATCAT]CGCCTGCAAGCACATCCTCAGCGCTCCAATTTGACCATATTTCATCGTCATAATCTTGAAAAAACCTATCCCACCAATTAGCTTTCTTCCTCCT	GCTTTTCTCTTCCATGATTCAAA	59.729	AGGAGGAAGAAAGCTAATTGGTG	60.134	155
Unigene1424_Chinese_chive_380_1	CTCTCTCTCTCTCT	CT(2*7)	1747	14	GAGAGATGTGAAATGGAATTTGCAAGTTGCCACGCCATCTCTCTTTTTCTAC[CTCTCTCTCTCTCT]CAAAATGTAGAGAGGAAGATTTCAATATGTGGTTCACTTCACACTTAATGAATGAATGAATGTGTGCGAATGAAAATAT	GAGAGATGTGAAATGGAATTTGC	59.965	ATATTTTCATTCGCACACATTCA	59.38	145
Unigene1424_Chinese_chive_380_2	CTCTCTCTCTCTCT	CT(2*7)	1747	14	TAAGTGCCACAGAGAGATGTGAAATGGAATTTGCAAGTTGCCACGCCATCTCTCTTTTTCTAC[CTCTCTCTCTCTCT]CAAAATGTAGAGAGGAAGATTTCAATATGTGGTTCACTTCACACTTAATGAATGAATGAATGTGTGCGAATGAAAAT	TAAGTGCCACAGAGAGATGTGAA	59.928	ATTTTCATTCGCACACATTCATT	60.599	154
Unigene1424_Chinese_chive_380_3	CTCTCTCTCTCTCT	CT(2*7)	1747	14	TAAGTGCCACAGAGAGATGTGAAATGGAATTTGCAAGTTGCCACGCCATCTCTCTTTTTCTAC[CTCTCTCTCTCTCT]CAAAATGTAGAGAGGAAGATTTCAATATGTGGTTCACTTCACACTTAATGAATGAATGAATGTGTGCGAATGAAAATA	TAAGTGCCACAGAGAGATGTGAA	59.928	TATTTTCATTCGCACACATTCAT	59.38	155
Unigene1424_Chinese_chive_380_4	CTCTCTCTCTCTCT	CT(2*7)	1747	14	TAAGTGCCACAGAGAGATGTGAAATGGAATTTGCAAGTTGCCACGCCATCTCTCTTTTTCTAC[CTCTCTCTCTCTCT]CAAAATGTAGAGAGGAAGATTTCAATATGTGGTTCACTTCACACTTAATGAATGAATGAATGTGTGCGAATGAAAATATG	TAAGTGCCACAGAGAGATGTGAA	59.928	CATATTTTCATTCGCACACATTC	59.38	157
Unigene1428_Chinese_chive_381_1	TTCTTCTTCTTCTTC	TTC(3*5)	1185	15	ACCGAAACAAAACAACATGAATCATCTCAAGATCCAGA[TTCTTCTTCTTCTTC]GGCCACTACTACAAAGAAGAGAACAACTAAGACTTCAACAAAGACAAAGCAGTACAACAAAGTACAACCTCTTCCTCTTCCACTTC	ACCGAAACAAAACAACATGAATC	60.143	GAAGTGGAAGAGGAAGAGGTTGT	60.157	139
Unigene1428_Chinese_chive_381_2	TTCTTCTTCTTCTTC	TTC(3*5)	1185	15	ACCGAAACAAAACAACATGAATCATCTCAAGATCCAGA[TTCTTCTTCTTCTTC]GGCCACTACTACAAAGAAGAGAACAACTAAGACTTCAACAAAGACAAAGCAGTACAACAAAGTACAACCTCTTCCTCTTCCACTTCGCAATAAAAACAG	ACCGAAACAAAACAACATGAATC	60.143	CTGTTTTTATTGCGAAGTGGAAG	60.166	152
Unigene1428_Chinese_chive_381_3	TTCTTCTTCTTCTTC	TTC(3*5)	1185	15	AACCGAAACAAAACAACATGAATCATCTCAAGATCCAGA[TTCTTCTTCTTCTTC]GGCCACTACTACAAAGAAGAGAACAACTAAGACTTCAACAAAGACAAAGCAGTACAACAAAGTACAACCTCTTCCTCTTCCACTTC	AACCGAAACAAAACAACATGAAT	59.68	GAAGTGGAAGAGGAAGAGGTTGT	60.157	140
Unigene1428_Chinese_chive_381_4	TTCTTCTTCTTCTTC	TTC(3*5)	1185	15	AACCGAAACAAAACAACATGAATCATCTCAAGATCCAGA[TTCTTCTTCTTCTTC]GGCCACTACTACAAAGAAGAGAACAACTAAGACTTCAACAAAGACAAAGCAGTACAACAAAGTACAACCTCTTCCTCTTCCACTTCGCAATAAAAACAG	AACCGAAACAAAACAACATGAAT	59.68	CTGTTTTTATTGCGAAGTGGAAG	60.166	153
Unigene1428_Chinese_chive_381_5	TTCTTCTTCTTCTTC	TTC(3*5)	1185	15	ACCGAAACAAAACAACATGAATCATCTCAAGATCCAGA[TTCTTCTTCTTCTTC]GGCCACTACTACAAAGAAGAGAACAACTAAGACTTCAACAAAGACAAAGCAGTACAACAAAGTACAACCTCTTCCTCTTCCACTTCGCAATAAAAAC	ACCGAAACAAAACAACATGAATC	60.143	GTTTTTATTGCGAAGTGGAAGAG	59.341	150
Unigene14541_Chinese_chive_403_1	ATATATATATAT	AT(2*6)	293	12	GTTGTGGAAGAAGAAGAGCAAGATTGGGGCAAGTTGAAGACGTTCTGGGCCTTAAGTTTTGGGCCGGACTTCTGTAGTGAA[ATATATATATAT]GAAAATGTTTGGCAGAATGAATAGCGTGAGTATTAGGTGATTAAAGGACTTTTGCG	GTTGTGGAAGAAGAAGAGCAAGA	60.047	CGCAAAAGTCCTTTAATCACCTA	59.687	149
Unigene14541_Chinese_chive_403_2	ATATATATATAT	AT(2*6)	293	12	TATCGTTGTGGAAGAAGAAGAGCAAGATTGGGGCAAGTTGAAGACGTTCTGGGCCTTAAGTTTTGGGCCGGACTTCTGTAGTGAA[ATATATATATAT]GAAAATGTTTGGCAGAATGAATAGCGTGAGTATTAGGTGATTAAAGGACTTTTGCG	TATCGTTGTGGAAGAAGAAGAGC	59.906	CGCAAAAGTCCTTTAATCACCTA	59.687	153
Unigene14541_Chinese_chive_403_3	ATATATATATAT	AT(2*6)	293	12	AGCAACTATCGTTGTGGAAGAAGAAGAGCAAGATTGGGGCAAGTTGAAGACGTTCTGGGCCTTAAGTTTTGGGCCGGACTTCTGTAGTGAA[ATATATATATAT]GAAAATGTTTGGCAGAATGAATAGCGTGAGTATTAGGTGATTAAAGGACTTTTGCG	AGCAACTATCGTTGTGGAAGAAG	59.833	CGCAAAAGTCCTTTAATCACCTA	59.687	159
Unigene14541_Chinese_chive_403_4	ATATATATATAT	AT(2*6)	293	12	AAGCAACTATCGTTGTGGAAGAAGAAGAGCAAGATTGGGGCAAGTTGAAGACGTTCTGGGCCTTAAGTTTTGGGCCGGACTTCTGTAGTGAA[ATATATATATAT]GAAAATGTTTGGCAGAATGAATAGCGTGAGTATTAGGTGATTAAAGGACTTTTGCG	AAGCAACTATCGTTGTGGAAGAA	60.176	CGCAAAAGTCCTTTAATCACCTA	59.687	160
Unigene14541_Chinese_chive_403_5	ATATATATATAT	AT(2*6)	293	12	TGTGGAAGAAGAAGAGCAAGATTGGGGCAAGTTGAAGACGTTCTGGGCCTTAAGTTTTGGGCCGGACTTCTGTAGTGAA[ATATATATATAT]GAAAATGTTTGGCAGAATGAATAGCGTGAGTATTAGGTGATTAAAGGACTTTTGCGGTGCTTATTTATG	TGTGGAAGAAGAAGAGCAAGATT	59.535	CATAAATAAGCACCGCAAAAGTC	60.038	160
Unigene14589_Chinese_chive_404_1	GAGGAGGAGGAGGAG	GAG(3*5)	314	15	AAATCGTGTAGAATGATCGGAGAGGGTGATGATGATGATAATGATGAT[GAGGAGGAGGAGGAG]CAGAGGTGTTGGAGGAGACCACATTTTTGTACTAGAGGGAACTTGTGCAATACAAA	AAATCGTGTAGAATGATCGGAGA	59.979	TTTGTATTGCACAAGTTCCCTCT	60.048	119
Unigene14589_Chinese_chive_404_2	GAGGAGGAGGAGGAG	GAG(3*5)	314	15	GAAATCGTGTAGAATGATCGGAGAGGGTGATGATGATGATAATGATGAT[GAGGAGGAGGAGGAG]CAGAGGTGTTGGAGGAGACCACATTTTTGTACTAGAGGGAACTTGTGCAATACAAA	GAAATCGTGTAGAATGATCGGAG	59.979	TTTGTATTGCACAAGTTCCCTCT	60.048	120
Unigene14589_Chinese_chive_404_3	GAGGAGGAGGAGGAG	GAG(3*5)	314	15	AAATCGTGTAGAATGATCGGAGAGGGTGATGATGATGATAATGATGAT[GAGGAGGAGGAGGAG]CAGAGGTGTTGGAGGAGACCACATTTTTGTAC	AAATCGTGTAGAATGATCGGAGA	59.979	GTACAAAAATGTGGTCTCCTCCA	60.268	95
Unigene14589_Chinese_chive_404_4	GAGGAGGAGGAGGAG	GAG(3*5)	314	15	GAAATCGTGTAGAATGATCGGAGAGGGTGATGATGATGATAATGATGAT[GAGGAGGAGGAGGAG]CAGAGGTGTTGGAGGAGACCACATTTTTGTAC	GAAATCGTGTAGAATGATCGGAG	59.979	GTACAAAAATGTGGTCTCCTCCA	60.268	96
Unigene14589_Chinese_chive_404_5	GAGGAGGAGGAGGAG	GAG(3*5)	314	15	AAATCGTGTAGAATGATCGGAGAGGGTGATGATGATGATAATGATGAT[GAGGAGGAGGAGGAG]CAGAGGTGTTGGAGGAGACCACATTTTTGTACTAGAGGGAACTTGTGCAATACAAAT	AAATCGTGTAGAATGATCGGAGA	59.979	ATTTGTATTGCACAAGTTCCCTC	59.428	120
Unigene14831_Chinese_chive_405_1	ACACACACACACACAC	AC(2*8)	194	16	CAAGAACAACATGTACATAAACTCGAAAGAAATGTTACAT[ACACACACACACACAC]AAATGCATCATTAACAGTATAAAACATCACTAAAGAGAGACGATGAAAAGAGAAGGCT	CAAGAACAACATGTACATAAACTCG	57.903	AGCCTTCTCTTTTCATCGTCTCT	60.035	114
Unigene14831_Chinese_chive_405_2	ACACACACACACACAC	AC(2*8)	194	16	GAACAACATGTACATAAACTCGAAAGAAATGTTACAT[ACACACACACACACAC]AAATGCATCATTAACAGTATAAAACATCACTAAAGAGAGACGATGAAAAGAGAAGGCT	GAACAACATGTACATAAACTCGAAAGA	59.896	AGCCTTCTCTTTTCATCGTCTCT	60.035	111
Unigene14831_Chinese_chive_405_3	ACACACACACACACAC	AC(2*8)	194	16	CAACATGTACATAAACTCGAAAGAAATGTTACAT[ACACACACACACACAC]AAATGCATCATTAACAGTATAAAACATCACTAAAGAGAGACGATGAAAAGAGAAGGCT	CAACATGTACATAAACTCGAAAGAAA	58.78	AGCCTTCTCTTTTCATCGTCTCT	60.035	108
Unigene14831_Chinese_chive_405_4	ACACACACACACACAC	AC(2*8)	194	16	ACAAGAACAACATGTACATAAACTCGAAAGAAATGTTACAT[ACACACACACACACAC]AAATGCATCATTAACAGTATAAAACATCACTAAAGAGAGACGATGAAAAGAGAAGGCT	ACAAGAACAACATGTACATAAACTCG	58.681	AGCCTTCTCTTTTCATCGTCTCT	60.035	115
Unigene14831_Chinese_chive_405_5	ACACACACACACACAC	AC(2*8)	194	16	CAACATGTACATAAACTCGAAAGAAATGTTACAT[ACACACACACACACAC]AAATGCATCATTAACAGTATAAAACATCACTAAAGAGAGACGATGAAAAGAGAAGGCT	CAACATGTACATAAACTCGAAAGAA	57.557	AGCCTTCTCTTTTCATCGTCTCT	60.035	108
Unigene15054_Chinese_chive_406_1	TCATCATCATCATCA	TCA(3*5)	230	15	ACATATTCGTCCCATTTCCTTCTTCTTCCTTGTCCTCTTCATTAAAAATCAGGACTTCTGCATCCACATTTTCTTGATGATCATCATCATCC[TCATCATCATCATCA]GAGAGATAACCAACTGTGCCACGGAAAGCTCCAAAACACTGCATAT	ACATATTCGTCCCATTTCCTTCT	60.089	ATATGCAGTGTTTTGGAGCTTTC	59.685	153
Unigene15054_Chinese_chive_406_2	TCATCATCATCATCA	TCA(3*5)	230	15	AGAACATATTCGTCCCATTTCCTTCTTCTTCCTTGTCCTCTTCATTAAAAATCAGGACTTCTGCATCCACATTTTCTTGATGATCATCATCATCC[TCATCATCATCATCA]GAGAGATAACCAACTGTGCCACGGAAAGCTCCAAAACACTGCATAT	AGAACATATTCGTCCCATTTCCT	60.089	ATATGCAGTGTTTTGGAGCTTTC	59.685	156
Unigene15054_Chinese_chive_406_3	TCATCATCATCATCA	TCA(3*5)	230	15	CCTTCTTCTTCCTTGTCCTCTTCATTAAAAATCAGGACTTCTGCATCCACATTTTCTTGATGATCATCATCATCC[TCATCATCATCATCA]GAGAGATAACCAACTGTGCCACGGAAAGCTCCAAAACACTGCATAT	CCTTCTTCTTCCTTGTCCTCTTC	59.882	ATATGCAGTGTTTTGGAGCTTTC	59.685	136
Unigene15054_Chinese_chive_406_4	TCATCATCATCATCA	TCA(3*5)	230	15	TCCTTCTTCTTCCTTGTCCTCTTCATTAAAAATCAGGACTTCTGCATCCACATTTTCTTGATGATCATCATCATCC[TCATCATCATCATCA]GAGAGATAACCAACTGTGCCACGGAAAGCTCCAAAACACTGCATAT	TCCTTCTTCTTCCTTGTCCTCTT	59.882	ATATGCAGTGTTTTGGAGCTTTC	59.685	137
Unigene15054_Chinese_chive_406_5	TCATCATCATCATCA	TCA(3*5)	230	15	TTCCTTCTTCTTCCTTGTCCTCTTCATTAAAAATCAGGACTTCTGCATCCACATTTTCTTGATGATCATCATCATCC[TCATCATCATCATCA]GAGAGATAACCAACTGTGCCACGGAAAGCTCCAAAACACTGCATAT	TTCCTTCTTCTTCCTTGTCCTCT	59.882	ATATGCAGTGTTTTGGAGCTTTC	59.685	138
Unigene15146_Chinese_chive_408_1	ATCATCATCATCATCATCATC	ATC(3*7)	498	21	ATGTGCTGAAGCTCGATACAAATAAGACGAAAAAGAATGCTAATCTCACCAAGTTATTTCATAAAGTAGGAGGAGGAGG[ATCATCATCATCATCATCATC]AATTCGCTCTGCGGGCAAGGCTTTAACCGATGTCAAACAGAATACCAG	ATGTGCTGAAGCTCGATACAAAT	60.17	CTGGTATTCTGTTTGACATCGGT	60.289	148
Unigene15146_Chinese_chive_408_2	ATCATCATCATCATCATCATC	ATC(3*7)	498	21	ATGTGCTGAAGCTCGATACAAATAAGACGAAAAAGAATGCTAATCTCACCAAGTTATTTCATAAAGTAGGAGGAGGAGG[ATCATCATCATCATCATCATC]AATTCGCTCTGCGGGCAAGGCTTTAACCGATGTCAAACAGAATACCA	ATGTGCTGAAGCTCGATACAAAT	60.17	TGGTATTCTGTTTGACATCGGTT	60.637	147
Unigene15146_Chinese_chive_408_3	ATCATCATCATCATCATCATC	ATC(3*7)	498	21	CGAAAAAGAATGCTAATCTCACCAAGTTATTTCATAAAGTAGGAGGAGGAGG[ATCATCATCATCATCATCATC]AATTCGCTCTGCGGGCAAGGCTTTAACCGATGTCAAACAGAATACCAGGACTCTAGCTATGGTGC	CGAAAAAGAATGCTAATCTCACC	59.302	GCACCATAGCTAGAGTCCTGGTA	59.818	138
Unigene15146_Chinese_chive_408_4	ATCATCATCATCATCATCATC	ATC(3*7)	498	21	CGAAAAAGAATGCTAATCTCACCAAGTTATTTCATAAAGTAGGAGGAGGAGG[ATCATCATCATCATCATCATC]AATTCGCTCTGCGGGCAAGGCTTTAACCGATGTCAAACAGAATACCAG	CGAAAAAGAATGCTAATCTCACC	59.302	CTGGTATTCTGTTTGACATCGGT	60.289	121
Unigene15146_Chinese_chive_408_5	ATCATCATCATCATCATCATC	ATC(3*7)	498	21	CGAAAAAGAATGCTAATCTCACCAAGTTATTTCATAAAGTAGGAGGAGGAGG[ATCATCATCATCATCATCATC]AATTCGCTCTGCGGGCAAGGCTTTAACCGATGTCAAACAGAA	CGAAAAAGAATGCTAATCTCACC	59.302	TTCTGTTTGACATCGGTTAAAGC	60.514	115
Unigene15319_Chinese_chive_409_1	GGTGGTGGTGGTGGT	GGT(3*5)	538	15	TCTAAAGATGTCTGTGTAGGTGGCGAAGGTGGCAGTGGTGGAGGAGAAGCTGGTGGTAAAGGTGGC[GGTGGTGGTGGTGGT]GGCAGAGAAGGTGGGTATGGGGCCTGCACATGCTGAATTTCAGGAGGAGGTGGTGGTGGAGTGTAATAAGGAGCATGC	TCTAAAGATGTCTGTGTAGGTGGC	59.717	GCATGCTCCTTATTACACTCCAC	60.041	159
Unigene15319_Chinese_chive_409_2	GGTGGTGGTGGTGGT	GGT(3*5)	538	15	TCTAAAGATGTCTGTGTAGGTGGCGAAGGTGGCAGTGGTGGAGGAGAAGCTGGTGGTAAAGGTGGC[GGTGGTGGTGGTGGT]GGCAGAGAAGGTGGGTATGGGGCCTGCACATGCTGAATTTCAGGAGGAGGTGGTGGTGGAGTGTAATAAGGAGCAT	TCTAAAGATGTCTGTGTAGGTGGC	59.717	ATGCTCCTTATTACACTCCACCA	59.906	157
Unigene15319_Chinese_chive_409_3	GGTGGTGGTGGTGGT	GGT(3*5)	538	15	AGGAGAAGCTGGTGGTAAAGGTGGC[GGTGGTGGTGGTGGT]GGCAGAGAAGGTGGGTATGGGGCCTGCACATGCTGAATTTCAGGAGGAGGTGGTGGTGGAGTGTAATAAGGAGCATGC	AGGAGAAGCTGGTGGTAAAGGT	60.528	GCATGCTCCTTATTACACTCCAC	60.041	118
Unigene15319_Chinese_chive_409_4	GGTGGTGGTGGTGGT	GGT(3*5)	538	15	AGGAGAAGCTGGTGGTAAAGGTGGC[GGTGGTGGTGGTGGT]GGCAGAGAAGGTGGGTATGGGGCCTGCACATGCTGAATTTCAGGAGGAGGTGGTGGTGGAGTGTAATAAGGAGCATG	AGGAGAAGCTGGTGGTAAAGGT	60.528	CATGCTCCTTATTACACTCCACC	59.906	117
Unigene15319_Chinese_chive_409_5	GGTGGTGGTGGTGGT	GGT(3*5)	538	15	CTAAAGATGTCTGTGTAGGTGGCGAAGGTGGCAGTGGTGGAGGAGAAGCTGGTGGTAAAGGTGGC[GGTGGTGGTGGTGGT]GGCAGAGAAGGTGGGTATGGGGCCTGCACATGCTGAATTTCAGGAGGAGGTGGTGGTGGAGTGTAATAAGGAGCATGC	CTAAAGATGTCTGTGTAGGTGGC	57.959	GCATGCTCCTTATTACACTCCAC	60.041	158
Unigene1547_Chinese_chive_382_1	CACCACCACCACCAC	CAC(3*5)	786	15	CGTAATTTTGACAGGTCAAGGAACTTTGAGAGGCGTGGAGAAATGCGAACTGGTGGTCCAGCTCCGCCTATGAACCAAGGTTACCAAGGCAACCCAAACCCTAATG[CACCACCACCACCAC]CTCAAAATGCTACACAATCACCAC	CGTAATTTTGACAGGTCAAGGAA	60.381	GTGGTGATTGTGTAGCATTTTGA	59.919	145
Unigene1547_Chinese_chive_382_2	CACCACCACCACCAC	CAC(3*5)	786	15	GACAGGTCAAGGAACTTTGAGAGGCGTGGAGAAATGCGAACTGGTGGTCCAGCTCCGCCTATGAACCAAGGTTACCAAGGCAACCCAAACCCTAATG[CACCACCACCACCAC]CTCAAAATGCTACACAATCACCAC	GACAGGTCAAGGAACTTTGAGAG	59.42	GTGGTGATTGTGTAGCATTTTGA	59.919	136
Unigene1547_Chinese_chive_382_3	CACCACCACCACCAC	CAC(3*5)	786	15	ACAGGTCAAGGAACTTTGAGAGGCGTGGAGAAATGCGAACTGGTGGTCCAGCTCCGCCTATGAACCAAGGTTACCAAGGCAACCCAAACCCTAATG[CACCACCACCACCAC]CTCAAAATGCTACACAATCACCAC	ACAGGTCAAGGAACTTTGAGAGG	61.033	GTGGTGATTGTGTAGCATTTTGA	59.919	135
Unigene1547_Chinese_chive_382_4	CACCACCACCACCAC	CAC(3*5)	786	15	TGACAGGTCAAGGAACTTTGAGAGGCGTGGAGAAATGCGAACTGGTGGTCCAGCTCCGCCTATGAACCAAGGTTACCAAGGCAACCCAAACCCTAATG[CACCACCACCACCAC]CTCAAAATGCTACACAATCACCAC	TGACAGGTCAAGGAACTTTGAGA	61.192	GTGGTGATTGTGTAGCATTTTGA	59.919	137
Unigene1547_Chinese_chive_382_5	CACCACCACCACCAC	CAC(3*5)	786	15	GCCTATGAACCAAGGTTACCAAGGCAACCCAAACCCTAATG[CACCACCACCACCAC]CTCAAAATGCTACACAATCACCAC	GCCTATGAACCAAGGTTACCAA	60.237	GTGGTGATTGTGTAGCATTTTGA	59.919	80
Unigene15573_Chinese_chive_411_1	TCTCTCTCTCTCTCTC	TC(2*8)	188	16	CTTCAAGCCTAAGCATCTCGACCGAACCCTATCGCATCGCTGCCTCGATCCCGTCCCTTTCTT[TCTCTCTCTCTCTCTC]ACTCGTGATTGCGTCGCCATCAACCTAATCAACCGTGCTTTCAT	CTTCAAGCCTAAGCATCTCGAC	60.522	ATGAAAGCACGGTTGATTAGGT	59.898	123
Unigene15573_Chinese_chive_411_2	TCTCTCTCTCTCTCTC	TC(2*8)	188	16	CTTCAAGCCTAAGCATCTCGACCGAACCCTATCGCATCGCTGCCTCGATCCCGTCCCTTTCTT[TCTCTCTCTCTCTCTC]ACTCGTGATTGCGTCGCCATCAACCTAATCAACCGTGCTTTCATCA	CTTCAAGCCTAAGCATCTCGAC	60.522	TGATGAAAGCACGGTTGATTAG	60.131	125
Unigene15573_Chinese_chive_411_3	TCTCTCTCTCTCTCTC	TC(2*8)	188	16	CTTCAAGCCTAAGCATCTCGACCGAACCCTATCGCATCGCTGCCTCGATCCCGTCCCTTTCTT[TCTCTCTCTCTCTCTC]ACTCGTGATTGCGTCGCCATCAACCTAATCAACCGTGCTTTCATCAAC	CTTCAAGCCTAAGCATCTCGAC	60.522	GTTGATGAAAGCACGGTTGATTA	61.23	127
Unigene15573_Chinese_chive_411_4	TCTCTCTCTCTCTCTC	TC(2*8)	188	16	CTTCAAGCCTAAGCATCTCGACCGAACCCTATCGCATCGCTGCCTCGATCCCGTCCCTTTCTT[TCTCTCTCTCTCTCTC]ACTCGTGATTGCGTCGCCATCAACCTAATCAACCGTGCTTTCATCAA	CTTCAAGCCTAAGCATCTCGAC	60.522	TTGATGAAAGCACGGTTGATTAG	61.343	126
Unigene15573_Chinese_chive_411_5	TCTCTCTCTCTCTCTC	TC(2*8)	188	16	CAGCTTCAAGCCTAAGCATCTCGACCGAACCCTATCGCATCGCTGCCTCGATCCCGTCCCTTTCTT[TCTCTCTCTCTCTCTC]ACTCGTGATTGCGTCGCCATCAACCTAATCAACCGTGCTTTCATCAAC	CAGCTTCAAGCCTAAGCATCTC	60.651	GTTGATGAAAGCACGGTTGATTA	61.23	130
Unigene15625_Chinese_chive_412_1	GATGATGATGATGAT	GAT(3*5)	1594	15	TATTTCGCAGGAGGATGAGAATATATGCTGCAGTGCTTCGGAAGATAGGGTGGTCGTTTCTGGGAATTTGCATGGGGGTAGTGCTTTGATCACTACTATC[GATGATGATGATGAT]GGAGGAATGGGGTTGAATGGTGGTTGTAATGATGTTGAGTTGC	TATTTCGCAGGAGGATGAGAATA	60.069	GCAACTCAACATCATTACAACCA	59.919	158
Unigene15625_Chinese_chive_412_2	GATGATGATGATGAT	GAT(3*5)	1594	15	TATTTCGCAGGAGGATGAGAATATATGCTGCAGTGCTTCGGAAGATAGGGTGGTCGTTTCTGGGAATTTGCATGGGGGTAGTGCTTTGATCACTACTATC[GATGATGATGATGAT]GGAGGAATGGGGTTGAATGGTGGTTGTAATGATGTTGAGTTGCA	TATTTCGCAGGAGGATGAGAATA	60.069	TGCAACTCAACATCATTACAACC	59.919	159
Unigene15625_Chinese_chive_412_3	GATGATGATGATGAT	GAT(3*5)	1594	15	TATTTCGCAGGAGGATGAGAATATATGCTGCAGTGCTTCGGAAGATAGGGTGGTCGTTTCTGGGAATTTGCATGGGGGTAGTGCTTTGATCACTACTATC[GATGATGATGATGAT]GGAGGAATGGGGTTGAATGGTGGTTGTAATGAT	TATTTCGCAGGAGGATGAGAATA	60.069	ATCATTACAACCACCATTCAACC	59.87	148
Unigene15625_Chinese_chive_412_4	GATGATGATGATGAT	GAT(3*5)	1594	15	GAGAGTTTATTTCGCAGGAGGATGAGAATATATGCTGCAGTGCTTCGGAAGATAGGGTGGTCGTTTCTGGGAATTTGCATGGGGGTAGTGCTTTGATCACTACTATC[GATGATGATGATGAT]GGAGGAATGGGGTTGAATGGTGGTTGTAATGAT	GAGAGTTTATTTCGCAGGAGGAT	60.108	ATCATTACAACCACCATTCAACC	59.87	155
Unigene15625_Chinese_chive_412_5	GATGATGATGATGAT	GAT(3*5)	1594	15	TATTTCGCAGGAGGATGAGAATATATGCTGCAGTGCTTCGGAAGATAGGGTGGTCGTTTCTGGGAATTTGCATGGGGGTAGTGCTTTGATCACTACTATC[GATGATGATGATGAT]GGAGGAATGGGGTTGAATGGTGGTTGTAATGATGTTGAGT	TATTTCGCAGGAGGATGAGAATA	60.069	ACTCAACATCATTACAACCACCA	59.276	155
Unigene15666_Chinese_chive_414_1	AGCAGCAGCAGCAGC	AGC(3*5)	421	15	AAGAATTACAAGAAGCGGAGAGAATAATATTGGTAAAGTGAAAAATAATGAAATTTGTAGAAAGAATAAGAAAGAAAATGATGTGTGT[AGCAGCAGCAGCAGC]AATGGTAATAATAAAGCAGCGACTTCTGCTAAGGCTGAAGAAAGTTG	AAGAATTACAAGAAGCGGAGAGAA	59.926	CAACTTTCTTCAGCCTTAGCAGA	60.188	150
Unigene15666_Chinese_chive_414_2	AGCAGCAGCAGCAGC	AGC(3*5)	421	15	AAGAATTACAAGAAGCGGAGAGAATAATATTGGTAAAGTGAAAAATAATGAAATTTGTAGAAAGAATAAGAAAGAAAATGATGTGTGT[AGCAGCAGCAGCAGC]AATGGTAATAATAAAGCAGCGACTTCTGCTAA	AAGAATTACAAGAAGCGGAGAGAA	59.926	TTAGCAGAAGTCGCTGCTTTATT	59.732	135
Unigene15666_Chinese_chive_414_3	AGCAGCAGCAGCAGC	AGC(3*5)	421	15	AGAATTACAAGAAGCGGAGAGAATAATATTGGTAAAGTGAAAAATAATGAAATTTGTAGAAAGAATAAGAAAGAAAATGATGTGTGT[AGCAGCAGCAGCAGC]AATGGTAATAATAAAGCAGCGACTTCTGCTAAGGCTGAAGAAAGTTG	AGAATTACAAGAAGCGGAGAGAA	58.728	CAACTTTCTTCAGCCTTAGCAGA	60.188	149
Unigene15666_Chinese_chive_414_4	AGCAGCAGCAGCAGC	AGC(3*5)	421	15	AAGAATTACAAGAAGCGGAGAGAATAATATTGGTAAAGTGAAAAATAATGAAATTTGTAGAAAGAATAAGAAAGAAAATGATGTGTGT[AGCAGCAGCAGCAGC]AATGGTAATAATAAAGCAGCGACTTCTGCTAAGGCTGAAGAAAGTTG	AAGAATTACAAGAAGCGGAGAGA	58.728	CAACTTTCTTCAGCCTTAGCAGA	60.188	150
Unigene15666_Chinese_chive_414_5	AGCAGCAGCAGCAGC	AGC(3*5)	421	15	GAAGAATTACAAGAAGCGGAGAGAATAATATTGGTAAAGTGAAAAATAATGAAATTTGTAGAAAGAATAAGAAAGAAAATGATGTGTGT[AGCAGCAGCAGCAGC]AATGGTAATAATAAAGCAGCGACTTCTGCTAAGGCTGAAGAAAGTTG	GAAGAATTACAAGAAGCGGAGAG	58.728	CAACTTTCTTCAGCCTTAGCAGA	60.188	151
Unigene1569_Chinese_chive_383_1	TGATGATGATGATGATGATGATGA	TGA(3*8)	606	24	AGATGATAAGATGGTTGCAGAGGATAATAGTGATAGAATGGTTGATGT[TGATGATGATGATGATGATGATGA]AGAGGAAGAAGGCAATGAGAGCTACAA	AGATGATAAGATGGTTGCAGAGG	59.628	TTGTAGCTCTCATTGCCTTCTTC	60.035	99
Unigene1569_Chinese_chive_383_2	TGATGATGATGATGATGATGATGA	TGA(3*8)	606	24	GATGATAAGATGGTTGCAGAGGATAATAGTGATAGAATGGTTGATGT[TGATGATGATGATGATGATGATGA]AGAGGAAGAAGGCAATGAGAGCTACAA	GATGATAAGATGGTTGCAGAGGA	60.465	TTGTAGCTCTCATTGCCTTCTTC	60.035	98
Unigene1569_Chinese_chive_383_3	TGATGATGATGATGATGATGATGA	TGA(3*8)	606	24	GGAGAAGATGAAAACGATGAAGATGATAAGATGGTTGCAGAGGATAATAGTGATAGAATGGTTGATGT[TGATGATGATGATGATGATGATGA]AGAGGAAGAAGGCAATGAGAGCTACAATATCAAATTTTATGGAGAGATGGATCCACTTG	GGAGAAGATGAAAACGATGAAGA	59.717	CAAGTGGATCCATCTCTCCATAA	60.326	151
Unigene1569_Chinese_chive_383_4	TGATGATGATGATGATGATGATGA	TGA(3*8)	606	24	GAGGAGAAGATGAAAACGATGAAGATGATAAGATGGTTGCAGAGGATAATAGTGATAGAATGGTTGATGT[TGATGATGATGATGATGATGATGA]AGAGGAAGAAGGCAATGAGAGCTACAATATCAAATTTTATGGAGAGATGGATCCACTTG	GAGGAGAAGATGAAAACGATGAA	59.717	CAAGTGGATCCATCTCTCCATAA	60.326	153
Unigene1569_Chinese_chive_383_5	TGATGATGATGATGATGATGATGA	TGA(3*8)	606	24	ATGGAGGAGAAGATGAAAACGATGAAGATGATAAGATGGTTGCAGAGGATAATAGTGATAGAATGGTTGATGT[TGATGATGATGATGATGATGATGA]AGAGGAAGAAGGCAATGAGAGCTACAATATCAAATTTTATGGAGAGATGGATCCACTTG	ATGGAGGAGAAGATGAAAACGAT	60.323	CAAGTGGATCCATCTCTCCATAA	60.326	156
Unigene1609_Chinese_chive_384_1	CACCACCACCACCACCACCACCAC	CAC(3*8)	575	24	CAAAAGACCTCCTGAAGTGTCCGCATCCGATGCAGCAGCTCTACCAATCGCCGCATCCACCGCCCTCCAAGCCCTAAAATCAGCAGGCGTCAACTT[CACCACCACCACCACCACCACCAC]CAATGAGAAAGTCAAAAACGTCCTCGT	CAAAAGACCTCCTGAAGTGTCC	60.146	ACGAGGACGTTTTTGACTTTCTC	61.013	147
Unigene1609_Chinese_chive_384_2	CACCACCACCACCACCACCACCAC	CAC(3*8)	575	24	CAAAAGACCTCCTGAAGTGTCCGCATCCGATGCAGCAGCTCTACCAATCGCCGCATCCACCGCCCTCCAAGCCCTAAAATCAGCAGGCGTCAACTT[CACCACCACCACCACCACCACCAC]CAATGAGAAAGTCAAAAACGTCCTCGTC	CAAAAGACCTCCTGAAGTGTCC	60.146	GACGAGGACGTTTTTGACTTTCT	61.013	148
Unigene1609_Chinese_chive_384_3	CACCACCACCACCACCACCACCAC	CAC(3*8)	575	24	CAAAAGACCTCCTGAAGTGTCCGCATCCGATGCAGCAGCTCTACCAATCGCCGCATCCACCGCCCTCCAAGCCCTAAAATCAGCAGGCGTCAACTT[CACCACCACCACCACCACCACCAC]CAATGAGAAAGTCAAAAACGTCCTC	CAAAAGACCTCCTGAAGTGTCC	60.146	GAGGACGTTTTTGACTTTCTCATT	60.044	145
Unigene1609_Chinese_chive_384_4	CACCACCACCACCACCACCACCAC	CAC(3*8)	575	24	CAAAAGACCTCCTGAAGTGTCCGCATCCGATGCAGCAGCTCTACCAATCGCCGCATCCACCGCCCTCCAAGCCCTAAAATCAGCAGGCGTCAACTT[CACCACCACCACCACCACCACCAC]CAATGAGAAAGTCAAAAACGTCCTCGTC	CAAAAGACCTCCTGAAGTGTCC	60.146	GACGAGGACGTTTTTGACTTTC	60.151	148
Unigene1609_Chinese_chive_384_5	CACCACCACCACCACCACCACCAC	CAC(3*8)	575	24	CAAAAGACCTCCTGAAGTGTCCGCATCCGATGCAGCAGCTCTACCAATCGCCGCATCCACCGCCCTCCAAGCCCTAAAATCAGCAGGCGTCAACTT[CACCACCACCACCACCACCACCAC]CAATGAGAAAGTCAAAAACGTCCTC	CAAAAGACCTCCTGAAGTGTCC	60.146	GAGGACGTTTTTGACTTTCTCAT	58.817	145
Unigene16141_Chinese_chive_417_1	CAACAACAACAACAACAA	CAA(3*6)	342	18	GTGGTTGTGGTCCAAACAATAATATGGTCCACAATAACTATGAGCACAATGACAAAGAAGTAGCAAATAATATGTACTACTAC[CAACAACAACAACAACAA]GCATATAGGAATAGTAATGCATATTTTCAGCCTATACACGACGAA	GTGGTTGTGGTCCAAACAATAAT	59.906	TTCGTCGTGTATAGGCTGAAAAT	60.036	146
Unigene16141_Chinese_chive_417_2	CAACAACAACAACAACAA	CAA(3*6)	342	18	GTGGTTGTGGTCCAAACAATAATATGGTCCACAATAACTATGAGCACAATGACAAAGAAGTAGCAAATAATATGTACTACTAC[CAACAACAACAACAACAA]GCATATAGGAATAGTAATGCATATTTTCAGCCTATACACGACGAAATTT	GTGGTTGTGGTCCAAACAATAAT	59.906	AAATTTCGTCGTGTATAGGCTGA	60.036	150
Unigene16141_Chinese_chive_417_3	CAACAACAACAACAACAA	CAA(3*6)	342	18	GCACAATGACAAAGAAGTAGCAAATAATATGTACTACTAC[CAACAACAACAACAACAA]GCATATAGGAATAGTAATGCATATTTTCAGCCTATACACGACGAA	GCACAATGACAAAGAAGTAGCAA	59.46	TTCGTCGTGTATAGGCTGAAAAT	60.036	103
Unigene16141_Chinese_chive_417_4	CAACAACAACAACAACAA	CAA(3*6)	342	18	GCACAATGACAAAGAAGTAGCAAATAATATGTACTACTAC[CAACAACAACAACAACAA]GCATATAGGAATAGTAATGCATATTTTCAGCCTATACACGACGAAATTT	GCACAATGACAAAGAAGTAGCAA	59.46	AAATTTCGTCGTGTATAGGCTGA	60.036	107
Unigene16141_Chinese_chive_417_5	CAACAACAACAACAACAA	CAA(3*6)	342	18	TGGTTGTGGTCCAAACAATAATATGGTCCACAATAACTATGAGCACAATGACAAAGAAGTAGCAAATAATATGTACTACTAC[CAACAACAACAACAACAA]GCATATAGGAATAGTAATGCATATTTTCAGCCTATACACGACGAA	TGGTTGTGGTCCAAACAATAATA	59.153	TTCGTCGTGTATAGGCTGAAAAT	60.036	145
Unigene16251_Chinese_chive_419_1	CACCACCACCACCAC	CAC(3*5)	291	15	AGACTGAAACCCATGTCATCATCGCTTTCTTCTTTGGGCTCCTCCTTTTTCTCCTCAACTGCAGGAGCTGCAGCAGCGGCAGCAGCAGCAACTGGAGCTGCAGAAGGAGCAG[CACCACCACCACCAC]CTCCAACGCCAACTCCAGAAATGAGATCATC	AGACTGAAACCCATGTCATCATC	60.248	GATGATCTCATTTCTGGAGTTGG	59.954	158
Unigene16251_Chinese_chive_419_2	CACCACCACCACCAC	CAC(3*5)	291	15	AGACTGAAACCCATGTCATCATCGCTTTCTTCTTTGGGCTCCTCCTTTTTCTCCTCAACTGCAGGAGCTGCAGCAGCGGCAGCAGCAGCAACTGGAGCTGCAGAAGGAGCAG[CACCACCACCACCAC]CTCCAACGCCAACTCCAGAAATGAGATCATCC	AGACTGAAACCCATGTCATCATC	60.248	GGATGATCTCATTTCTGGAGTTG	59.954	159
Unigene16251_Chinese_chive_419_3	CACCACCACCACCAC	CAC(3*5)	291	15	AGACTGAAACCCATGTCATCATCGCTTTCTTCTTTGGGCTCCTCCTTTTTCTCCTCAACTGCAGGAGCTGCAGCAGCGGCAGCAGCAGCAACTGGAGCTGCAGAAGGAGCAG[CACCACCACCACCAC]CTCCAACGCCAACTCCAGAAATGAGATCATCCA	AGACTGAAACCCATGTCATCATC	60.248	TGGATGATCTCATTTCTGGAGTT	59.954	160
Unigene16251_Chinese_chive_419_4	CACCACCACCACCAC	CAC(3*5)	291	15	GAGACTGAAACCCATGTCATCATCGCTTTCTTCTTTGGGCTCCTCCTTTTTCTCCTCAACTGCAGGAGCTGCAGCAGCGGCAGCAGCAGCAACTGGAGCTGCAGAAGGAGCAG[CACCACCACCACCAC]CTCCAACGCCAACTCCAGAAATGAGATCATC	GAGACTGAAACCCATGTCATCAT	60.248	GATGATCTCATTTCTGGAGTTGG	59.954	159
Unigene16251_Chinese_chive_419_5	CACCACCACCACCAC	CAC(3*5)	291	15	GAGACTGAAACCCATGTCATCATCGCTTTCTTCTTTGGGCTCCTCCTTTTTCTCCTCAACTGCAGGAGCTGCAGCAGCGGCAGCAGCAGCAACTGGAGCTGCAGAAGGAGCAG[CACCACCACCACCAC]CTCCAACGCCAACTCCAGAAATGAGATCATCC	GAGACTGAAACCCATGTCATCAT	60.248	GGATGATCTCATTTCTGGAGTTG	59.954	160
Unigene16380_Chinese_chive_420_1	TGATGATGATGATGA	TGA(3*5)	307	15	GTGATCTGATTGAAAAATGGAGCTTGGT[TGATGATGATGATGA]CGATGATAAGGAGGAAACCAGTAAAATGAAGCATCTTTTGATGTGTTTGAGGGAGATCGATGAGTTTTA	GTGATCTGATTGAAAAATGGAGC	59.965	TAAAACTCATCGATCTCCCTCAA	60.082	112
Unigene16380_Chinese_chive_420_2	TGATGATGATGATGA	TGA(3*5)	307	15	GGTGATCTGATTGAAAAATGGAGCTTGGT[TGATGATGATGATGA]CGATGATAAGGAGGAAACCAGTAAAATGAAGCATCTTTTGATGTGTTTGAGGGAGATCGATGAGTTTTA	GGTGATCTGATTGAAAAATGGAG	59.828	TAAAACTCATCGATCTCCCTCAA	60.082	113
Unigene16380_Chinese_chive_420_3	TGATGATGATGATGA	TGA(3*5)	307	15	GGTGATCTGATTGAAAAATGGAGCTTGGT[TGATGATGATGATGA]CGATGATAAGGAGGAAACCAGTAAAATGAAGCATCTTTTGATGTGTTTG	GGTGATCTGATTGAAAAATGGAG	59.828	CAAACACATCAAAAGATGCTTCA	60.159	93
Unigene16380_Chinese_chive_420_4	TGATGATGATGATGA	TGA(3*5)	307	15	AGTTGAATTTGAAGAGCGCATTATATATGCTGGGTGATCTGATTGAAAAATGGAGCTTGGT[TGATGATGATGATGA]CGATGATAAGGAGGAAACCAGTAAAATGAAGCATCTTTTGATGTGTTTGAGGGAGATCGATGAGTTTTA	AGTTGAATTTGAAGAGCGCATTA	60.264	TAAAACTCATCGATCTCCCTCAA	60.082	145
Unigene16380_Chinese_chive_420_5	TGATGATGATGATGA	TGA(3*5)	307	15	GTGATCTGATTGAAAAATGGAGCTTGGT[TGATGATGATGATGA]CGATGATAAGGAGGAAACCAGTAAAATGAAGCATCTTTTGATGTGTTTGAGGGAGATCGATGAGTTTTATGGTTGCATTGGT	GTGATCTGATTGAAAAATGGAGC	59.965	ACCAATGCAACCATAAAACTCAT	59.664	125
Unigene16641_Chinese_chive_421_1	GTTGTTGTTGTTGTT	GTT(3*5)	364	15	CTCGTTAGAGCCAGCTCTTTGCCGCCGCC[GTTGTTGTTGTTGTT]GTCTTGGTTGCTCGGGCCGACGTCGAGCTCGCGTTTTCTCGAGCTCGGGCCGGAGGAAGCAGCGCTGTGTTCGTCTTCCGATTTG	CTCGTTAGAGCCAGCTCTTTG	59.411	CAAATCGGAAGACGAACACAG	60.674	129
Unigene16641_Chinese_chive_421_2	GTTGTTGTTGTTGTT	GTT(3*5)	364	15	CTCGTTAGAGCCAGCTCTTTGCCGCCGCC[GTTGTTGTTGTTGTT]GTCTTGGTTGCTCGGGCCGACGTCGAGCTCGCGTTTTCTCGAGCTCGGGCCGGAGGAAGCAGCGCTGTGTTCGTCTTCCGATT	CTCGTTAGAGCCAGCTCTTTG	59.411	AATCGGAAGACGAACACAGC	60.263	127
Unigene16641_Chinese_chive_421_3	GTTGTTGTTGTTGTT	GTT(3*5)	364	15	CTCGTTAGAGCCAGCTCTTTGCCGCCGCC[GTTGTTGTTGTTGTT]GTCTTGGTTGCTCGGGCCGACGTCGAGCTCGCGTTTTCTCGAGCTCGGGCCGGAGGAAGCAGCGCTGTGTTCGTCTTCCGATTTGGT	CTCGTTAGAGCCAGCTCTTTG	59.411	ACCAAATCGGAAGACGAACAC	61.291	131
Unigene16641_Chinese_chive_421_4	GTTGTTGTTGTTGTT	GTT(3*5)	364	15	CTCGTTAGAGCCAGCTCTTTGCCGCCGCC[GTTGTTGTTGTTGTT]GTCTTGGTTGCTCGGGCCGACGTCGAGCTCGCGTTTTCTCGAGCTCGGGCCGGAGGAAGCAGCGCTGTGTTCGTCTTCCGATTTG	CTCGTTAGAGCCAGCTCTTTG	59.411	CAAATCGGAAGACGAACACA	59.691	129
Unigene16641_Chinese_chive_421_5	GTTGTTGTTGTTGTT	GTT(3*5)	364	15	CGTTAGAGCCAGCTCTTTGCCGCCGCC[GTTGTTGTTGTTGTT]GTCTTGGTTGCTCGGGCCGACGTCGAGCTCGCGTTTTCTCGAGCTCGGGCCGGAGGAAGCAGCGCTGTGTTCGTCTTCCGATTTG	CGTTAGAGCCAGCTCTTTGC	60.292	CAAATCGGAAGACGAACACAG	60.674	127
Unigene17080_Chinese_chive_422_1	CACCACCACCACCAC	CAC(3*5)	244	15	CCCCACACTTGAAGCAGCTAT[CACCACCACCACCAC]CTGAGCGTCCGCCACCTCCATAACGCCCACCACCACCTCCGCCACCACCATACCTCCCACCGCCACCTCCGCCACTAGTGCAATCCCTTGCCATGTGGCCAGACTCCCCACAAGTATAACA	CCCCACACTTGAAGCAGCTAT	61.559	TGTTATACTTGTGGGGAGTCTGG	60.281	157
Unigene17080_Chinese_chive_422_2	CACCACCACCACCAC	CAC(3*5)	244	15	TCCCCACACTTGAAGCAGCTAT[CACCACCACCACCAC]CTGAGCGTCCGCCACCTCCATAACGCCCACCACCACCTCCGCCACCACCATACCTCCCACCGCCACCTCCGCCACTAGTGCAATCCCTTGCCATGTGGCCAGACTCCCCACAAGTATAACA	TCCCCACACTTGAAGCAGCTAT	63.256	TGTTATACTTGTGGGGAGTCTGG	60.281	158
Unigene17080_Chinese_chive_422_3	CACCACCACCACCAC	CAC(3*5)	244	15	CCCCACACTTGAAGCAGCTAT[CACCACCACCACCAC]CTGAGCGTCCGCCACCTCCATAACGCCCACCACCACCTCCGCCACCACCATACCTCCCACCGCCACCTCCGCCACTAGTGCAATCCCTTGCCATGTGGCCAGACTCCCCACAAGTATAACA	CCCCACACTTGAAGCAGCTA	61.362	TGTTATACTTGTGGGGAGTCTGG	60.281	157
Unigene17080_Chinese_chive_422_4	CACCACCACCACCAC	CAC(3*5)	244	15	CCCCACACTTGAAGCAGCTAT[CACCACCACCACCAC]CTGAGCGTCCGCCACCTCCATAACGCCCACCACCACCTCCGCCACCACCATACCTCCCACCGCCACCTCCGCCACTAGTGCAATCCCTTGCCATGTGGCCAGACTCCCCACAAGTATAAC	CCCCACACTTGAAGCAGCTAT	61.559	GTTATACTTGTGGGGAGTCTGGC	61.11	156
Unigene17080_Chinese_chive_422_5	CACCACCACCACCAC	CAC(3*5)	244	15	CCCCACACTTGAAGCAGCTAT[CACCACCACCACCAC]CTGAGCGTCCGCCACCTCCATAACGCCCACCACCACCTCCGCCACCACCATACCTCCCACCGCCACCTCCGCCACTAGTGCAATCCCTTGCCATGTGGCCAGACTCCCCACAAGTATAACAGGC	CCCCACACTTGAAGCAGCTAT	61.559	GCCTGTTATACTTGTGGGGAGTC	61.11	160
Unigene17080_Chinese_chive_423_1	CCGCCGCCGCCGCCG	CCG(3*5)	384	15	CCAGACTCCCCACAAGTATAACAGGCA[CCGCCGCCGCCGCCG]CCACCGCTTCTTCCGCCCCCACCGTAACCACCACCACCGCCATAACCACCGCCACCTCCATAGCCCCCACCACCTCCATAGCCACCTC	CCAGACTCCCCACAAGTATAACA	60.281	GAGGTGGCTATGGAGGTGGT	61.311	130
Unigene17080_Chinese_chive_423_2	CCGCCGCCGCCGCCG	CCG(3*5)	384	15	CCAGACTCCCCACAAGTATAACAGGCA[CCGCCGCCGCCGCCG]CCACCGCTTCTTCCGCCCCCACCGTAACCACCACCACCGCCATAACCACCGCCACCTCCATAGCCCCCACCACCTCCATAGCCACCTC	CCAGACTCCCCACAAGTATAACA	60.281	GAGGTGGCTATGGAGGTGG	60.481	130
Unigene17080_Chinese_chive_423_3	CCGCCGCCGCCGCCG	CCG(3*5)	384	15	CCAGACTCCCCACAAGTATAACAGGCA[CCGCCGCCGCCGCCG]CCACCGCTTCTTCCGCCCCCACCGTAACCACCACCACCGCCATAACCACCGCCACCTCCATAGCCCCCACCACCTCCATAGCCACCTCC	CCAGACTCCCCACAAGTATAACA	60.281	GGAGGTGGCTATGGAGGTG	60.481	131
Unigene17080_Chinese_chive_423_4	CCGCCGCCGCCGCCG	CCG(3*5)	384	15	CCAGACTCCCCACAAGTATAACAGGCA[CCGCCGCCGCCGCCG]CCACCGCTTCTTCCGCCCCCACCGTAACCACCACCACCGCCATAACCACCGCCACCTCCATAGCCCCCACCACCTCCATAGCCACCT	CCAGACTCCCCACAAGTATAACA	60.281	AGGTGGCTATGGAGGTGGT	59.395	129
Unigene17080_Chinese_chive_423_5	CCGCCGCCGCCGCCG	CCG(3*5)	384	15	CCAGACTCCCCACAAGTATAACAGGCA[CCGCCGCCGCCGCCG]CCACCGCTTCTTCCGCCCCCACCGTAACCACCACCACCGCCATAACCACCGCCACCTC	CCAGACTCCCCACAAGTATAACA	60.281	GAGGTGGCGGTGGTTATG	59.918	100
Unigene17105_Chinese_chive_424_1	TGGTGGTGGTGGTGG	TGG(3*5)	218	15	GTGGAGGTGTAGCTAGCGTTGGTGGTTCTACTGGTGCTGGTTGGGGAAGCAC[TGGTGGTGGTGGTGG]TGATGCTGCCAATGCCGCTGCTGGTGGTACTACTGGTAGTGC	GTGGAGGTGTAGCTAGCGTTG	59.95	GCACTACCAGTAGTACCACCAGC	60.13	109
Unigene17105_Chinese_chive_424_2	TGGTGGTGGTGGTGG	TGG(3*5)	218	15	GTGGAGGTGTAGCTAGCGTTGGTGGTTCTACTGGTGCTGGTTGGGGAAGCAC[TGGTGGTGGTGGTGG]TGATGCTGCCAATGCCGCTGCTGGTGGTACTACTGGTAG	GTGGAGGTGTAGCTAGCGTTG	59.95	CTACCAGTAGTACCACCAGCAGC	60.252	106
Unigene17105_Chinese_chive_424_3	TGGTGGTGGTGGTGG	TGG(3*5)	218	15	GTGGAGGTGTAGCTAGCGTTGGTGGTTCTACTGGTGCTGGTTGGGGAAGCAC[TGGTGGTGGTGGTGG]TGATGCTGCCAATGCCGCTGCTGGTGGTACTACTGGTAGTGCTG	GTGGAGGTGTAGCTAGCGTTG	59.95	CAGCACTACCAGTAGTACCACCA	59.246	111
Unigene17105_Chinese_chive_424_4	TGGTGGTGGTGGTGG	TGG(3*5)	218	15	GGTGGAGGTGTAGCTAGCGTTGGTGGTTCTACTGGTGCTGGTTGGGGAAGCAC[TGGTGGTGGTGGTGG]TGATGCTGCCAATGCCGCTGCTGGTGGTACTACTGGTAGTGC	GGTGGAGGTGTAGCTAGCGTT	60.695	GCACTACCAGTAGTACCACCAGC	60.13	110
Unigene17105_Chinese_chive_424_5	TGGTGGTGGTGGTGG	TGG(3*5)	218	15	GAAGTGCTGGTGGAGGTGTAGCTAGCGTTGGTGGTTCTACTGGTGCTGGTTGGGGAAGCAC[TGGTGGTGGTGGTGG]TGATGCTGCCAATGCCGCTGCTGGTGGTACTACTGGTAGTGCTG	GAAGTGCTGGTGGAGGTGTAG	59.777	CAGCACTACCAGTAGTACCACCA	59.246	120
Unigene17105_Chinese_chive_425_1	GTGGTGGTGGTGGTG	GTG(3*5)	349	15	GGTACTACTGGTAGTGCTGGTGGTGGTTGGGGCAGTGGCAATTCAGGTGGTGGTTCTGACACGAAAAAATCCACAGGCGATGGGTGGTCCA[GTGGTGGTGGTGGTG]GTTGGTAATTAGCATATTTTACGGTTCTATGATATAGGGACGA	GGTACTACTGGTAGTGCTGGTGG	59.992	TCGTCCCTATATCATAGAACCGT	58.921	149
Unigene17105_Chinese_chive_425_2	GTGGTGGTGGTGGTG	GTG(3*5)	349	15	GGTGGTACTACTGGTAGTGCTGGTGGTGGTTGGGGCAGTGGCAATTCAGGTGGTGGTTCTGACACGAAAAAATCCACAGGCGATGGGTGGTCCA[GTGGTGGTGGTGGTG]GTTGGTAATTAGCATATTTTACGGTTCTATGATATAGGGACGA	GGTGGTACTACTGGTAGTGCTGG	59.992	TCGTCCCTATATCATAGAACCGT	58.921	152
Unigene17105_Chinese_chive_425_3	GTGGTGGTGGTGGTG	GTG(3*5)	349	15	GGTACTACTGGTAGTGCTGGTGGTGGTTGGGGCAGTGGCAATTCAGGTGGTGGTTCTGACACGAAAAAATCCACAGGCGATGGGTGGTCCA[GTGGTGGTGGTGGTG]GTTGGTAATTAGCATATTTTACGGTTCTATGATATAGGGACGAA	GGTACTACTGGTAGTGCTGGTGG	59.992	TTCGTCCCTATATCATAGAACCGT	60.114	150
Unigene17105_Chinese_chive_425_4	GTGGTGGTGGTGGTG	GTG(3*5)	349	15	GGTGGTACTACTGGTAGTGCTGGTGGTGGTTGGGGCAGTGGCAATTCAGGTGGTGGTTCTGACACGAAAAAATCCACAGGCGATGGGTGGTCCA[GTGGTGGTGGTGGTG]GTTGGTAATTAGCATATTTTACGGTTCTATGATATAGGGACGAA	GGTGGTACTACTGGTAGTGCTGG	59.992	TTCGTCCCTATATCATAGAACCGT	60.114	153
Unigene17105_Chinese_chive_425_5	GTGGTGGTGGTGGTG	GTG(3*5)	349	15	TACTACTGGTAGTGCTGGTGGTGGTTGGGGCAGTGGCAATTCAGGTGGTGGTTCTGACACGAAAAAATCCACAGGCGATGGGTGGTCCA[GTGGTGGTGGTGGTG]GTTGGTAATTAGCATATTTTACGGTTCTATGATATAGGGACGA	TACTACTGGTAGTGCTGGTGGTG	59.246	TCGTCCCTATATCATAGAACCGT	58.921	147
Unigene17147_Chinese_chive_426_1	GGTGGTGGTGGTGGT	GGT(3*5)	387	15	AGGAGGAGGACAGGAAGGAGGCTGAGGTGGCGGAGGACATGAAGGTGGTGACGGAGGAGGTGAA[GGTGGTGGTGGTGGT]GGGCTGACTGGAGGTGTGCAAGGGTACCCACATGGAGAGCACAAGCACTTCATTTCATCTGA	AGGAGGAGGACAGGAAGGAG	59.801	TCAGATGAAATGAAGTGCTTGTG	60.298	141
Unigene17147_Chinese_chive_426_3	GGTGGTGGTGGTGGT	GGT(3*5)	387	15	AGGAGGAGGACAGGAAGGAGGCTGAGGTGGCGGAGGACATGAAGGTGGTGACGGAGGAGGTGAA[GGTGGTGGTGGTGGT]GGGCTGACTGGAGGTGTGCAAGGGTACCCACATGGAGAGCACAAGCACTTCATTTCAT	AGGAGGAGGACAGGAAGGAG	59.801	ATGAAATGAAGTGCTTGTGCTCT	60.317	137
Unigene17147_Chinese_chive_426_4	GGTGGTGGTGGTGGT	GGT(3*5)	387	15	AGGAGGAGGACAGGAAGGAGGCTGAGGTGGCGGAGGACATGAAGGTGGTGACGGAGGAGGTGAA[GGTGGTGGTGGTGGT]GGGCTGACTGGAGGTGTGCAAGGGTACCCACATGGAGAGCACAAGCACTTCATTTCATCT	AGGAGGAGGACAGGAAGGAG	59.801	AGATGAAATGAAGTGCTTGTGCT	60.317	139
Unigene17164_Chinese_chive_427_1	CTGCTGCTGCTGCTG	CTG(3*5)	199	15	AAGGTTTTGCTTTCATGACATTCAGCTCTGCTCGGCTTCGGCTGCTGCTTCCCTTT[CTGCTGCTGCTGCTG]CCATTAACTCATCAAAATTTTCTGTCTTACCAAGTACTATTTCAATCTTTGCCTTTTGGA	AAGGTTTTGCTTTCATGACATTC	59.536	TCCAAAAGGCAAAGATTGAAATA	59.961	131
Unigene17164_Chinese_chive_427_2	CTGCTGCTGCTGCTG	CTG(3*5)	199	15	GGTTTTGCTTTCATGACATTCAGCTCTGCTCGGCTTCGGCTGCTGCTTCCCTTT[CTGCTGCTGCTGCTG]CCATTAACTCATCAAAATTTTCTGTCTTACCAAGTACTATTTCAATCTTTGCCTTTTGGA	GGTTTTGCTTTCATGACATTCAG	60.873	TCCAAAAGGCAAAGATTGAAATA	59.961	129
Unigene17164_Chinese_chive_427_3	CTGCTGCTGCTGCTG	CTG(3*5)	199	15	AAAGGTTTTGCTTTCATGACATTCAGCTCTGCTCGGCTTCGGCTGCTGCTTCCCTTT[CTGCTGCTGCTGCTG]CCATTAACTCATCAAAATTTTCTGTCTTACCAAGTACTATTTCAATCTTTGCCTTTTGGA	AAAGGTTTTGCTTTCATGACATT	59.091	TCCAAAAGGCAAAGATTGAAATA	59.961	132
Unigene17164_Chinese_chive_427_4	CTGCTGCTGCTGCTG	CTG(3*5)	199	15	CTTTCATGACATTCAGCTCTGCTCGGCTTCGGCTGCTGCTTCCCTTT[CTGCTGCTGCTGCTG]CCATTAACTCATCAAAATTTTCTGTCTTACCAAGTACTATTTCAATCTTTGCCTTTTGGA	CTTTCATGACATTCAGCTCTGCT	60.937	TCCAAAAGGCAAAGATTGAAATA	59.961	122
Unigene17164_Chinese_chive_427_5	CTGCTGCTGCTGCTG	CTG(3*5)	199	15	GTTTTGCTTTCATGACATTCAGCTCTGCTCGGCTTCGGCTGCTGCTTCCCTTT[CTGCTGCTGCTGCTG]CCATTAACTCATCAAAATTTTCTGTCTTACCAAGTACTATTTCAATCTTTGCCTTTTGGA	GTTTTGCTTTCATGACATTCAGC	61.009	TCCAAAAGGCAAAGATTGAAATA	59.961	128
Unigene17307_Chinese_chive_428_1	AGGAGGAGGAGGAGGAGG	AGG(3*6)	182	18	ACCTTCCAAATATTCAACATGGATGCACCAGACTTTGATGGTGGGGTCAGTCCCGTAGGTGTTGTCGACCCACCCCCATTGTCCGAGCTCGGAGACCCTGAAGAAGGAGA[AGGAGGAGGAGGAGGAGG]AACAGATGGTGTCAATGGTGAAG	ACCTTCCAAATATTCAACATGGA	59.601	CTTCACCATTGACACCATCTGT	59.891	151
Unigene17307_Chinese_chive_428_2	AGGAGGAGGAGGAGGAGG	AGG(3*6)	182	18	CCTTCCAAATATTCAACATGGATGCACCAGACTTTGATGGTGGGGTCAGTCCCGTAGGTGTTGTCGACCCACCCCCATTGTCCGAGCTCGGAGACCCTGAAGAAGGAGA[AGGAGGAGGAGGAGGAGG]AACAGATGGTGTCAATGGTGAAG	CCTTCCAAATATTCAACATGGAT	59.113	CTTCACCATTGACACCATCTGT	59.891	150
Unigene17307_Chinese_chive_428_3	AGGAGGAGGAGGAGGAGG	AGG(3*6)	182	18	TTCCAAATATTCAACATGGATGCACCAGACTTTGATGGTGGGGTCAGTCCCGTAGGTGTTGTCGACCCACCCCCATTGTCCGAGCTCGGAGACCCTGAAGAAGGAGA[AGGAGGAGGAGGAGGAGG]AACAGATGGTGTCAATGGTGAAG	TTCCAAATATTCAACATGGATGC	60.899	CTTCACCATTGACACCATCTGT	59.891	148
Unigene17307_Chinese_chive_428_4	AGGAGGAGGAGGAGGAGG	AGG(3*6)	182	18	GGAGACCCTGAAGAAGGAGA[AGGAGGAGGAGGAGGAGG]AACAGATGGTGTCAATGGTGAAGGCGAAGAAGGAGAAGGGGAAGGAGAAGGAGAACTTGGCTTCTTTCTTCTTTCAGCCAACA	GGAGACCCTGAAGAAGGAGAA	59.803	TGTTGGCTGAAAGAAGAAAGAAG	60.042	121
Unigene17307_Chinese_chive_428_5	AGGAGGAGGAGGAGGAGG	AGG(3*6)	182	18	GGAGACCCTGAAGAAGGAGA[AGGAGGAGGAGGAGGAGG]AACAGATGGTGTCAATGGTGAAGGCGAAGAAGGAGAAGGGGAAGGAGAAGGAGAACTTGGCTTCTTTCTTCTTTCAGCCAACACCACCACAGTCAACTTCTGATT	GGAGACCCTGAAGAAGGAGAA	59.803	AATCAGAAGTTGACTGTGGTGGT	59.952	143
Unigene17405_Chinese_chive_429_1	TGAAAATGAAAATGAAAATGAAAA	TGAAAA(6*4)	502	24	TTAAAATCCCACTTTTTGTACGCAAAATAATAGACACGAG[TGAAAATGAAAATGAAAATGAAAA]TTTGGGGCCAAAATCTGCTGATGGAGCTGAAGAAAATGGCGTGTCTCCGTTACATTTGAGAACAGCAGCTATGGCTCTACTACGTCATGGAACT	TTAAAATCCCACTTTTTGTACGC	59.464	AGTTCCATGACGTAGTAGAGCCA	60.199	158
Unigene17405_Chinese_chive_429_2	TGAAAATGAAAATGAAAATGAAAA	TGAAAA(6*4)	502	24	TTAAAATCCCACTTTTTGTACGCAAAATAATAGACACGAG[TGAAAATGAAAATGAAAATGAAAA]TTTGGGGCCAAAATCTGCTGATGGAGCTGAAGAAAATGGCGTGTCTCCGTTACATTTGAGAACA	TTAAAATCCCACTTTTTGTACGC	59.464	TGTTCTCAAATGTAACGGAGACA	59.663	128
Unigene17405_Chinese_chive_429_3	TGAAAATGAAAATGAAAATGAAAA	TGAAAA(6*4)	502	24	TAAAATCCCACTTTTTGTACGCAAAATAATAGACACGAG[TGAAAATGAAAATGAAAATGAAAA]TTTGGGGCCAAAATCTGCTGATGGAGCTGAAGAAAATGGCGTGTCTCCGTTACATTTGAGAACAGCAGCTATGGCTCTACTACGTCATGGAACT	TAAAATCCCACTTTTTGTACGCA	60.715	AGTTCCATGACGTAGTAGAGCCA	60.199	157
Unigene17405_Chinese_chive_429_4	TGAAAATGAAAATGAAAATGAAAA	TGAAAA(6*4)	502	24	TTAAAATCCCACTTTTTGTACGCAAAATAATAGACACGAG[TGAAAATGAAAATGAAAATGAAAA]TTTGGGGCCAAAATCTGCTGATGGAGCTGAAGAAAATGGCGTGTCTCCGTTACATTTGAGAACAGCAGCTATGGCTCTACTACGTCATGGAAC	TTAAAATCCCACTTTTTGTACGC	59.464	GTTCCATGACGTAGTAGAGCCAT	59.561	157
Unigene17405_Chinese_chive_429_5	TGAAAATGAAAATGAAAATGAAAA	TGAAAA(6*4)	502	24	TAAAATCCCACTTTTTGTACGCAAAATAATAGACACGAG[TGAAAATGAAAATGAAAATGAAAA]TTTGGGGCCAAAATCTGCTGATGGAGCTGAAGAAAATGGCGTGTCTCCGTTACATTTGAGAACA	TAAAATCCCACTTTTTGTACGCA	60.715	TGTTCTCAAATGTAACGGAGACA	59.663	127
Unigene17416_Chinese_chive_430_1	TATTATTATTATTAT	TAT(3*5)	1584	15	AACTGATTCTGGCATCAAATTGTCATGCAACGGTTGAGATAATTCAATAC[TATTATTATTATTAT]CAAGACAAACAATTCTACCAAGATGATGCATTGCAATAGATCTTTGTTCTGGTTCCCAGTGACTTAACAT	AACTGATTCTGGCATCAAATTGT	59.891	ATGTTAAGTCACTGGGAACCAGA	59.914	135
Unigene17416_Chinese_chive_430_2	TATTATTATTATTAT	TAT(3*5)	1584	15	AACTGATTCTGGCATCAAATTGTCATGCAACGGTTGAGATAATTCAATAC[TATTATTATTATTAT]CAAGACAAACAATTCTACCAAGATGATGCATTGCAATA	AACTGATTCTGGCATCAAATTGT	59.891	TATTGCAATGCATCATCTTGGTA	60.349	103
Unigene17416_Chinese_chive_430_3	TATTATTATTATTAT	TAT(3*5)	1584	15	AACTGATTCTGGCATCAAATTGTCATGCAACGGTTGAGATAATTCAATAC[TATTATTATTATTAT]CAAGACAAACAATTCTACCAAGATGATGCATTGC	AACTGATTCTGGCATCAAATTGT	59.891	GCAATGCATCATCTTGGTAGAAT	60.353	99
Unigene17416_Chinese_chive_430_4	TATTATTATTATTAT	TAT(3*5)	1584	15	CATGTGTCGGTTACCAATGTAGACACAACTGATTCTGGCATCAAATTGTCATGCAACGGTTGAGATAATTCAATAC[TATTATTATTATTAT]CAAGACAAACAATTCTACCAAGATGATGCATTGC	CATGTGTCGGTTACCAATGTAGA	59.799	GCAATGCATCATCTTGGTAGAAT	60.353	125
Unigene17416_Chinese_chive_430_5	TATTATTATTATTAT	TAT(3*5)	1584	15	AACTCTATCCCATGTGTCGGTTACCAATGTAGACACAACTGATTCTGGCATCAAATTGTCATGCAACGGTTGAGATAATTCAATAC[TATTATTATTATTAT]CAAGACAAACAATTCTACCAAGATGATGCATTGCAATA	AACTCTATCCCATGTGTCGGTTA	59.776	TATTGCAATGCATCATCTTGGTA	60.349	139
Unigene17973_Chinese_chive_431_1	GCAGCAGCAGCAGCA	GCA(3*5)	244	15	TTCTCTCCATTCAATTTCTCAGCTGATTAATTTCAAGTAGCATGCGTTCGATTCTGCCGCGATTTTTTCCCAAGGGCAAAAAGGAACGAGGCGGCG[GCAGCAGCAGCAGCA]ATAAGACGCATGTCTACTTGAATGTTT	TTCTCTCCATTCAATTTCTCAGC	59.849	AAACATTCAAGTAGACATGCGTC	58.327	138
Unigene17973_Chinese_chive_431_2	GCAGCAGCAGCAGCA	GCA(3*5)	244	15	TAATTTCAAGTAGCATGCGTTCGATTCTGCCGCGATTTTTTCCCAAGGGCAAAAAGGAACGAGGCGGCG[GCAGCAGCAGCAGCA]ATAAGACGCATGTCTACTTGAATGTTTATGATTTGACTCCTATCAACAACTATCTCTATTGGTTTGGCC	TAATTTCAAGTAGCATGCGTTCG	61.439	GGCCAAACCAATAGAGATAGTTG	59.07	153
Unigene17973_Chinese_chive_431_3	GCAGCAGCAGCAGCA	GCA(3*5)	244	15	TTCTCTCCATTCAATTTCTCAGCTGATTAATTTCAAGTAGCATGCGTTCGATTCTGCCGCGATTTTTTCCCAAGGGCAAAAAGGAACGAGGCGGCG[GCAGCAGCAGCAGCA]ATAAGACGCATGTCTACTTGAATGTTTATG	TTCTCTCCATTCAATTTCTCAGC	59.849	CATAAACATTCAAGTAGACATGCG	58.767	141
Unigene17973_Chinese_chive_431_4	GCAGCAGCAGCAGCA	GCA(3*5)	244	15	TAATTTCAAGTAGCATGCGTTCGATTCTGCCGCGATTTTTTCCCAAGGGCAAAAAGGAACGAGGCGGCG[GCAGCAGCAGCAGCA]ATAAGACGCATGTCTACTTGAATGTTTATGATTTGACTCCTATCAACAACTATCTCTATTGGTTTGGCCT	TAATTTCAAGTAGCATGCGTTCG	61.439	AGGCCAAACCAATAGAGATAGTTG	59.926	154
Unigene17973_Chinese_chive_431_5	GCAGCAGCAGCAGCA	GCA(3*5)	244	15	TTCTCTCCATTCAATTTCTCAGCTGATTAATTTCAAGTAGCATGCGTTCGATTCTGCCGCGATTTTTTCCCAAGGGCAAAAAGGAACGAGGCGGCG[GCAGCAGCAGCAGCA]ATAAGACGCATGTCTACTTGAATGTTTATGA	TTCTCTCCATTCAATTTCTCAGC	59.849	TCATAAACATTCAAGTAGACATGCG	60.417	142
Unigene18107_Chinese_chive_432_4	ATGATGATGATGATGATG	ATG(3*6)	388	18	ACCTGTGCCTCGAATTATTCTCTCTCTTGCACCAGACTTGACATCCCAAATATATAAGACACTAGTCAAAGTAT[ATGATGATGATGATGATG]ATAGATTTTGACATAGACAAGATAAATAGCCTCTTTTACTATCCCAAGCAACTAACGATG	ACCTGTGCCTCGAATTATTCTCT	60.498	CATCGTTAGTTGCTTGGGATAGT	59.573	152
Unigene18431_Chinese_chive_433_1	GGAGGAGGAGGAGGA	GGA(3*5)	306	15	GAACTGGTCTTTGAGGAAGGAAGGGGAGTCGGAGTTGACGAAGGAGAGGAGGGAGGTGAAGACGGCCGAGAAAGT[GGAGGAGGAGGAGGA]GTGTTGTTCGAGGAGGAATAGGAGGTGAAGCTTGAGAGG	GAACTGGTCTTTGAGGAAGGAAG	60.621	CCTCTCAAGCTTCACCTCCTATT	60.261	129
Unigene18431_Chinese_chive_433_2	GGAGGAGGAGGAGGA	GGA(3*5)	306	15	GAACTGGTCTTTGAGGAAGGAAGGGGAGTCGGAGTTGACGAAGGAGAGGAGGGAGGTGAAGACGGCCGAGAAAGT[GGAGGAGGAGGAGGA]GTGTTGTTCGAGGAGGAATAGGAGGTGAAGCTTGAGAGG	GAACTGGTCTTTGAGGAAGGAA	59.729	CCTCTCAAGCTTCACCTCCTATT	60.261	129
Unigene18431_Chinese_chive_433_3	GGAGGAGGAGGAGGA	GGA(3*5)	306	15	GAACTGGTCTTTGAGGAAGGAAGGGGAGTCGGAGTTGACGAAGGAGAGGAGGGAGGTGAAGACGGCCGAGAAAGT[GGAGGAGGAGGAGGA]GTGTTGTTCGAGGAGGAATAGGAGGTGAAGCTTGAGA	GAACTGGTCTTTGAGGAAGGAAG	60.621	TCTCAAGCTTCACCTCCTATTCC	61.075	127
Unigene18431_Chinese_chive_433_4	GGAGGAGGAGGAGGA	GGA(3*5)	306	15	AGACGAGGAACTGGTCTTTGAGGAAGGAAGGGGAGTCGGAGTTGACGAAGGAGAGGAGGGAGGTGAAGACGGCCGAGAAAGT[GGAGGAGGAGGAGGA]GTGTTGTTCGAGGAGGAATAGGAGGTGAAGCTTGAGAGGA	AGACGAGGAACTGGTCTTTGAG	59.916	TCCTCTCAAGCTTCACCTCCTAT	60.737	137
Unigene18431_Chinese_chive_433_5	GGAGGAGGAGGAGGA	GGA(3*5)	306	15	GAGGAACTGGTCTTTGAGGAAGGAAGGGGAGTCGGAGTTGACGAAGGAGAGGAGGGAGGTGAAGACGGCCGAGAAAGT[GGAGGAGGAGGAGGA]GTGTTGTTCGAGGAGGAATAGGAGGTGAAGCTTGAGAGG	GAGGAACTGGTCTTTGAGGAAG	59.365	CCTCTCAAGCTTCACCTCCTATT	60.261	132
Unigene1846_Chinese_chive_385_1	TGATGATGATGATGATGA	TGA(3*6)	1208	18	CGGTGATAATGGTGAAGATGATTGGAG[TGATGATGATGATGATGA]TATGCCACCTGCTTTTGATGATGGTGATGATTTAAGTGTAAACCAAAGAAAAACCAATAATGGCTCCGTGAATAGTGTAGA	CGGTGATAATGGTGAAGATGATT	60.089	TCTACACTATTCACGGAGCCATT	60.035	126
Unigene1846_Chinese_chive_385_2	TGATGATGATGATGATGA	TGA(3*6)	1208	18	CGGTGATAATGGTGAAGATGATTGGAG[TGATGATGATGATGATGA]TATGCCACCTGCTTTTGATGATGGTGATGATTTAAGTGTAAACCAAAGAAAAACCAATAATGGCTCCGTGAATAGTGTAGAA	CGGTGATAATGGTGAAGATGATT	60.089	TTCTACACTATTCACGGAGCCAT	60.035	127
Unigene1846_Chinese_chive_385_3	TGATGATGATGATGATGA	TGA(3*6)	1208	18	GTTTTATCTGATGGCGGTGATAATGGTGAAGATGATTGGAG[TGATGATGATGATGATGA]TATGCCACCTGCTTTTGATGATGGTGATGATTTAAGTGTAAACCAAAGAAAAACCAATAATGGCTCCGTGAATAGTGTAGA	GTTTTATCTGATGGCGGTGATAA	60.214	TCTACACTATTCACGGAGCCATT	60.035	140
Unigene1846_Chinese_chive_385_4	TGATGATGATGATGATGA	TGA(3*6)	1208	18	GTTTTATCTGATGGCGGTGATAATGGTGAAGATGATTGGAG[TGATGATGATGATGATGA]TATGCCACCTGCTTTTGATGATGGTGATGATTTAAGTGTAAACCAAAGAAAAACCAATAATGGCTCCGTGAATAGTGTAGAA	GTTTTATCTGATGGCGGTGATAA	60.214	TTCTACACTATTCACGGAGCCAT	60.035	141
Unigene1846_Chinese_chive_385_5	TGATGATGATGATGATGA	TGA(3*6)	1208	18	TTTTATCTGATGGCGGTGATAATGGTGAAGATGATTGGAG[TGATGATGATGATGATGA]TATGCCACCTGCTTTTGATGATGGTGATGATTTAAGTGTAAACCAAAGAAAAACCAATAATGGCTCCGTGAATAGTGTAGA	TTTTATCTGATGGCGGTGATAAT	59.726	TCTACACTATTCACGGAGCCATT	60.035	139
Unigene18589_Chinese_chive_434_1	AAGAAGAAGAAGAAGAAG	AAG(3*6)	159	18	CATATACATGAAAATCATGGGCATTTTCATGAGCAGATTTGGTAACAGCAACAGC[AAGAAGAAGAAGAAGAAG]CAGCAATATGAAAAGCCAATAAAACTAAAGTCAAGAATAGAAGTTTTGGAAGGGGAGATAGCCAAACTAAA	CATATACATGAAAATCATGGGCA	59.578	TTTAGTTTGGCTATCTCCCCTTC	59.982	144
Unigene18589_Chinese_chive_434_2	AAGAAGAAGAAGAAGAAG	AAG(3*6)	159	18	ATACATGAAAATCATGGGCATTTTCATGAGCAGATTTGGTAACAGCAACAGC[AAGAAGAAGAAGAAGAAG]CAGCAATATGAAAAGCCAATAAAACTAAAGTCAAGAATAGAAGTTTTGGAAGGGGAGATAGCCAAACTAAA	ATACATGAAAATCATGGGCATTT	59.479	TTTAGTTTGGCTATCTCCCCTTC	59.982	141
Unigene18589_Chinese_chive_434_3	AAGAAGAAGAAGAAGAAG	AAG(3*6)	159	18	AGCAGATTTGGTAACAGCAACAGC[AAGAAGAAGAAGAAGAAG]CAGCAATATGAAAAGCCAATAAAACTAAAGTCAAGAATAGAAGTTTTGGAAGGGGAGATAGCCAAACTAAA	AGCAGATTTGGTAACAGCAACAG	60.704	TTTAGTTTGGCTATCTCCCCTTC	59.982	113
Unigene18589_Chinese_chive_434_4	AAGAAGAAGAAGAAGAAG	AAG(3*6)	159	18	TTCATGAGCAGATTTGGTAACAGCAACAGC[AAGAAGAAGAAGAAGAAG]CAGCAATATGAAAAGCCAATAAAACTAAAGTCAAGAATAGAAGTTTTGGAAGGGGAGATAGCCAAACTAAA	TTCATGAGCAGATTTGGTAACAG	59.28	TTTAGTTTGGCTATCTCCCCTTC	59.982	119
Unigene18589_Chinese_chive_434_5	AAGAAGAAGAAGAAGAAG	AAG(3*6)	159	18	CATATACATGAAAATCATGGGCATTTTCATGAGCAGATTTGGTAACAGCAACAGC[AAGAAGAAGAAGAAGAAG]CAGCAATATGAAAAGCCAATAAAACTAAAGTCAAGAATAGAAGTTTTGGAAGGGGAGATAGCCAAACTAAAA	CATATACATGAAAATCATGGGCA	59.578	TTTTAGTTTGGCTATCTCCCCTT	59.551	145
Unigene185_Chinese_chive_349_1	GTTGTTGTTGTTGTT	GTT(3*5)	270	15	CTTGACTTCACCGGTAGCTTTCGCCTGCTCGATGAAGTGGGTCCCGCCGAATGGCTTCTGGAGAATGGCCAAAGATTAATGTTTAGCTCCATTTTAGTTCTC[GTTGTTGTTGTTGTT]GTGGTTGTGGCTTCTTTCTTTTTGTCTGGCGTCTTGAATAT	CTTGACTTCACCGGTAGCTTTC	60.295	ATATTCAAGACGCCAGACAAAAA	60.017	158
Unigene185_Chinese_chive_349_2	GTTGTTGTTGTTGTT	GTT(3*5)	270	15	CTTGACTTCACCGGTAGCTTTCGCCTGCTCGATGAAGTGGGTCCCGCCGAATGGCTTCTGGAGAATGGCCAAAGATTAATGTTTAGCTCCATTTTAGTTCTC[GTTGTTGTTGTTGTT]GTGGTTGTGGCTTCTTTCTTTTTGTCT	CTTGACTTCACCGGTAGCTTTC	60.295	AGACAAAAAGAAAGAAGCCACAA	59.462	144
Unigene185_Chinese_chive_349_3	GTTGTTGTTGTTGTT	GTT(3*5)	270	15	CTTGACTTCACCGGTAGCTTTCGCCTGCTCGATGAAGTGGGTCCCGCCGAATGGCTTCTGGAGAATGGCCAAAGATTAATGTTTAGCTCCATTTTAGTTCTC[GTTGTTGTTGTTGTT]GTGGTTGTGGCTTCTTTCTTTTTGTCTGGCGTCTTGAATA	CTTGACTTCACCGGTAGCTTTC	60.295	TATTCAAGACGCCAGACAAAAAG	60.63	157
Unigene185_Chinese_chive_349_4	GTTGTTGTTGTTGTT	GTT(3*5)	270	15	TCTGGAGAATGGCCAAAGATTAATGTTTAGCTCCATTTTAGTTCTC[GTTGTTGTTGTTGTT]GTGGTTGTGGCTTCTTTCTTTTTGTCTGGCGTCTTGAATAT	TCTGGAGAATGGCCAAAGATTA	60.92	ATATTCAAGACGCCAGACAAAAA	60.017	102
Unigene185_Chinese_chive_349_5	GTTGTTGTTGTTGTT	GTT(3*5)	270	15	CTTGACTTCACCGGTAGCTTTCGCCTGCTCGATGAAGTGGGTCCCGCCGAATGGCTTCTGGAGAATGGCCAAAGATTAATGTTTAGCTCCATTTTAGTTCTC[GTTGTTGTTGTTGTT]GTGGTTGTGGCTTCTTTCTTTTTGTC	CTTGACTTCACCGGTAGCTTTC	60.295	GACAAAAAGAAAGAAGCCACAAC	59.338	143
Unigene18729_Chinese_chive_435_1	CATTTACATTTACATTTACATTTA	CATTTA(6*4)	410	24	CGTGACTGCTAGTAGGAAAAGGAGCAGCAGTAGAAG[CATTTACATTTACATTTACATTTA]CAGTTTCTTGAAAATCTAAAGAGGTGTTTGGATTCCAAGGAGGCAGTTGATCGAGTTGATCTATAGCAGCTTTAGCGTTCTTCATC	CGTGACTGCTAGTAGGAAAAGGA	59.955	GATGAAGAACGCTAAAGCTGCTA	60.18	146
Unigene18729_Chinese_chive_435_2	CATTTACATTTACATTTACATTTA	CATTTA(6*4)	410	24	GAGCGTGACTGCTAGTAGGAAAAGGAGCAGCAGTAGAAG[CATTTACATTTACATTTACATTTA]CAGTTTCTTGAAAATCTAAAGAGGTGTTTGGATTCCAAGGAGGCAGTTGATCGAGTTGATCTATAGCAGCTTTAGCGTTCTTCATC	GAGCGTGACTGCTAGTAGGAAAA	60.089	GATGAAGAACGCTAAAGCTGCTA	60.18	149
Unigene18729_Chinese_chive_435_3	CATTTACATTTACATTTACATTTA	CATTTA(6*4)	410	24	CGTGACTGCTAGTAGGAAAAGGAGCAGCAGTAGAAG[CATTTACATTTACATTTACATTTA]CAGTTTCTTGAAAATCTAAAGAGGTGTTTGGATTCCAAGGAGGCAGTTGATCGAGTTGATCTA	CGTGACTGCTAGTAGGAAAAGGA	59.955	TAGATCAACTCGATCAACTGCCT	60.276	123
Unigene18729_Chinese_chive_435_4	CATTTACATTTACATTTACATTTA	CATTTA(6*4)	410	24	GAGCGTGACTGCTAGTAGGAAAAGGAGCAGCAGTAGAAG[CATTTACATTTACATTTACATTTA]CAGTTTCTTGAAAATCTAAAGAGGTGTTTGGATTCCAAGGAGGCAGTTGATCGAGTTGATCTA	GAGCGTGACTGCTAGTAGGAAAA	60.089	TAGATCAACTCGATCAACTGCCT	60.276	126
Unigene18729_Chinese_chive_435_5	CATTTACATTTACATTTACATTTA	CATTTA(6*4)	410	24	CGTGACTGCTAGTAGGAAAAGGAGCAGCAGTAGAAG[CATTTACATTTACATTTACATTTA]CAGTTTCTTGAAAATCTAAAGAGGTGTTTGGATTCCAAGGAGGCAGTTGATCGAGTTGATCTAT	CGTGACTGCTAGTAGGAAAAGGA	59.955	ATAGATCAACTCGATCAACTGCC	59.634	124
Unigene18808_Chinese_chive_436_1	AGCAGCAGCAGCAGCAGCAGC	AGC(3*7)	245	21	AAATTAAAGCCTTTTTCCATCCCAAAGTGTCCTCAATTTAAATCTCTATTTGATCTCAGCAGCAACGCCGTCACCTCCTAT[AGCAGCAGCAGCAGCAGCAGC]AATGGCAATGAAGACATCAACACCACAATGACAATGAAGAAGA	AAATTAAAGCCTTTTTCCATCCC	60.803	TCTTCTTCATTGTCATTGTGGTG	60.023	145
Unigene18808_Chinese_chive_436_2	AGCAGCAGCAGCAGCAGCAGC	AGC(3*7)	245	21	AAATTAAAGCCTTTTTCCATCCCAAAGTGTCCTCAATTTAAATCTCTATTTGATCTCAGCAGCAACGCCGTCACCTCCTAT[AGCAGCAGCAGCAGCAGCAGC]AATGGCAATGAAGACATCAACACCACAATGACAATGAA	AAATTAAAGCCTTTTTCCATCCC	60.803	TTCATTGTCATTGTGGTGTTGAT	60.147	140
Unigene18808_Chinese_chive_436_3	AGCAGCAGCAGCAGCAGCAGC	AGC(3*7)	245	21	AAAATTAAAGCCTTTTTCCATCCCAAAGTGTCCTCAATTTAAATCTCTATTTGATCTCAGCAGCAACGCCGTCACCTCCTAT[AGCAGCAGCAGCAGCAGCAGC]AATGGCAATGAAGACATCAACACCACAATGACAATGAAGAAGA	AAAATTAAAGCCTTTTTCCATCC	58.995	TCTTCTTCATTGTCATTGTGGTG	60.023	146
Unigene18808_Chinese_chive_436_4	AGCAGCAGCAGCAGCAGCAGC	AGC(3*7)	245	21	AAATTAAAGCCTTTTTCCATCCCAAAGTGTCCTCAATTTAAATCTCTATTTGATCTCAGCAGCAACGCCGTCACCTCCTAT[AGCAGCAGCAGCAGCAGCAGC]AATGGCAATGAAGACATCAACACCACAATG	AAATTAAAGCCTTTTTCCATCCC	60.803	CATTGTGGTGTTGATGTCTTCAT	59.772	132
Unigene18808_Chinese_chive_436_5	AGCAGCAGCAGCAGCAGCAGC	AGC(3*7)	245	21	TCTCTATTTGATCTCAGCAGCAACGCCGTCACCTCCTAT[AGCAGCAGCAGCAGCAGCAGC]AATGGCAATGAAGACATCAACACCACAATGACAATGAAGAAGA	TCTCTATTTGATCTCAGCAGCAAC	60.048	TCTTCTTCATTGTCATTGTGGTG	60.023	103
Unigene19305_Chinese_chive_437_1	TGATGATGATGATGA	TGA(3*5)	876	15	TGAATTTTGTTACACGTGTGGAGCGGAATATAGGGAGAAAGAAGCAACATGCTCATGTCCATTGTTCCT[TGATGATGATGATGA]GGATTCTGATGATTTTGAAGATTCGGATGAA	TGAATTTTGTTACACGTGTGGAG	59.949	TTCATCCGAATCTTCAAAATCAT	59.801	115
Unigene19305_Chinese_chive_437_2	TGATGATGATGATGA	TGA(3*5)	876	15	GAGCGGAATATAGGGAGAAAGAAGCAACATGCTCATGTCCATTGTTCCT[TGATGATGATGATGA]GGATTCTGATGATTTTGAAGATTCGGATGAA	GAGCGGAATATAGGGAGAAAGAA	60.07	TTCATCCGAATCTTCAAAATCAT	59.801	95
Unigene19305_Chinese_chive_437_3	TGATGATGATGATGA	TGA(3*5)	876	15	TGAATTTTGTTACACGTGTGGAGCGGAATATAGGGAGAAAGAAGCAACATGCTCATGTCCATTGTTCCT[TGATGATGATGATGA]GGATTCTGATGATTTTGAAGATTCGGATGA	TGAATTTTGTTACACGTGTGGAG	59.949	TCATCCGAATCTTCAAAATCATC	60.274	114
Unigene19305_Chinese_chive_437_4	TGATGATGATGATGA	TGA(3*5)	876	15	CAGGTGTGGATTTGAATTTTGTTACACGTGTGGAGCGGAATATAGGGAGAAAGAAGCAACATGCTCATGTCCATTGTTCCT[TGATGATGATGATGA]GGATTCTGATGATTTTGAAGATTCGGATGAA	CAGGTGTGGATTTGAATTTTGTT	60.136	TTCATCCGAATCTTCAAAATCAT	59.801	127
Unigene19305_Chinese_chive_437_5	TGATGATGATGATGA	TGA(3*5)	876	15	GAGCGGAATATAGGGAGAAAGAAGCAACATGCTCATGTCCATTGTTCCT[TGATGATGATGATGA]GGATTCTGATGATTTTGAAGATTCGGATGA	GAGCGGAATATAGGGAGAAAGAA	60.07	TCATCCGAATCTTCAAAATCATC	60.274	94
Unigene19413_Chinese_chive_438_1	GCAGCAGCAGCAGCAGCA	GCA(3*6)	1233	18	AAAACTGGATGTCAGATCAGCAGCAGAATCAAAATTTTGGGATGAT[GCAGCAGCAGCAGCAGCA]GATTCTTACTAACGCTCTTTTAGGGCTTATTG	AAAACTGGATGTCAGATCAGCAG	60.675	CAATAAGCCCTAAAAGAGCGTTAG	59.853	96
Unigene19413_Chinese_chive_438_2	GCAGCAGCAGCAGCAGCA	GCA(3*6)	1233	18	CAGATCAGCAGCAGAATCAAAATTTTGGGATGAT[GCAGCAGCAGCAGCAGCA]GATTCTTACTAACGCTCTTTTAGGGCTTATTG	CAGATCAGCAGCAGAATCAAAAT	60.755	CAATAAGCCCTAAAAGAGCGTTAG	59.853	84
Unigene19413_Chinese_chive_438_3	GCAGCAGCAGCAGCAGCA	GCA(3*6)	1233	18	CAGATCAGCAGCAGAATCAAAATTTTGGGATGAT[GCAGCAGCAGCAGCAGCA]GATTCTTACTAACGCTCTTTTAGGGCTTATTGGGCAGGCAGGTCTGGGTCAAATGCCATTTGGATCTGGGTCCGTGAATCCAGCATTTAACCAAGGTGGTTT	CAGATCAGCAGCAGAATCAAAAT	60.755	AAACCACCTTGGTTAAATGCTG	60.269	154
Unigene19413_Chinese_chive_438_4	GCAGCAGCAGCAGCAGCA	GCA(3*6)	1233	18	AAAACTGGATGTCAGATCAGCAGCAGAATCAAAATTTTGGGATGAT[GCAGCAGCAGCAGCAGCA]GATTCTTACTAACGCTCTTTTAGGGC	AAAACTGGATGTCAGATCAGCAG	60.675	GCCCTAAAAGAGCGTTAGTAAGAA	59.535	90
Unigene19413_Chinese_chive_438_5	GCAGCAGCAGCAGCAGCA	GCA(3*6)	1233	18	ATGATGCAAAACTGGATGTCAGATCAGCAGCAGAATCAAAATTTTGGGATGAT[GCAGCAGCAGCAGCAGCA]GATTCTTACTAACGCTCTTTTAGGGCTTATTG	ATGATGCAAAACTGGATGTCAG	60	CAATAAGCCCTAAAAGAGCGTTAG	59.853	103
Unigene19471_Chinese_chive_439_1	CACCACCACCACCAC	CAC(3*5)	348	15	AACCACCAATATTGACATTGCATCTA[CACCACCACCACCAC]TATCTAGGCATAATCATCACCATCATTTTGCTGGTCGTATTTCATCATCTAGGCAGCATCCTGTTGTTACTGATCTAGAACCTCATCTTAAACGGAAAGATCTTCAACATCA	AACCACCAATATTGACATTGCAT	60.365	TGATGTTGAAGATCTTTCCGTTT	59.994	153
Unigene19471_Chinese_chive_439_2	CACCACCACCACCAC	CAC(3*5)	348	15	ATTGCAACCACCAATATTGACATTGCATCTA[CACCACCACCACCAC]TATCTAGGCATAATCATCACCATCATTTTGCTGGTCGTATTTCATCATCTAGGCAGCATCCTGTTGTTACTGATCTAGAACCTCATCTTAAACGGAAAGATCTTCAACATCA	ATTGCAACCACCAATATTGACAT	60.365	TGATGTTGAAGATCTTTCCGTTT	59.994	158
Unigene19471_Chinese_chive_439_3	CACCACCACCACCAC	CAC(3*5)	348	15	AACCACCAATATTGACATTGCATCTA[CACCACCACCACCAC]TATCTAGGCATAATCATCACCATCATTTTGCTGGTCGTATTTCATCATCTAGGCAGCATCCTGTTGTTA	AACCACCAATATTGACATTGCAT	60.365	TAACAACAGGATGCTGCCTAGAT	60.163	110
Unigene19471_Chinese_chive_439_4	CACCACCACCACCAC	CAC(3*5)	348	15	ATTGCAACCACCAATATTGACATTGCATCTA[CACCACCACCACCAC]TATCTAGGCATAATCATCACCATCATTTTGCTGGTCGTATTTCATCATCTAGGCAGCATCCTGTTGTTA	ATTGCAACCACCAATATTGACAT	60.365	TAACAACAGGATGCTGCCTAGAT	60.163	115
Unigene19471_Chinese_chive_439_5	CACCACCACCACCAC	CAC(3*5)	348	15	CATCGGAAGATCCTAGCAGTAAGTCTCATGCTGCAGGAGGAGGAGGACTTGGTCAGCTTGGAATTGGAATTGCAACCACCAATATTGACATTGCATCTA[CACCACCACCACCAC]TATCTAGGCATAATCATCACCATCATTTT	CATCGGAAGATCCTAGCAGTAAG	59.424	AAAATGATGGTGATGATTATGCC	59.935	143
Unigene19533_Chinese_chive_440_1	CACACACACACACACA	CA(2*8)	222	16	GAGAAATCACTTCAGTCCACAGCAGCAAATCTCTTCCCTAATTAAT[CACACACACACACACA]AACCATCATCCATCATGGACCCGGCAGAGTTAAAACGAGTGTTCCA	GAGAAATCACTTCAGTCCACAGC	60.303	TGGAACACTCGTTTTAACTCTGC	60.685	108
Unigene19533_Chinese_chive_440_2	CACACACACACACACA	CA(2*8)	222	16	GAGAAATCACTTCAGTCCACAGCAGCAAATCTCTTCCCTAATTAAT[CACACACACACACACA]AACCATCATCCATCATGGACCCGGCAGAGTTAAAACGAGTGTTCCAAATGTTCGACAGAA	GAGAAATCACTTCAGTCCACAGC	60.303	TTCTGTCGAACATTTGGAACACT	60.927	122
Unigene19533_Chinese_chive_440_3	CACACACACACACACA	CA(2*8)	222	16	GAGAAATCACTTCAGTCCACAGCAGCAAATCTCTTCCCTAATTAAT[CACACACACACACACA]AACCATCATCCATCATGGACCCGGCAGAGTTAAAACGAGTGTTCCAAATGTTCGACAGAA	GAGAAATCACTTCAGTCCACAGC	60.303	TTCTGTCGAACATTTGGAACAC	60.015	122
Unigene19533_Chinese_chive_440_4	CACACACACACACACA	CA(2*8)	222	16	CCAAGAGAAATCACTTCAGTCCACAGCAGCAAATCTCTTCCCTAATTAAT[CACACACACACACACA]AACCATCATCCATCATGGACCCGGCAGAGTTAAAACGAGTGTTCCA	CCAAGAGAAATCACTTCAGTCCA	60.646	TGGAACACTCGTTTTAACTCTGC	60.685	112
Unigene19533_Chinese_chive_440_5	CACACACACACACACA	CA(2*8)	222	16	GAGAAATCACTTCAGTCCACAGCAGCAAATCTCTTCCCTAATTAAT[CACACACACACACACA]AACCATCATCCATCATGGACCCGGCAGAGTTAAAACGAGTGTTCCAAA	GAGAAATCACTTCAGTCCACAGC	60.303	TTTGGAACACTCGTTTTAACTCTG	59.738	110
Unigene19755_Chinese_chive_441_1	ATGATGATGATGATG	ATG(3*5)	359	15	ATCATTCGTCTTTGCTGCTTTACCAAATCAGGTTCATGCTGCAGAAAATGTGAAATTAGTGAACTTTGATGATAAATCAAATGAAGGTAATGGA[ATGATGATGATGATG]AAAGGCATGACTGCTAATAATTTTGATCCGGTTAGATATTCTGGA	ATCATTCGTCTTTGCTGCTTTAC	59.812	TCCAGAATATCTAACCGGATCAA	59.816	154
Unigene19755_Chinese_chive_441_2	ATGATGATGATGATG	ATG(3*5)	359	15	ATCATTCGTCTTTGCTGCTTTACCAAATCAGGTTCATGCTGCAGAAAATGTGAAATTAGTGAACTTTGATGATAAATCAAATGAAGGTAATGGA[ATGATGATGATGATG]AAAGGCATGACTGCTAATAATTTTGATCCGGTTAGATATTCTGGAA	ATCATTCGTCTTTGCTGCTTTAC	59.812	TTCCAGAATATCTAACCGGATCA	59.816	155
Unigene19755_Chinese_chive_441_3	ATGATGATGATGATG	ATG(3*5)	359	15	TGCTGCAGAAAATGTGAAATTAGTGAACTTTGATGATAAATCAAATGAAGGTAATGGA[ATGATGATGATGATG]AAAGGCATGACTGCTAATAATTTTGATCCGGTTAGATATTCTGGAAGATGGTTTGAAGTGGCTTCACTAAAGAAGGGATT	TGCTGCAGAAAATGTGAAATTAG	59.437	AATCCCTTCTTTAGTGAAGCCAC	60.018	153
Unigene19755_Chinese_chive_441_4	ATGATGATGATGATG	ATG(3*5)	359	15	TGCTGCAGAAAATGTGAAATTAGTGAACTTTGATGATAAATCAAATGAAGGTAATGGA[ATGATGATGATGATG]AAAGGCATGACTGCTAATAATTTTGATCCGGTTAGATATTCTGGAAGATGGTTTGAAGTGGCTTCACTAA	TGCTGCAGAAAATGTGAAATTAG	59.437	TTAGTGAAGCCACTTCAAACCAT	60.048	143
Unigene19755_Chinese_chive_441_5	ATGATGATGATGATG	ATG(3*5)	359	15	CTTTACCAAATCAGGTTCATGCTGCAGAAAATGTGAAATTAGTGAACTTTGATGATAAATCAAATGAAGGTAATGGA[ATGATGATGATGATG]AAAGGCATGACTGCTAATAATTTTGATCCGGTTAGATATTCTGGA	CTTTACCAAATCAGGTTCATGCT	59.552	TCCAGAATATCTAACCGGATCAA	59.816	137
Unigene1984_Chinese_chive_386_1	AAGAAGAAGAAGAAG	AAG(3*5)	494	15	ATAGAAGATGATCCGAAACCCATTAAGAAGAAGAAGCTGGCTGCTGTGGAACAAGAGACAGAAGATGATCCGAAACCCGTT[AAGAAGAAGAAGAAG]CTGGCTACTGTCGAACAAGAGGTAGCAGAT	ATAGAAGATGATCCGAAACCCAT	60.056	ATCTGCTACCTCTTGTTCGACAG	59.957	126
Unigene1984_Chinese_chive_386_4	AAGAAGAAGAAGAAG	AAG(3*5)	494	15	AGATAGAAGATGATCCGAAACCCATTAAGAAGAAGAAGCTGGCTGCTGTGGAACAAGAGACAGAAGATGATCCGAAACCCGTT[AAGAAGAAGAAGAAG]CTGGCTACTGTCGAACAAGAGGTAGCAGAT	AGATAGAAGATGATCCGAAACCC	59.825	ATCTGCTACCTCTTGTTCGACAG	59.957	128
Unigene19912_Chinese_chive_442_1	GAGGAGGAGGAGGAG	GAG(3*5)	211	15	AGCTGTTCTGCTACTGAATCTGGGTTTGGATGTGGAACGGAGAAGGTTGAAGAAGAAATGTGGATGAAGGA[GAGGAGGAGGAGGAG]GAAGGGGAGACGGGTTTTCATGGCGGCGGTGGTGATGAGTGAAATGGAAGGGAATGGACGGGTATATAT	AGCTGTTCTGCTACTGAATCTGG	60.089	ATATATACCCGTCCATTCCCTTC	59.363	155
Unigene19912_Chinese_chive_442_2	GAGGAGGAGGAGGAG	GAG(3*5)	211	15	CTGTTCTGCTACTGAATCTGGGTTTGGATGTGGAACGGAGAAGGTTGAAGAAGAAATGTGGATGAAGGA[GAGGAGGAGGAGGAG]GAAGGGGAGACGGGTTTTCATGGCGGCGGTGGTGATGAGTGAAATGGAAGGGAATGGACGGGTATATAT	CTGTTCTGCTACTGAATCTGGGT	59.824	ATATATACCCGTCCATTCCCTTC	59.363	153
Unigene19912_Chinese_chive_442_3	GAGGAGGAGGAGGAG	GAG(3*5)	211	15	TGTTCTGCTACTGAATCTGGGTTTGGATGTGGAACGGAGAAGGTTGAAGAAGAAATGTGGATGAAGGA[GAGGAGGAGGAGGAG]GAAGGGGAGACGGGTTTTCATGGCGGCGGTGGTGATGAGTGAAATGGAAGGGAATGGACGGGTATATAT	TGTTCTGCTACTGAATCTGGGTT	60.178	ATATATACCCGTCCATTCCCTTC	59.363	152
Unigene19912_Chinese_chive_442_4	GAGGAGGAGGAGGAG	GAG(3*5)	211	15	GGTTGAAGAAGAAATGTGGATGAAGGA[GAGGAGGAGGAGGAG]GAAGGGGAGACGGGTTTTCATGGCGGCGGTGGTGATGAGTGAAATGGAAGGGAATGGACGGGTATATAT	GGTTGAAGAAGAAATGTGGATGA	60.346	ATATATACCCGTCCATTCCCTTC	59.363	111
Unigene19912_Chinese_chive_442_5	GAGGAGGAGGAGGAG	GAG(3*5)	211	15	CTACTGAATCTGGGTTTGGATGTGGAACGGAGAAGGTTGAAGAAGAAATGTGGATGAAGGA[GAGGAGGAGGAGGAG]GAAGGGGAGACGGGTTTTCATGGCGGCGGTGGTGATGAGTGAAATGGAAGGGAATGGACGGGTATATAT	CTACTGAATCTGGGTTTGGATGT	59.402	ATATATACCCGTCCATTCCCTTC	59.363	145
Unigene1993_Chinese_chive_387_1	AGAAGAAGAAGAAGA	AGA(3*5)	784	15	GCTGCATCTTCTTCATCTTCTTCATTCAAATCCCTTCTATACGAAGGTTTAGTTGAATTTGTTGCCGT[AGAAGAAGAAGAAGA]TTGCAAAACTGCCTGGGGGGTCAGCTACCTACTTGAAGACAATAATGAAGCACCA	GCTGCATCTTCTTCATCTTCTTC	59.634	TGGTGCTTCATTATTGTCTTCAA	59.639	138
Unigene1993_Chinese_chive_387_2	AGAAGAAGAAGAAGA	AGA(3*5)	784	15	GCTGCATCTTCTTCATCTTCTTCATTCAAATCCCTTCTATACGAAGGTTTAGTTGAATTTGTTGCCGT[AGAAGAAGAAGAAGA]TTGCAAAACTGCCTGGGGGGTCAGCTACCTACTTGAAGACAATAATGAAGCACCAGTATACACACATTGCGAG	GCTGCATCTTCTTCATCTTCTTC	59.634	CTCGCAATGTGTGTATACTGGTG	60.488	156
Unigene1993_Chinese_chive_387_3	AGAAGAAGAAGAAGA	AGA(3*5)	784	15	TTCATCTTCTTCATTCAAATCCCTTCTATACGAAGGTTTAGTTGAATTTGTTGCCGT[AGAAGAAGAAGAAGA]TTGCAAAACTGCCTGGGGGGTCAGCTACCTACTTGAAGACAATAATGAAGCACCA	TTCATCTTCTTCATTCAAATCCC	59.433	TGGTGCTTCATTATTGTCTTCAA	59.639	127
Unigene1993_Chinese_chive_387_4	AGAAGAAGAAGAAGA	AGA(3*5)	784	15	TTCATCTTCTTCATTCAAATCCCTTCTATACGAAGGTTTAGTTGAATTTGTTGCCGT[AGAAGAAGAAGAAGA]TTGCAAAACTGCCTGGGGGGTCAGCTACCTACTTGAAGACAATAATGAAGCACCAGTATACACACATTGCGAG	TTCATCTTCTTCATTCAAATCCC	59.433	CTCGCAATGTGTGTATACTGGTG	60.488	145
Unigene1993_Chinese_chive_387_5	AGAAGAAGAAGAAGA	AGA(3*5)	784	15	GCTGCATCTTCTTCATCTTCTTCATTCAAATCCCTTCTATACGAAGGTTTAGTTGAATTTGTTGCCGT[AGAAGAAGAAGAAGA]TTGCAAAACTGCCTGGGGGGTCAGCTACCTACTTGAAGACAATAATGAAGCACCAG	GCTGCATCTTCTTCATCTTCTTC	59.634	CTGGTGCTTCATTATTGTCTTCA	59.28	139
Unigene2008_Chinese_chive_388_1	TGGTGGTGGTGGTGGTGG	TGG(3*6)	694	18	TGCTTTGGGATGACTAGTCTGTTTAACTTGCCGACGTCGCTAGGAGTTAGAGATTTCTCGAACATGTACTCTTTTCTGTAGTTGATGACTTCATGATTAATA[TGGTGGTGGTGGTGGTGG]TTGTAGTGGTTTATGTGGAAATAATGGGGT	TGCTTTGGGATGACTAGTCTGTT	60.178	ACCCCATTATTTCCACATAAACC	60.07	150
Unigene2008_Chinese_chive_388_2	TGGTGGTGGTGGTGGTGG	TGG(3*6)	694	18	CTAGTCTGTTTAACTTGCCGACGTCGCTAGGAGTTAGAGATTTCTCGAACATGTACTCTTTTCTGTAGTTGATGACTTCATGATTAATA[TGGTGGTGGTGGTGGTGG]TTGTAGTGGTTTATGTGGAAATAATGGGGT	CTAGTCTGTTTAACTTGCCGACG	60.345	ACCCCATTATTTCCACATAAACC	60.07	137
Unigene2008_Chinese_chive_388_3	TGGTGGTGGTGGTGGTGG	TGG(3*6)	694	18	TGCTTTGGGATGACTAGTCTGTTTAACTTGCCGACGTCGCTAGGAGTTAGAGATTTCTCGAACATGTACTCTTTTCTGTAGTTGATGACTTCATGATTAATA[TGGTGGTGGTGGTGGTGG]TTGTAGTGGTTTATGTGGAAATAATGGG	TGCTTTGGGATGACTAGTCTGTT	60.178	CCCATTATTTCCACATAAACCAC	59.386	148
Unigene2008_Chinese_chive_388_4	TGGTGGTGGTGGTGGTGG	TGG(3*6)	694	18	CTAGTCTGTTTAACTTGCCGACGTCGCTAGGAGTTAGAGATTTCTCGAACATGTACTCTTTTCTGTAGTTGATGACTTCATGATTAATA[TGGTGGTGGTGGTGGTGG]TTGTAGTGGTTTATGTGGAAATAATGGG	CTAGTCTGTTTAACTTGCCGACG	60.345	CCCATTATTTCCACATAAACCAC	59.386	135
Unigene2008_Chinese_chive_388_5	TGGTGGTGGTGGTGGTGG	TGG(3*6)	694	18	GCTTTGGGATGACTAGTCTGTTTAACTTGCCGACGTCGCTAGGAGTTAGAGATTTCTCGAACATGTACTCTTTTCTGTAGTTGATGACTTCATGATTAATA[TGGTGGTGGTGGTGGTGG]TTGTAGTGGTTTATGTGGAAATAATGGGGT	GCTTTGGGATGACTAGTCTGTTT	58.84	ACCCCATTATTTCCACATAAACC	60.07	149
Unigene20136_Chinese_chive_443_1	CTTCTTCTTCTTCTT	CTT(3*5)	195	15	TTTAAAGCTTTCCGATTCCAAATTATAACATTTTATTTTCCACGCGTAAAACATGTACTGTTTGTACTTAATTATTATGTTTTTCATATACAGATTCATCCGAATGCTTCTGAAG[CTTCTTCTTCTTCTT]TTAAATCACTTCAAGATGTCTGAAGCTTT	TTTAAAGCTTTCCGATTCCAAAT	60.296	AAAGCTTCAGACATCTTGAAGTGA	59.586	159
Unigene20136_Chinese_chive_443_2	CTTCTTCTTCTTCTT	CTT(3*5)	195	15	AAAGCTTTCCGATTCCAAATTATAACATTTTATTTTCCACGCGTAAAACATGTACTGTTTGTACTTAATTATTATGTTTTTCATATACAGATTCATCCGAATGCTTCTGAAG[CTTCTTCTTCTTCTT]TTAAATCACTTCAAGATGTCTGAAGCTTT	AAAGCTTTCCGATTCCAAATTAT	59.42	AAAGCTTCAGACATCTTGAAGTGA	59.586	156
Unigene20136_Chinese_chive_443_3	CTTCTTCTTCTTCTT	CTT(3*5)	195	15	TTTAAAGCTTTCCGATTCCAAATTATAACATTTTATTTTCCACGCGTAAAACATGTACTGTTTGTACTTAATTATTATGTTTTTCATATACAGATTCATCCGAATGCTTCTGAAG[CTTCTTCTTCTTCTT]TTAAATCACTTCAAGATGTCTGAAGCTT	TTTAAAGCTTTCCGATTCCAAAT	60.296	AAGCTTCAGACATCTTGAAGTGA	58.266	158
Unigene20136_Chinese_chive_443_4	CTTCTTCTTCTTCTT	CTT(3*5)	195	15	GTTTAAAGCTTTCCGATTCCAAATTATAACATTTTATTTTCCACGCGTAAAACATGTACTGTTTGTACTTAATTATTATGTTTTTCATATACAGATTCATCCGAATGCTTCTGAAG[CTTCTTCTTCTTCTT]TTAAATCACTTCAAGATGTCTGAAGCTTT	GTTTAAAGCTTTCCGATTCCAAA	60.76	AAAGCTTCAGACATCTTGAAGTGA	59.586	160
Unigene20136_Chinese_chive_443_5	CTTCTTCTTCTTCTT	CTT(3*5)	195	15	TAAAGCTTTCCGATTCCAAATTATAACATTTTATTTTCCACGCGTAAAACATGTACTGTTTGTACTTAATTATTATGTTTTTCATATACAGATTCATCCGAATGCTTCTGAAG[CTTCTTCTTCTTCTT]TTAAATCACTTCAAGATGTCTGAAGCTTT	TAAAGCTTTCCGATTCCAAATTA	59.189	AAAGCTTCAGACATCTTGAAGTGA	59.586	157
Unigene20444_Chinese_chive_444_1	CCTCCTCCTCCTCCTCCT	CCT(3*6)	219	18	GAAGTTGTGTGTCCCGCACTGGCAGTACCAGTCCCCGGGTCTGACATCCGAGCCCGTGAACCCGAACGACGACCCGCTTCCTCCGCGGGTC[CCTCCTCCTCCTCCTCCT]CCGACGAAGCTGCCGCCACCGAAGTACGATCGGTCGCTGATC	GAAGTTGTGTGTCCCGCAC	60.154	GATCAGCGACCGATCGTACT	60.249	151
Unigene20444_Chinese_chive_444_2	CCTCCTCCTCCTCCTCCT	CCT(3*6)	219	18	GAAGTTGTGTGTCCCGCACTGGCAGTACCAGTCCCCGGGTCTGACATCCGAGCCCGTGAACCCGAACGACGACCCGCTTCCTCCGCGGGTC[CCTCCTCCTCCTCCTCCT]CCGACGAAGCTGCCGCCACCGAAGTACGATCGGTCGCTGATC	GAAGTTGTGTGTCCCGCACT	61.176	GATCAGCGACCGATCGTACT	60.249	151
Unigene20444_Chinese_chive_444_3	CCTCCTCCTCCTCCTCCT	CCT(3*6)	219	18	GAAGTTGTGTGTCCCGCACTGGCAGTACCAGTCCCCGGGTCTGACATCCGAGCCCGTGAACCCGAACGACGACCCGCTTCCTCCGCGGGTC[CCTCCTCCTCCTCCTCCT]CCGACGAAGCTGCCGCCACCGAAGTACGATCGGTCGCTGAT	GAAGTTGTGTGTCCCGCAC	60.154	ATCAGCGACCGATCGTACTT	59.723	150
Unigene20444_Chinese_chive_444_4	CCTCCTCCTCCTCCTCCT	CCT(3*6)	219	18	GAAGTTGTGTGTCCCGCACTGGCAGTACCAGTCCCCGGGTCTGACATCCGAGCCCGTGAACCCGAACGACGACCCGCTTCCTCCGCGGGTC[CCTCCTCCTCCTCCTCCT]CCGACGAAGCTGCCGCCACCGAAGTACGATCGGTCGCTGAT	GAAGTTGTGTGTCCCGCACT	61.176	ATCAGCGACCGATCGTACTT	59.723	150
Unigene20444_Chinese_chive_444_5	CCTCCTCCTCCTCCTCCT	CCT(3*6)	219	18	CTGGCGAAGTTGTGTGTCCCGCACTGGCAGTACCAGTCCCCGGGTCTGACATCCGAGCCCGTGAACCCGAACGACGACCCGCTTCCTCCGCGGGTC[CCTCCTCCTCCTCCTCCT]CCGACGAAGCTGCCGCCACCGAAGTACGATCGGTCGCTGATC	CTGGCGAAGTTGTGTGTCC	60.302	GATCAGCGACCGATCGTACT	60.249	156
Unigene20481_Chinese_chive_445_1	AGAAGAAGAAGAAGA	AGA(3*5)	941	15	AGAAAAAGACTGACCACAAGTGCAAGCAACGTCGACAGTCTAAACGATGCGAAGTCTGAAAACGAGCATCAATCGGACATAAAAGTCATCAAGG[AGAAGAAGAAGAAGA]AATCAAAGCGTCGAAAAAAGCAACTTGTTCAAGAGGAAGAAA	AGAAAAAGACTGACCACAAGTGC	59.846	TTTCTTCCTCTTGAACAAGTTGC	59.92	151
Unigene20481_Chinese_chive_445_2	AGAAGAAGAAGAAGA	AGA(3*5)	941	15	AAGTCTGAAAACGAGCATCAATCGGACATAAAAGTCATCAAGG[AGAAGAAGAAGAAGA]AATCAAAGCGTCGAAAAAAGCAACTTGTTCAAGAGGAAGAAA	AAGTCTGAAAACGAGCATCAATC	59.781	TTTCTTCCTCTTGAACAAGTTGC	59.92	100
Unigene20481_Chinese_chive_445_3	AGAAGAAGAAGAAGA	AGA(3*5)	941	15	GAAGTCTGAAAACGAGCATCAATCGGACATAAAAGTCATCAAGG[AGAAGAAGAAGAAGA]AATCAAAGCGTCGAAAAAAGCAACTTGTTCAAGAGGAAGAAA	GAAGTCTGAAAACGAGCATCAAT	59.781	TTTCTTCCTCTTGAACAAGTTGC	59.92	101
Unigene20481_Chinese_chive_445_4	AGAAGAAGAAGAAGA	AGA(3*5)	941	15	GACAGTCTAAACGATGCGAAGTCTGAAAACGAGCATCAATCGGACATAAAAGTCATCAAGG[AGAAGAAGAAGAAGA]AATCAAAGCGTCGAAAAAAGCAACTTGTTCAAGAGGAAGAAA	GACAGTCTAAACGATGCGAAGTC	60.317	TTTCTTCCTCTTGAACAAGTTGC	59.92	118
Unigene20481_Chinese_chive_445_5	AGAAGAAGAAGAAGA	AGA(3*5)	941	15	AGTCTAAACGATGCGAAGTCTGAAAACGAGCATCAATCGGACATAAAAGTCATCAAGG[AGAAGAAGAAGAAGA]AATCAAAGCGTCGAAAAAAGCAACTTGTTCAAGAGGAAGAAA	AGTCTAAACGATGCGAAGTCTGA	60.438	TTTCTTCCTCTTGAACAAGTTGC	59.92	115
Unigene20513_Chinese_chive_446_1	CTCCTCCTCCTCCTCCTC	CTC(3*6)	283	18	CATGAATCAACAACAGCTCAGAAACAGGACGTCGAAACGTACG[CTCCTCCTCCTCCTCCTC]TCAAACGCTCCATCAGTCTTCTCAACCCGAAAAGCCTCGAAACATGCACCGAAACCCTTTGCTCCGAAACAGGCTCGGATGACTTTTTCGATTTCTTCC	CATGAATCAACAACAGCTCAGAA	60.298	GGAAGAAATCGAAAAAGTCATCC	60.297	160
Unigene20513_Chinese_chive_446_2	CTCCTCCTCCTCCTCCTC	CTC(3*6)	283	18	GAATCAACAACAGCTCAGAAACAGGACGTCGAAACGTACG[CTCCTCCTCCTCCTCCTC]TCAAACGCTCCATCAGTCTTCTCAACCCGAAAAGCCTCGAAACATGCACCGAAACCCTTTGCTCCGAAACAGGCTCGGATGACTTTTTCGATTTCTTCC	GAATCAACAACAGCTCAGAAACA	59.415	GGAAGAAATCGAAAAAGTCATCC	60.297	157
Unigene20513_Chinese_chive_446_3	CTCCTCCTCCTCCTCCTC	CTC(3*6)	283	18	GAATCAACAACAGCTCAGAAACAGGACGTCGAAACGTACG[CTCCTCCTCCTCCTCCTC]TCAAACGCTCCATCAGTCTTCTCAACCCGAAAAGCCTCGAAACATGCACCGAAACCCTTTGCTCCGAAACAGGCTCGGATGACTTTTTCGATTTCTTCCC	GAATCAACAACAGCTCAGAAACA	59.415	GGGAAGAAATCGAAAAAGTCATC	60.297	158
Unigene20513_Chinese_chive_446_4	CTCCTCCTCCTCCTCCTC	CTC(3*6)	283	18	TGAATCAACAACAGCTCAGAAACAGGACGTCGAAACGTACG[CTCCTCCTCCTCCTCCTC]TCAAACGCTCCATCAGTCTTCTCAACCCGAAAAGCCTCGAAACATGCACCGAAACCCTTTGCTCCGAAACAGGCTCGGATGACTTTTTCGATTTCTTCC	TGAATCAACAACAGCTCAGAAAC	59.415	GGAAGAAATCGAAAAAGTCATCC	60.297	158
Unigene20513_Chinese_chive_446_5	CTCCTCCTCCTCCTCCTC	CTC(3*6)	283	18	TGAATCAACAACAGCTCAGAAACAGGACGTCGAAACGTACG[CTCCTCCTCCTCCTCCTC]TCAAACGCTCCATCAGTCTTCTCAACCCGAAAAGCCTCGAAACATGCACCGAAACCCTTTGCTCCGAAACAGGCTCGGATGACTTTTTCGATTTCTTCCC	TGAATCAACAACAGCTCAGAAAC	59.415	GGGAAGAAATCGAAAAAGTCATC	60.297	159
Unigene20563_Chinese_chive_447_1	GCAGCAGCAGCAGCAGCA	GCA(3*6)	766	18	ACCTATCCGAGCTTAAGGAACTGCAAAACCGGAAAGAGTTGCTTATGCT[GCAGCAGCAGCAGCAGCA]GAGTGCAGACGTCGTGCAAGAGCTTGCAGAAGTGAGGGCGGAGATCGAGAATTTGACCGAGAAGGTTGTGATGGAGGAAGAGAAAT	ACCTATCCGAGCTTAAGGAACTG	60.153	ATTTCTCTTCCTCCATCACAACC	60.708	153
Unigene20563_Chinese_chive_447_2	GCAGCAGCAGCAGCAGCA	GCA(3*6)	766	18	ACCTATCCGAGCTTAAGGAACTGCAAAACCGGAAAGAGTTGCTTATGCT[GCAGCAGCAGCAGCAGCA]GAGTGCAGACGTCGTGCAAGAGCTTGCAGAAGTGAGGGCGGAGATCGAGAATTTGACCGAGAAGGTTGT	ACCTATCCGAGCTTAAGGAACTG	60.153	ACAACCTTCTCGGTCAAATTCTC	60.862	136
Unigene20563_Chinese_chive_447_3	GCAGCAGCAGCAGCAGCA	GCA(3*6)	766	18	ACCTATCCGAGCTTAAGGAACTGCAAAACCGGAAAGAGTTGCTTATGCT[GCAGCAGCAGCAGCAGCA]GAGTGCAGACGTCGTGCAAGAGCTTGCAGAAGTGAGGGCGGAGATCGAGAATTTGACCGAGAAGGTTGTGATGGAGGAAGAGAAATTT	ACCTATCCGAGCTTAAGGAACTG	60.153	AAATTTCTCTTCCTCCATCACAA	59.123	155
Unigene20563_Chinese_chive_447_4	GCAGCAGCAGCAGCAGCA	GCA(3*6)	766	18	ACCTATCCGAGCTTAAGGAACTGCAAAACCGGAAAGAGTTGCTTATGCT[GCAGCAGCAGCAGCAGCA]GAGTGCAGACGTCGTGCAAGAGCTTGCAGAAGTGAGGGCGGAGATCGAGAATTTGACCGAGAAGGTTGTGATGGAGGAAGAG	ACCTATCCGAGCTTAAGGAACTG	60.153	CTCTTCCTCCATCACAACCTTCT	61.006	149
Unigene20563_Chinese_chive_447_5	GCAGCAGCAGCAGCAGCA	GCA(3*6)	766	18	ACCTATCCGAGCTTAAGGAACTGCAAAACCGGAAAGAGTTGCTTATGCT[GCAGCAGCAGCAGCAGCA]GAGTGCAGACGTCGTGCAAGAGCTTGCAGAAGTGAGGGCGGAGATCGAGAATTTGACCGAGAAG	ACCTATCCGAGCTTAAGGAACTG	60.153	CTTCTCGGTCAAATTCTCGATCT	61.075	131
Unigene20651_Chinese_chive_448_1	AAGAAGAAGAAGAAGAAG	AAG(3*6)	198	18	TTTGATGAGAATGATGTTGATGGCGAAGAAGAGGAAGGAGATTTTGAAA[AAGAAGAAGAAGAAGAAG]ATGTGAATATAGAATCTAAAATGGGAGACACTGGAGA	TTTGATGAGAATGATGTTGATGG	59.815	TCTCCAGTGTCTCCCATTTTAGA	60.116	104
Unigene20651_Chinese_chive_448_2	AAGAAGAAGAAGAAGAAG	AAG(3*6)	198	18	CCATTTGATGAGAATGATGTTGATGGCGAAGAAGAGGAAGGAGATTTTGAAA[AAGAAGAAGAAGAAGAAG]ATGTGAATATAGAATCTAAAATGGGAGACACTGGAGA	CCATTTGATGAGAATGATGTTGA	59.815	TCTCCAGTGTCTCCCATTTTAGA	60.116	107
Unigene20651_Chinese_chive_448_3	AAGAAGAAGAAGAAGAAG	AAG(3*6)	198	18	GGTCAAGGAGATATTGAAGGAGGAGTTGCTTGGGCCATTTGATGAGAATGATGTTGATGGCGAAGAAGAGGAAGGAGATTTTGAAA[AAGAAGAAGAAGAAGAAG]ATGTGAATATAGAATCTAAAATGGGAGACACTGGAGA	GGTCAAGGAGATATTGAAGGAGG	60.315	TCTCCAGTGTCTCCCATTTTAGA	60.116	141
Unigene20651_Chinese_chive_448_4	AAGAAGAAGAAGAAGAAG	AAG(3*6)	198	18	TGAAGGTATTGATGAGGTCAAGGAGATATTGAAGGAGGAGTTGCTTGGGCCATTTGATGAGAATGATGTTGATGGCGAAGAAGAGGAAGGAGATTTTGAAA[AAGAAGAAGAAGAAGAAG]ATGTGAATATAGAATCTAAAATGGGAGACACTGGAGA	TGAAGGTATTGATGAGGTCAAGG	60.359	TCTCCAGTGTCTCCCATTTTAGA	60.116	156
Unigene20651_Chinese_chive_448_5	AAGAAGAAGAAGAAGAAG	AAG(3*6)	198	18	TGAGGTCAAGGAGATATTGAAGGAGGAGTTGCTTGGGCCATTTGATGAGAATGATGTTGATGGCGAAGAAGAGGAAGGAGATTTTGAAA[AAGAAGAAGAAGAAGAAG]ATGTGAATATAGAATCTAAAATGGGAGACACTGGAGA	TGAGGTCAAGGAGATATTGAAGG	59.601	TCTCCAGTGTCTCCCATTTTAGA	60.116	144
Unigene20808_Chinese_chive_449_1	TAATAATAATAATAATAATAA	TAA(3*7)	205	21	TGTGAAACGTGGTGAAGTTTCTTAGAGTGAAGTAAATTGTTTTAGCAATAGGAAAGATTTTGTATAGTATAATAAGCAAGAGGCATTTATATGACG[TAATAATAATAATAATAATAA]TAGCTCCATAACACGGCCAATTCACCACCATATCATGTT	TGTGAAACGTGGTGAAGTTTCTT	60.955	AACATGATATGGTGGTGAATTGG	60.716	156
Unigene20808_Chinese_chive_449_2	TAATAATAATAATAATAATAA	TAA(3*7)	205	21	TGTGAAACGTGGTGAAGTTTCTTAGAGTGAAGTAAATTGTTTTAGCAATAGGAAAGATTTTGTATAGTATAATAAGCAAGAGGCATTTATATGACG[TAATAATAATAATAATAATAA]TAGCTCCATAACACGGCCAATTCACCACCATATCATGTTTGG	TGTGAAACGTGGTGAAGTTTCTT	60.955	CCAAACATGATATGGTGGTGAAT	60.716	159
Unigene20808_Chinese_chive_449_3	TAATAATAATAATAATAATAA	TAA(3*7)	205	21	CGTGGTGAAGTTTCTTAGAGTGAAGTAAATTGTTTTAGCAATAGGAAAGATTTTGTATAGTATAATAAGCAAGAGGCATTTATATGACG[TAATAATAATAATAATAATAA]TAGCTCCATAACACGGCCAATTCACCACCATATCATGTT	CGTGGTGAAGTTTCTTAGAGTGAA	59.855	AACATGATATGGTGGTGAATTGG	60.716	149
Unigene20808_Chinese_chive_449_4	TAATAATAATAATAATAATAA	TAA(3*7)	205	21	CGTGGTGAAGTTTCTTAGAGTGAAGTAAATTGTTTTAGCAATAGGAAAGATTTTGTATAGTATAATAAGCAAGAGGCATTTATATGACG[TAATAATAATAATAATAATAA]TAGCTCCATAACACGGCCAATTCACCACCATATCATGTTTGG	CGTGGTGAAGTTTCTTAGAGTGAA	59.855	CCAAACATGATATGGTGGTGAAT	60.716	152
Unigene20808_Chinese_chive_449_5	TAATAATAATAATAATAATAA	TAA(3*7)	205	21	TGTGAAACGTGGTGAAGTTTCTTAGAGTGAAGTAAATTGTTTTAGCAATAGGAAAGATTTTGTATAGTATAATAAGCAAGAGGCATTTATATGACG[TAATAATAATAATAATAATAA]TAGCTCCATAACACGGCCAATTCACCACCATATCATGTTTGGT	TGTGAAACGTGGTGAAGTTTCTT	60.955	ACCAAACATGATATGGTGGTGA	59.978	160
Unigene20938_Chinese_chive_451_1	TGGTGGTGGTGGTGG	TGG(3*5)	389	15	TTGGTGGATATAAGAGGGAGGATAGAGGGAGAGATTGGGACTTTTCCATATCAGAAAGGGAGTGGGAGGTTGAATGGAGGCTT[TGGTGGTGGTGGTGG]GGCCCATGCTATGGGCTTTTGTGAAGAATTAAGGGT	TTGGTGGATATAAGAGGGAGGAT	60.049	ACCCTTAATTCTTCACAAAAGCC	59.9	134
Unigene20938_Chinese_chive_451_2	TGGTGGTGGTGGTGG	TGG(3*5)	389	15	AGAGGGAGGATAGAGGGAGAGATTGGGACTTTTCCATATCAGAAAGGGAGTGGGAGGTTGAATGGAGGCTT[TGGTGGTGGTGGTGG]GGCCCATGCTATGGGCTTTTGTGAAGAATTAAGGGT	AGAGGGAGGATAGAGGGAGAGAT	60.069	ACCCTTAATTCTTCACAAAAGCC	59.9	122
Unigene20938_Chinese_chive_451_3	TGGTGGTGGTGGTGG	TGG(3*5)	389	15	TTTGTTGGTGGATATAAGAGGGAGGATAGAGGGAGAGATTGGGACTTTTCCATATCAGAAAGGGAGTGGGAGGTTGAATGGAGGCTT[TGGTGGTGGTGGTGG]GGCCCATGCTATGGGCTTTTGTGAAGAATTAAGGGT	TTTGTTGGTGGATATAAGAGGGA	59.724	ACCCTTAATTCTTCACAAAAGCC	59.9	138
Unigene20938_Chinese_chive_451_4	TGGTGGTGGTGGTGG	TGG(3*5)	389	15	GTGAGGTTGAGATGTTTGTTGGTGGATATAAGAGGGAGGATAGAGGGAGAGATTGGGACTTTTCCATATCAGAAAGGGAGTGGGAGGTTGAATGGAGGCTT[TGGTGGTGGTGGTGG]GGCCCATGCTATGGGCTTTTGTGAAGAATTAAGGGT	GTGAGGTTGAGATGTTTGTTGGT	60.316	ACCCTTAATTCTTCACAAAAGCC	59.9	152
Unigene20938_Chinese_chive_451_5	TGGTGGTGGTGGTGG	TGG(3*5)	389	15	GTGGTGAGGTTGAGATGTTTGTTGGTGGATATAAGAGGGAGGATAGAGGGAGAGATTGGGACTTTTCCATATCAGAAAGGGAGTGGGAGGTTGAATGGAGGCTT[TGGTGGTGGTGGTGG]GGCCCATGCTATGGGCTTTTGTGAAGAATTAAGGGT	GTGGTGAGGTTGAGATGTTTGTT	60.316	ACCCTTAATTCTTCACAAAAGCC	59.9	155
Unigene21061_Chinese_chive_452_1	GAAGAAGAAGAAGAAGAA	GAA(3*6)	258	18	CAAAAACACCAGCAAAAGAAAACAAGAAAAAGGTAACAAT[GAAGAAGAAGAAGAAGAA]GATGGAGATGAAGAAGAGGAGAAAGATGCAGTGATACCTGAAATAGTAACAAACAGAATGATGAAAAGAATGGGACTGTCAG	CAAAAACACCAGCAAAAGAAAAC	60.063	CTGACAGTCCCATTCTTTTCATC	59.99	140
Unigene21061_Chinese_chive_452_2	GAAGAAGAAGAAGAAGAA	GAA(3*6)	258	18	AAAACACCAGCAAAAGAAAACAAGAAAAAGGTAACAAT[GAAGAAGAAGAAGAAGAA]GATGGAGATGAAGAAGAGGAGAAAGATGCAG	AAAACACCAGCAAAAGAAAACAA	60.063	CTGCATCTTTCTCCTCTTCTTCA	60.137	87
Unigene21061_Chinese_chive_452_3	GAAGAAGAAGAAGAAGAA	GAA(3*6)	258	18	AAAAACACCAGCAAAAGAAAACAAGAAAAAGGTAACAAT[GAAGAAGAAGAAGAAGAA]GATGGAGATGAAGAAGAGGAGAAAGATGCAG	AAAAACACCAGCAAAAGAAAACA	60.063	CTGCATCTTTCTCCTCTTCTTCA	60.137	88
Unigene21061_Chinese_chive_452_4	GAAGAAGAAGAAGAAGAA	GAA(3*6)	258	18	CAAAAACACCAGCAAAAGAAAACAAGAAAAAGGTAACAAT[GAAGAAGAAGAAGAAGAA]GATGGAGATGAAGAAGAGGAGAAAGATGCAG	CAAAAACACCAGCAAAAGAAAAC	60.063	CTGCATCTTTCTCCTCTTCTTCA	60.137	89
Unigene21061_Chinese_chive_452_5	GAAGAAGAAGAAGAAGAA	GAA(3*6)	258	18	ACAAAAACACCAGCAAAAGAAAACAAGAAAAAGGTAACAAT[GAAGAAGAAGAAGAAGAA]GATGGAGATGAAGAAGAGGAGAAAGATGCAG	ACAAAAACACCAGCAAAAGAAAA	60.063	CTGCATCTTTCTCCTCTTCTTCA	60.137	90
Unigene21126_Chinese_chive_453_1	CAGCAGCAGCAGCAGCAG	CAG(3*6)	217	18	ACTTGAAAAACCCGACCAGATCACATCCGACGCCTGGGTCGATAGGATGCGAGCGTCCTCACCCACTCGCTCCAATGCCACACTCATCTCCTCCGCTCCCGACGGCAGTAA[CAGCAGCAGCAGCAGCAG]CTTGATTTGGATGAAGAAACATCC	ACTTGAAAAACCCGACCAGAT	59.856	GGATGTTTCTTCATCCAAATCAA	60.177	153
Unigene21126_Chinese_chive_453_2	CAGCAGCAGCAGCAGCAG	CAG(3*6)	217	18	CTCCAATGCCACACTCATCTCCTCCGCTCCCGACGGCAGTAA[CAGCAGCAGCAGCAGCAG]CTTGATTTGGATGAAGAAACATCCGTCGGCTCTTGACATGTTCGACGATATCATATATTCAGCGGAAGGAAAA	CTCCAATGCCACACTCATCTC	60.672	TTTTCCTTCCGCTGAATATATGA	59.947	133
Unigene21126_Chinese_chive_453_3	CAGCAGCAGCAGCAGCAG	CAG(3*6)	217	18	AAAAACCCGACCAGATCACATCCGACGCCTGGGTCGATAGGATGCGAGCGTCCTCACCCACTCGCTCCAATGCCACACTCATCTCCTCCGCTCCCGACGGCAGTAA[CAGCAGCAGCAGCAGCAG]CTTGATTTGGATGAAGAAACATCC	AAAAACCCGACCAGATCACAT	60.604	GGATGTTTCTTCATCCAAATCAA	60.177	148
Unigene21126_Chinese_chive_453_4	CAGCAGCAGCAGCAGCAG	CAG(3*6)	217	18	CAATGCCACACTCATCTCCTCCGCTCCCGACGGCAGTAA[CAGCAGCAGCAGCAGCAG]CTTGATTTGGATGAAGAAACATCC	CAATGCCACACTCATCTCCTC	60.672	GGATGTTTCTTCATCCAAATCAA	60.177	81
Unigene21126_Chinese_chive_453_5	CAGCAGCAGCAGCAGCAG	CAG(3*6)	217	18	CTCCAATGCCACACTCATCTCCTCCGCTCCCGACGGCAGTAA[CAGCAGCAGCAGCAGCAG]CTTGATTTGGATGAAGAAACATCC	CTCCAATGCCACACTCATCTC	60.672	GGATGTTTCTTCATCCAAATCAA	60.177	84
Unigene21171_Chinese_chive_454_1	TTCTTCTTCTTCTTC	TTC(3*5)	405	15	GCGCTGAATTTTACATAAACCTGAGGGAATCTTGACAGCTTCAGCAGCTCAGAGAAAGT[TTCTTCTTCTTCTTC]ATTTAATGGTGGTTTACAAAAAGCCATATGATCGAGTAACACAATAGTTGATGGGAATTCAGTGCATAACTC	GCGCTGAATTTTACATAAACCTG	60.038	GAGTTATGCACTGAATTCCCATC	59.855	146
Unigene21171_Chinese_chive_454_2	TTCTTCTTCTTCTTC	TTC(3*5)	405	15	GCGCTGAATTTTACATAAACCTGAGGGAATCTTGACAGCTTCAGCAGCTCAGAGAAAGT[TTCTTCTTCTTCTTC]ATTTAATGGTGGTTTACAAAAAGCCATATG	GCGCTGAATTTTACATAAACCTG	60.038	CATATGGCTTTTTGTAAACCACC	59.672	104
Unigene21171_Chinese_chive_454_3	TTCTTCTTCTTCTTC	TTC(3*5)	405	15	TAAACCTGAGGGAATCTTGACAGCTTCAGCAGCTCAGAGAAAGT[TTCTTCTTCTTCTTC]ATTTAATGGTGGTTTACAAAAAGCCATATGATCGAGTAACACAATAGTTGATGGGAATTCAGTGCATAACTC	TAAACCTGAGGGAATCTTGACAG	59.64	GAGTTATGCACTGAATTCCCATC	59.855	131
Unigene21171_Chinese_chive_454_4	TTCTTCTTCTTCTTC	TTC(3*5)	405	15	GCGCTGAATTTTACATAAACCTGAGGGAATCTTGACAGCTTCAGCAGCTCAGAGAAAGT[TTCTTCTTCTTCTTC]ATTTAATGGTGGTTTACAAAAAGCCA	GCGCTGAATTTTACATAAACCTG	60.038	TGGCTTTTTGTAAACCACCATTA	60.595	100
Unigene21171_Chinese_chive_454_5	TTCTTCTTCTTCTTC	TTC(3*5)	405	15	GCGCTGAATTTTACATAAACCTGAGGGAATCTTGACAGCTTCAGCAGCTCAGAGAAAGT[TTCTTCTTCTTCTTC]ATTTAATGGTGGTTTACAAAAAGCCATATGATCGAGTAACACAATAGTTGATGGGAATTCAGTGC	GCGCTGAATTTTACATAAACCTG	60.038	GCACTGAATTCCCATCAACTATT	59.389	139
Unigene21236_Chinese_chive_455_1	AGGAGGAGGAGGAGGAGG	AGG(3*6)	848	18	TCGGGACAAGTCTACCTTGATAAATGCTATATTAGCTATAATTATTATCCTAATGGTGTGCCTCATGGAGGTGATGGTGGTGGTCTGGGAGGTGGTGGCAT[AGGAGGAGGAGGAGGAGG]ACAAACAGGGAAAACAGTAGCCATT	TCGGGACAAGTCTACCTTGATAA	60.008	AATGGCTACTGTTTTCCCTGTTT	60.274	144
Unigene21236_Chinese_chive_455_2	AGGAGGAGGAGGAGGAGG	AGG(3*6)	848	18	CTCGGGACAAGTCTACCTTGATAAATGCTATATTAGCTATAATTATTATCCTAATGGTGTGCCTCATGGAGGTGATGGTGGTGGTCTGGGAGGTGGTGGCAT[AGGAGGAGGAGGAGGAGG]ACAAACAGGGAAAACAGTAGCCATT	CTCGGGACAAGTCTACCTTGATA	59.661	AATGGCTACTGTTTTCCCTGTTT	60.274	145
Unigene21236_Chinese_chive_455_3	AGGAGGAGGAGGAGGAGG	AGG(3*6)	848	18	TCGGGACAAGTCTACCTTGATAAATGCTATATTAGCTATAATTATTATCCTAATGGTGTGCCTCATGGAGGTGATGGTGGTGGTCTGGGAGGTGGTGGCAT[AGGAGGAGGAGGAGGAGG]ACAAACAGGGAAAACAGTAGCCATTGT	TCGGGACAAGTCTACCTTGATAA	60.008	ACAATGGCTACTGTTTTCCCTGT	61.135	146
Unigene21236_Chinese_chive_455_4	AGGAGGAGGAGGAGGAGG	AGG(3*6)	848	18	TCGGGACAAGTCTACCTTGATAAATGCTATATTAGCTATAATTATTATCCTAATGGTGTGCCTCATGGAGGTGATGGTGGTGGTCTGGGAGGTGGTGGCAT[AGGAGGAGGAGGAGGAGG]ACAAACAGGGAAAACAGTAGCCATTG	TCGGGACAAGTCTACCTTGATAA	60.008	CAATGGCTACTGTTTTCCCTGT	60.405	145
Unigene21236_Chinese_chive_455_5	AGGAGGAGGAGGAGGAGG	AGG(3*6)	848	18	TCGGGACAAGTCTACCTTGATAAATGCTATATTAGCTATAATTATTATCCTAATGGTGTGCCTCATGGAGGTGATGGTGGTGGTCTGGGAGGTGGTGGCAT[AGGAGGAGGAGGAGGAGG]ACAAACAGGGAAAACAGTAGCCATTGT	TCGGGACAAGTCTACCTTGATAA	60.008	ACAATGGCTACTGTTTTCCCTG	60.405	146
Unigene21263_Chinese_chive_456_1	TCTTCTTCTTCTTCT	TCT(3*5)	295	15	TTCCAAAACCCAAACACTACAATTACAATTCTAGATTCAGTCCGAGCTCCAGCTTC[TCTTCTTCTTCTTCT]TCGCCTAATCAAATTAATTCTTCTAATTCAAGTAGTTATGCATCGAGACCGTACTC	TTCCAAAACCCAAACACTACAAT	59.675	GAGTACGGTCTCGATGCATAACT	59.693	127
Unigene21263_Chinese_chive_456_2	TCTTCTTCTTCTTCT	TCT(3*5)	295	15	ATTCCAAAACCCAAACACTACAATTACAATTCTAGATTCAGTCCGAGCTCCAGCTTC[TCTTCTTCTTCTTCT]TCGCCTAATCAAATTAATTCTTCTAATTCAAGTAGTTATGCATCGAGACCGTACTC	ATTCCAAAACCCAAACACTACAA	59.675	GAGTACGGTCTCGATGCATAACT	59.693	128
Unigene21263_Chinese_chive_456_3	TCTTCTTCTTCTTCT	TCT(3*5)	295	15	AATTCCAAAACCCAAACACTACAATTACAATTCTAGATTCAGTCCGAGCTCCAGCTTC[TCTTCTTCTTCTTCT]TCGCCTAATCAAATTAATTCTTCTAATTCAAGTAGTTATGCATCGAGACCGTACTC	AATTCCAAAACCCAAACACTACA	59.675	GAGTACGGTCTCGATGCATAACT	59.693	129
Unigene21263_Chinese_chive_456_4	TCTTCTTCTTCTTCT	TCT(3*5)	295	15	ACAATTCTAGATTCAGTCCGAGCTCCAGCTTC[TCTTCTTCTTCTTCT]TCGCCTAATCAAATTAATTCTTCTAATTCAAGTAGTTATGCATCGAGACCGTACTCGAACTATTCTAGAAGGGAGGTTAAGTACGAGAAGAGGAAAGTTACGTTTGATGACG	ACAATTCTAGATTCAGTCCGAGC	58.929	CGTCATCAAACGTAACTTTCCTC	60.048	159
Unigene21263_Chinese_chive_456_5	TCTTCTTCTTCTTCT	TCT(3*5)	295	15	TTCCAAAACCCAAACACTACAATTACAATTCTAGATTCAGTCCGAGCTCCAGCTTC[TCTTCTTCTTCTTCT]TCGCCTAATCAAATTAATTCTTCTAATTCAAGTAGTTATGCATCGAGACCG	TTCCAAAACCCAAACACTACAAT	59.675	CGGTCTCGATGCATAACTACTTG	61.025	122
Unigene21543_Chinese_chive_457_1	GAAGAAGAAGAAGAA	GAA(3*5)	503	15	AGTAGCTGTACTGGAAGCAGCATCGGATCGTATTCCAGGAGCGTCAGCGATGCT[GAAGAAGAAGAAGAA]GACTACGATGAGGGAGACGAGCTCGATGATTGGGAAACCATTGCCGACGCACTCTCTACGTCTCCAAACAACG	AGTAGCTGTACTGGAAGCAGCAT	59.642	CGTTGTTTGGAGACGTAGAGAGT	59.861	142
Unigene21543_Chinese_chive_457_2	GAAGAAGAAGAAGAA	GAA(3*5)	503	15	GTAGCAGCATCACCAGTAGCTGTACTGGAAGCAGCATCGGATCGTATTCCAGGAGCGTCAGCGATGCT[GAAGAAGAAGAAGAA]GACTACGATGAGGGAGACGAGCTCGATGATTGGGAAACCATTGCCGACGCACTCTCTACGTCTCCAAACAACG	GTAGCAGCATCACCAGTAGCTGT	60.884	CGTTGTTTGGAGACGTAGAGAGT	59.861	156
Unigene21543_Chinese_chive_457_3	GAAGAAGAAGAAGAA	GAA(3*5)	503	15	ACAGTAGCAGCATCACCAGTAGCTGTACTGGAAGCAGCATCGGATCGTATTCCAGGAGCGTCAGCGATGCT[GAAGAAGAAGAAGAA]GACTACGATGAGGGAGACGAGCTCGATGATTGGGAAACCATTGCCGACGCACTCTCTACGTCTCCAAACAACG	ACAGTAGCAGCATCACCAGTAGC	60.884	CGTTGTTTGGAGACGTAGAGAGT	59.861	159
Unigene21543_Chinese_chive_457_4	GAAGAAGAAGAAGAA	GAA(3*5)	503	15	AGTAGCTGTACTGGAAGCAGCATCGGATCGTATTCCAGGAGCGTCAGCGATGCT[GAAGAAGAAGAAGAA]GACTACGATGAGGGAGACGAGCTCGATGATTGGGAAACCATTGCCGACGCACTCTCTACGTCTCCAAACAA	AGTAGCTGTACTGGAAGCAGCAT	59.642	TTGTTTGGAGACGTAGAGAGTGC	60.836	140
Unigene21543_Chinese_chive_457_5	GAAGAAGAAGAAGAA	GAA(3*5)	503	15	AGCAGCATCACCAGTAGCTGTACTGGAAGCAGCATCGGATCGTATTCCAGGAGCGTCAGCGATGCT[GAAGAAGAAGAAGAA]GACTACGATGAGGGAGACGAGCTCGATGATTGGGAAACCATTGCCGACGCACTCTCTACGTCTCCAAACAACG	AGCAGCATCACCAGTAGCTGTA	60.103	CGTTGTTTGGAGACGTAGAGAGT	59.861	154
Unigene21587_Chinese_chive_458_1	GGAGGAGGAGGAGGA	GGA(3*5)	1292	15	CCCCTCTCCAAGACACATTATTATGCTTCGGAATCTTCCCGGACCTCTGCGCGTTGAAGAACATCAGCGCCTTGTGCAACGCCACCGTATAGTTATCGGGAGGG[GGAGGAGGAGGAGGA]TGCCTCGGCAGAAGTTTTGCTAGCAATACGGCAAATCCAGA	CCCCTCTCCAAGACACATTATTA	59.381	TCTGGATTTGCCGTATTGCTA	60.594	160
Unigene21587_Chinese_chive_458_2	GGAGGAGGAGGAGGA	GGA(3*5)	1292	15	CAAGACACATTATTATGCTTCGGAATCTTCCCGGACCTCTGCGCGTTGAAGAACATCAGCGCCTTGTGCAACGCCACCGTATAGTTATCGGGAGGG[GGAGGAGGAGGAGGA]TGCCTCGGCAGAAGTTTTGCTAGCAATACGGCAAATCCAGAAAGG	CAAGACACATTATTATGCTTCGG	58.71	CCTTTCTGGATTTGCCGTATT	60.318	156
Unigene21587_Chinese_chive_458_3	GGAGGAGGAGGAGGA	GGA(3*5)	1292	15	CAAGACACATTATTATGCTTCGGAATCTTCCCGGACCTCTGCGCGTTGAAGAACATCAGCGCCTTGTGCAACGCCACCGTATAGTTATCGGGAGGG[GGAGGAGGAGGAGGA]TGCCTCGGCAGAAGTTTTGCTAGCAATACGGCAAATCCAGAAAGG	CAAGACACATTATTATGCTTCGGA	60.374	CCTTTCTGGATTTGCCGTATT	60.318	156
Unigene21587_Chinese_chive_458_4	GGAGGAGGAGGAGGA	GGA(3*5)	1292	15	CAAGACACATTATTATGCTTCGGAATCTTCCCGGACCTCTGCGCGTTGAAGAACATCAGCGCCTTGTGCAACGCCACCGTATAGTTATCGGGAGGG[GGAGGAGGAGGAGGA]TGCCTCGGCAGAAGTTTTGCTAGCAATACGGCAAATCCAGAAAG	CAAGACACATTATTATGCTTCGG	58.71	CTTTCTGGATTTGCCGTATTG	59.595	155
Unigene21587_Chinese_chive_458_5	GGAGGAGGAGGAGGA	GGA(3*5)	1292	15	CAAGACACATTATTATGCTTCGGAATCTTCCCGGACCTCTGCGCGTTGAAGAACATCAGCGCCTTGTGCAACGCCACCGTATAGTTATCGGGAGGG[GGAGGAGGAGGAGGA]TGCCTCGGCAGAAGTTTTGCTAGCAATACGGCAAATCCAGAAAG	CAAGACACATTATTATGCTTCGGA	60.374	CTTTCTGGATTTGCCGTATTG	59.595	155
Unigene21597_Chinese_chive_459_1	GAAGAAGAAGAAGAA	GAA(3*5)	228	15	GTATTACCCTCGCTCTGACTCCTCCCCATCACCAAATCCTTCATGCTCCACCTCCCT[GAAGAAGAAGAAGAA]GTGGTTCCGGTAGAATTACTCTTCATGCTCTTCTTACCGTCGTTCGGCGTCCATACGCAGTAACTATCTGAAGGAACGCCCT	GTATTACCCTCGCTCTGACTCCT	60.162	AGGGCGTTCCTTCAGATAGTTAC	60.037	154
Unigene21597_Chinese_chive_459_2	GAAGAAGAAGAAGAA	GAA(3*5)	228	15	GTATTACCCTCGCTCTGACTCCTCCCCATCACCAAATCCTTCATGCTCCACCTCCCT[GAAGAAGAAGAAGAA]GTGGTTCCGGTAGAATTACTCTTCATGCTCTTCTTACCGTCGTTCGGCGTCCATACGCAGTAACTATCTGAAGGAACG	GTATTACCCTCGCTCTGACTCCT	60.162	CGTTCCTTCAGATAGTTACTGCG	60.314	150
Unigene21597_Chinese_chive_459_3	GAAGAAGAAGAAGAA	GAA(3*5)	228	15	GTATTACCCTCGCTCTGACTCCTCCCCATCACCAAATCCTTCATGCTCCACCTCCCT[GAAGAAGAAGAAGAA]GTGGTTCCGGTAGAATTACTCTTCATGC	GTATTACCCTCGCTCTGACTCCT	60.162	GCATGAAGAGTAATTCTACCGGA	59.643	100
Unigene21597_Chinese_chive_459_4	GAAGAAGAAGAAGAA	GAA(3*5)	228	15	TCACTTTTGGATTTGACGGTATTACCCTCGCTCTGACTCCTCCCCATCACCAAATCCTTCATGCTCCACCTCCCT[GAAGAAGAAGAAGAA]GTGGTTCCGGTAGAATTACTCTTCATGC	TCACTTTTGGATTTGACGGTATT	59.765	GCATGAAGAGTAATTCTACCGGA	59.643	118
Unigene21597_Chinese_chive_459_5	GAAGAAGAAGAAGAA	GAA(3*5)	228	15	TTCACTTTTGGATTTGACGGTATTACCCTCGCTCTGACTCCTCCCCATCACCAAATCCTTCATGCTCCACCTCCCT[GAAGAAGAAGAAGAA]GTGGTTCCGGTAGAATTACTCTTCATGC	TTCACTTTTGGATTTGACGGTAT	59.765	GCATGAAGAGTAATTCTACCGGA	59.643	119
Unigene21609_Chinese_chive_460_1	TCTCTCTCTCTCTCTC	TC(2*8)	405	16	CCCATATCTAGCATTTCCACGTATTTCCCCATTGTTCGTATGATT[TCTCTCTCTCTCTCTC]TTTGGCTCTCTTTTTTGAATTATTTCAAGCGATTGTAGATTTAAAAGAGGAGGAGAGAAAGAGAAAGGCAGACGAGGATAT	CCCATATCTAGCATTTCCACGTA	60.226	ATATCCTCGTCTGCCTTTCTCTT	59.775	142
Unigene21609_Chinese_chive_460_2	TCTCTCTCTCTCTCTC	TC(2*8)	405	16	CCCATATCTAGCATTTCCACGTATTTCCCCATTGTTCGTATGATT[TCTCTCTCTCTCTCTC]TTTGGCTCTCTTTTTTGAATTATTTCAAGCGATTGTAGATTTAAAAGAGGAGGAGAGAAAGAGAAAGGCAGACGAGGATATT	CCCATATCTAGCATTTCCACGTA	60.226	AATATCCTCGTCTGCCTTTCTCT	59.775	143
Unigene21609_Chinese_chive_460_3	TCTCTCTCTCTCTCTC	TC(2*8)	405	16	CCCATATCTAGCATTTCCACGTATTTCCCCATTGTTCGTATGATT[TCTCTCTCTCTCTCTC]TTTGGCTCTCTTTTTTGAATTATTTCAAGCGATTGTAGATTTAAAAGAGGAGGAGAGAAAGAGAAAGGCAGACGAGGATATTAAAAAGG	CCCATATCTAGCATTTCCACGTA	60.226	CCTTTTTAATATCCTCGTCTGCC	60.32	150
Unigene21609_Chinese_chive_460_4	TCTCTCTCTCTCTCTC	TC(2*8)	405	16	CCCATATCTAGCATTTCCACGTATTTCCCCATTGTTCGTATGATT[TCTCTCTCTCTCTCTC]TTTGGCTCTCTTTTTTGAATTATTTCAAGCGATTGTAGATTTAAAAGAGGAGGAGAGAAAGAGAAAGGCAGAC	CCCATATCTAGCATTTCCACGTA	60.226	GTCTGCCTTTCTCTTTCTCTCCT	59.672	134
Unigene21609_Chinese_chive_460_5	TCTCTCTCTCTCTCTC	TC(2*8)	405	16	CACTCCCATATCTAGCATTTCCACGTATTTCCCCATTGTTCGTATGATT[TCTCTCTCTCTCTCTC]TTTGGCTCTCTTTTTTGAATTATTTCAAGCGATTGTAGATTTAAAAGAGGAGGAGAGAAAGAGAAAGGCAGACGAGGATAT	CACTCCCATATCTAGCATTTCCA	60.338	ATATCCTCGTCTGCCTTTCTCTT	59.775	146
Unigene21620_Chinese_chive_461_1	GCCGCCGCCGCCGCCGCC	GCC(3*6)	829	18	CAGTATCTGCAGACTTCGGCTGGGAATGGGATGCCTTTCATGTTTCCTGGAAACTCTCT[GCCGCCGCCGCCGCCGCC]TGGCAGCATGCAACCACCTCTGCCTCCACTGCAGCCACCTGTACTGCCACCTCAGCAACAGCTGGAGTCTTT	CAGTATCTGCAGACTTCGGCT	59.653	AAAGACTCCAGCTGTTGCTGA	60.186	149
Unigene21620_Chinese_chive_461_2	GCCGCCGCCGCCGCCGCC	GCC(3*6)	829	18	AATGGGATGCCTTTCATGTTTCCTGGAAACTCTCT[GCCGCCGCCGCCGCCGCC]TGGCAGCATGCAACCACCTCTGCCTCCACTGCAGCCACCTGTACTGCCACCTCAGCAACAGCTGGAGTCTTTGGGTT	AATGGGATGCCTTTCATGTTT	60.557	AACCCAAAGACTCCAGCTGTT	60.16	130
Unigene21620_Chinese_chive_461_3	GCCGCCGCCGCCGCCGCC	GCC(3*6)	829	18	AATGGGATGCCTTTCATGTTTCCTGGAAACTCTCT[GCCGCCGCCGCCGCCGCC]TGGCAGCATGCAACCACCTCTGCCTCCACTGCAGCCACCTGTACTGCCACCTCAGCAACAGCTGGAGTCTTT	AATGGGATGCCTTTCATGTTT	60.557	AAAGACTCCAGCTGTTGCTGA	60.186	125
Unigene21620_Chinese_chive_461_4	GCCGCCGCCGCCGCCGCC	GCC(3*6)	829	18	ATGCCTTTCATGTTTCCTGGAAACTCTCT[GCCGCCGCCGCCGCCGCC]TGGCAGCATGCAACCACCTCTGCCTCCACTGCAGCCACCTGTACTGCCACCTCAGCAACAGCTGGAGTCTTTGGGTT	ATGCCTTTCATGTTTCCTGG	59.933	AACCCAAAGACTCCAGCTGTT	60.16	124
Unigene21620_Chinese_chive_461_5	GCCGCCGCCGCCGCCGCC	GCC(3*6)	829	18	ATGGGATGCCTTTCATGTTTCCTGGAAACTCTCT[GCCGCCGCCGCCGCCGCC]TGGCAGCATGCAACCACCTCTGCCTCCACTGCAGCCACCTGTACTGCCACCTCAGCAACAGCTGGAGTCTTTGGGTT	ATGGGATGCCTTTCATGTTTC	61.068	AACCCAAAGACTCCAGCTGTT	60.16	129
Unigene21656_Chinese_chive_462_1	GAGGAGGAGGAGGAG	GAG(3*5)	436	15	AGGTGATGACGTATCCTCGTTT[GAGGAGGAGGAGGAG]AATGTGACGTATCCATTTTATACGGAGGGGTCGAAGGAGCTGTTGGAAGCTAGGAAGGATATCTGGA	AGGTGATGACGTATCCTCGTTT	59.892	TCCAGATATCCTTCCTAGCTTCC	60.069	104
Unigene21656_Chinese_chive_462_2	GAGGAGGAGGAGGAG	GAG(3*5)	436	15	AAGGTGATGACGTATCCTCGTTT[GAGGAGGAGGAGGAG]AATGTGACGTATCCATTTTATACGGAGGGGTCGAAGGAGCTGTTGGAAGCTAGGAAGGATATCTGGA	AAGGTGATGACGTATCCTCGTTT	61.11	TCCAGATATCCTTCCTAGCTTCC	60.069	105
Unigene21656_Chinese_chive_462_3	GAGGAGGAGGAGGAG	GAG(3*5)	436	15	ATCGAAGGTGATGACGTATCCTCGTTT[GAGGAGGAGGAGGAG]AATGTGACGTATCCATTTTATACGGAGGGGTCGAAGGAGCTGTTGGAAGCTAGGAAGGATATCTGGA	ATCGAAGGTGATGACGTATCCT	59.855	TCCAGATATCCTTCCTAGCTTCC	60.069	109
Unigene21656_Chinese_chive_462_4	GAGGAGGAGGAGGAG	GAG(3*5)	436	15	AGGTGATGACGTATCCTCGTTT[GAGGAGGAGGAGGAG]AATGTGACGTATCCATTTTATACGGAGGGGTCGAAGGAGCTGTTGGAAGCTAGGAAGGATATCTGGAGGTATTCG	AGGTGATGACGTATCCTCGTTT	59.892	CGAATACCTCCAGATATCCTTCC	60.174	112
Unigene21656_Chinese_chive_462_5	GAGGAGGAGGAGGAG	GAG(3*5)	436	15	AGGTGATGACGTATCCTCGTTT[GAGGAGGAGGAGGAG]AATGTGACGTATCCATTTTATACGGAGGGGTCGAAGGAGCTGTTGGAAGCTAGGAAGGATATCTGGAGGTATTCGG	AGGTGATGACGTATCCTCGTTT	59.892	CCGAATACCTCCAGATATCCTTC	60.174	113
Unigene21666_Chinese_chive_463_1	CTTCTTCTTCTTCTT	CTT(3*5)	151	15	TCTTTACCTTCTCCTTCGTTTCCAAAGCAAATTACTAAATTGCCTTCTTCAA[CTTCTTCTTCTTCTT]TGTCGTGGTCATCTTCGGTACCTAATTCGAAATCGCTAGCCTGCAACTTCAATGCCAGCTCTTCTACTACGCTTGGTC	TCTTTACCTTCTCCTTCGTTTCC	60.115	GACCAAGCGTAGTAGAAGAGCTG	59.746	145
Unigene21666_Chinese_chive_463_2	CTTCTTCTTCTTCTT	CTT(3*5)	151	15	ATTTGTTCGAATGTCGTCTCCTATGCTTCTTTACCTTCTCCTTCGTTTCCAAAGCAAATTACTAAATTGCCTTCTTCAA[CTTCTTCTTCTTCTT]TGTCGTGGTCATCTTCGGTACCTAATTCGA	ATTTGTTCGAATGTCGTCTCCTA	60.014	TCGAATTAGGTACCGAAGATGAC	59.515	124
Unigene21666_Chinese_chive_463_3	CTTCTTCTTCTTCTT	CTT(3*5)	151	15	TTTGTTCGAATGTCGTCTCCTATGCTTCTTTACCTTCTCCTTCGTTTCCAAAGCAAATTACTAAATTGCCTTCTTCAA[CTTCTTCTTCTTCTT]TGTCGTGGTCATCTTCGGTACCTAATTC	TTTGTTCGAATGTCGTCTCCTAT	60.014	GAATTAGGTACCGAAGATGACCA	59.385	121
Unigene21666_Chinese_chive_463_4	CTTCTTCTTCTTCTT	CTT(3*5)	151	15	ATTTGTTCGAATGTCGTCTCCTATGCTTCTTTACCTTCTCCTTCGTTTCCAAAGCAAATTACTAAATTGCCTTCTTCAA[CTTCTTCTTCTTCTT]TGTCGTGGTCATCTTCGGTACCTAATTC	ATTTGTTCGAATGTCGTCTCCTA	60.014	GAATTAGGTACCGAAGATGACCA	59.385	122
Unigene21666_Chinese_chive_463_5	CTTCTTCTTCTTCTT	CTT(3*5)	151	15	TCTTTACCTTCTCCTTCGTTTCCAAAGCAAATTACTAAATTGCCTTCTTCAA[CTTCTTCTTCTTCTT]TGTCGTGGTCATCTTCGGTACCTAATTC	TCTTTACCTTCTCCTTCGTTTCC	60.115	GAATTAGGTACCGAAGATGACCA	59.385	95
Unigene21671_Chinese_chive_464_1	CTTCTTCTTCTTCTTCTT	CTT(3*6)	440	18	CATATTCCCCTTCTTCGTTTTCTTCATCTTCATCTTCTTTCATTACTATGTCAAG[CTTCTTCTTCTTCTTCTT]TTTCATCTTCTCGGTTTGCTTTTTAACTATTGTTTTTGTCTTCGATGATTGTG	CATATTCCCCTTCTTCGTTTTCT	59.861	CACAATCATCGAAGACAAAAACA	60.025	126
Unigene21671_Chinese_chive_464_2	CTTCTTCTTCTTCTTCTT	CTT(3*6)	440	18	CACATACATATTCCCCTTCTTCGTTTTCTTCATCTTCATCTTCTTTCATTACTATGTCAAG[CTTCTTCTTCTTCTTCTT]TTTCATCTTCTCGGTTTGCTTTTTAACTATTGTTTTTGTCTTCGATGATTGTG	CACATACATATTCCCCTTCTTCG	59.745	CACAATCATCGAAGACAAAAACA	60.025	132
Unigene21671_Chinese_chive_464_3	CTTCTTCTTCTTCTTCTT	CTT(3*6)	440	18	TTGTGTAAAGCCAGGTCTTTGTTCGTGCGAAAGCTCATGCTACATTGATCAATATCACATACATATTCCCCTTCTTCGTTTTCTTCATCTTCATCTTCTTTCATTACTATGTCAAG[CTTCTTCTTCTTCTTCTT]TTTCATCTTCTCGGTTTGCTTTTTAA	TTGTGTAAAGCCAGGTCTTTGTT	60.082	TTAAAAAGCAAACCGAGAAGATG	59.79	160
Unigene21671_Chinese_chive_464_4	CTTCTTCTTCTTCTTCTT	CTT(3*6)	440	18	TTGTGTAAAGCCAGGTCTTTGTTCGTGCGAAAGCTCATGCTACATTGATCAATATCACATACATATTCCCCTTCTTCGTTTTCTTCATCTTCATCTTCTTTCATTACTATGTCAAG[CTTCTTCTTCTTCTTCTT]TTTCATCTTCTCGGTTTGCTTTTTA	TTGTGTAAAGCCAGGTCTTTGTT	60.082	TAAAAAGCAAACCGAGAAGATGA	60.238	159
Unigene21671_Chinese_chive_464_5	CTTCTTCTTCTTCTTCTT	CTT(3*6)	440	18	CTTGTGTAAAGCCAGGTCTTTGTTCGTGCGAAAGCTCATGCTACATTGATCAATATCACATACATATTCCCCTTCTTCGTTTTCTTCATCTTCATCTTCTTTCATTACTATGTCAAG[CTTCTTCTTCTTCTTCTT]TTTCATCTTCTCGGTTTGCTTTTTA	CTTGTGTAAAGCCAGGTCTTTGT	59.74	TAAAAAGCAAACCGAGAAGATGA	60.238	160
Unigene21765_Chinese_chive_465_1	AAGAAGAAGAAGAAG	AAG(3*5)	578	15	CACATGGAGTTCCATAAGCAGATGGAAGGGCAATCAGCTGCAGCTGAAGCACCTTCAGCTTCAAAAGCGAAGGCTTCAAAA[AAGAAGAAGAAGAAG]AGTAATGATCTTACATATGATATTCTTGGCTGGGTAATTCTTGCAGTAGGTGT	CACATGGAGTTCCATAAGCAGAT	60.387	ACACCTACTGCAAGAATTACCCA	59.941	149
Unigene21765_Chinese_chive_465_2	AAGAAGAAGAAGAAG	AAG(3*5)	578	15	CACATGGAGTTCCATAAGCAGATGGAAGGGCAATCAGCTGCAGCTGAAGCACCTTCAGCTTCAAAAGCGAAGGCTTCAAAA[AAGAAGAAGAAGAAG]AGTAATGATCTTACATATGATATTCTTGGCTGGGTAATTCTTGCAGTAGGTG	CACATGGAGTTCCATAAGCAGAT	60.387	CACCTACTGCAAGAATTACCCAG	60.062	148
Unigene21765_Chinese_chive_465_3	AAGAAGAAGAAGAAG	AAG(3*5)	578	15	CACATGGAGTTCCATAAGCAGATGGAAGGGCAATCAGCTGCAGCTGAAGCACCTTCAGCTTCAAAAGCGAAGGCTTCAAAA[AAGAAGAAGAAGAAG]AGTAATGATCTTACATATGATATTCTTGGCTGGGTAATTCTTGCAGTAGGTGTTTTTGC	CACATGGAGTTCCATAAGCAGAT	60.387	GCAAAAACACCTACTGCAAGAAT	59.721	155
Unigene21765_Chinese_chive_465_4	AAGAAGAAGAAGAAG	AAG(3*5)	578	15	CACATGGAGTTCCATAAGCAGATGGAAGGGCAATCAGCTGCAGCTGAAGCACCTTCAGCTTCAAAAGCGAAGGCTTCAAAA[AAGAAGAAGAAGAAG]AGTAATGATCTTACATATGATATTCTTGGCTGGGTAATTCTTG	CACATGGAGTTCCATAAGCAGAT	60.387	CAAGAATTACCCAGCCAAGAATA	59.528	139
Unigene21765_Chinese_chive_465_5	AAGAAGAAGAAGAAG	AAG(3*5)	578	15	CACATGGAGTTCCATAAGCAGATGGAAGGGCAATCAGCTGCAGCTGAAGCACCTTCAGCTTCAAAAGCGAAGGCTTCAAAA[AAGAAGAAGAAGAAG]AGTAATGATCTTACATATGATATTCTTGGCTGGGTAATTC	CACATGGAGTTCCATAAGCAGAT	60.387	GAATTACCCAGCCAAGAATATCA	59.369	136
Unigene21882_Chinese_chive_466_1	TTCTTCTTCTTCTTC	TTC(3*5)	319	15	AGACTCGGGATGTTCATCTTGTATGCTCCTGCTGCTGTGGCGGCGACTTGT[TTCTTCTTCTTCTTC]CCCGATTTTGATTTTGATTTCAGAACTAAATTGCTCGCTTTTCTGCTCGCTCTTCATTTTGCCAAAAGGGTCTTTGAGGTCTTGTC	AGACTCGGGATGTTCATCTTGTA	60.012	GACAAGACCTCAAAGACCCTTTT	60.029	152
Unigene21882_Chinese_chive_466_2	TTCTTCTTCTTCTTC	TTC(3*5)	319	15	ACTCGGGATGTTCATCTTGTATGCTCCTGCTGCTGTGGCGGCGACTTGT[TTCTTCTTCTTCTTC]CCCGATTTTGATTTTGATTTCAGAACTAAATTGCTCGCTTTTCTGCTCGCTCTTCATTTTGCCAAAAGGGTCTTTGAGGTCTTGTC	ACTCGGGATGTTCATCTTGTATG	60.256	GACAAGACCTCAAAGACCCTTTT	60.029	150
Unigene21882_Chinese_chive_466_3	TTCTTCTTCTTCTTC	TTC(3*5)	319	15	TTACTATCTCAAGCAGACTCGGGATGTTCATCTTGTATGCTCCTGCTGCTGTGGCGGCGACTTGT[TTCTTCTTCTTCTTC]CCCGATTTTGATTTTGATTTCAGA	TTACTATCTCAAGCAGACTCGGG	59.92	TCTGAAATCAAAATCAAAATCGG	60.292	104
Unigene21882_Chinese_chive_466_4	TTCTTCTTCTTCTTC	TTC(3*5)	319	15	AGACTCGGGATGTTCATCTTGTATGCTCCTGCTGCTGTGGCGGCGACTTGT[TTCTTCTTCTTCTTC]CCCGATTTTGATTTTGATTTCAGAACTAAATTGCTCGCTTTT	AGACTCGGGATGTTCATCTTGTA	60.012	AAAAGCGAGCAATTTAGTTCTGA	59.589	108
Unigene21882_Chinese_chive_466_5	TTCTTCTTCTTCTTC	TTC(3*5)	319	15	AGACTCGGGATGTTCATCTTGTATGCTCCTGCTGCTGTGGCGGCGACTTGT[TTCTTCTTCTTCTTC]CCCGATTTTGATTTTGATTTCAGAACTAAATTGCTCGCTTTTC	AGACTCGGGATGTTCATCTTGTA	60.012	GAAAAGCGAGCAATTTAGTTCTG	59.589	109
Unigene21918_Chinese_chive_467_1	TCGTCGTCGTCGTCG	TCG(3*5)	192	15	CTCCGATTCACTCTCAATTCATCCACTCTCAACAAACCCACA[TCGTCGTCGTCGTCG]TCATCACAAAATTTGGAGGAGAGTCTGAAGGTT	CTCCGATTCACTCTCAATTCATC	60.089	AACCTTCAGACTCTCCTCCAAAT	59.651	90
Unigene21918_Chinese_chive_467_2	TCGTCGTCGTCGTCG	TCG(3*5)	192	15	TCTCCGATTCACTCTCAATTCATCCACTCTCAACAAACCCACA[TCGTCGTCGTCGTCG]TCATCACAAAATTTGGAGGAGAGTCTGAAGGTT	TCTCCGATTCACTCTCAATTCAT	60.089	AACCTTCAGACTCTCCTCCAAAT	59.651	91
Unigene21918_Chinese_chive_467_3	TCGTCGTCGTCGTCG	TCG(3*5)	192	15	TTGTACCTCTCTCACCCAATCATCTTTTTCTTCTTCAAACCAAACCCCTAACAATCCAAAGGCCCAATCTCCGATTCACTCTCAATTCATCCACTCTCAACAAACCCACA[TCGTCGTCGTCGTCG]TCATCACAAAATTTGGAGGAGAGTCTGAAGGTT	TTGTACCTCTCTCACCCAATCAT	59.878	AACCTTCAGACTCTCCTCCAAAT	59.651	158
Unigene21918_Chinese_chive_467_4	TCGTCGTCGTCGTCG	TCG(3*5)	192	15	CTCCGATTCACTCTCAATTCATCCACTCTCAACAAACCCACA[TCGTCGTCGTCGTCG]TCATCACAAAATTTGGAGGAGAGTCTGAAGGTTCTAAAGAATGCTGC	CTCCGATTCACTCTCAATTCATC	60.089	GCAGCATTCTTTAGAACCTTCAG	59.573	104
Unigene21918_Chinese_chive_467_5	TCGTCGTCGTCGTCG	TCG(3*5)	192	15	TCTCCGATTCACTCTCAATTCATCCACTCTCAACAAACCCACA[TCGTCGTCGTCGTCG]TCATCACAAAATTTGGAGGAGAGTCTGAAGGTTCTAAAGAATGCTGC	TCTCCGATTCACTCTCAATTCAT	60.089	GCAGCATTCTTTAGAACCTTCAG	59.573	105
Unigene21926_Chinese_chive_468_1	GAAGAAGAAGAAGAA	GAA(3*5)	295	15	CCACTTCTCAATTAGTTCAACCGATCGAG[GAAGAAGAAGAAGAA]TTCGATTTGAATTCAAATACAAGCGAAGAAGGTTCAGCATTTTCACCTAACGAAGAATTTATTCACACCACTACCCAAACAGAGAATC	CCACTTCTCAATTAGTTCAACCG	60.042	GATTCTCTGTTTGGGTAGTGGTG	59.914	132
Unigene21926_Chinese_chive_468_2	GAAGAAGAAGAAGAA	GAA(3*5)	295	15	CCACTTCTCAATTAGTTCAACCGATCGAG[GAAGAAGAAGAAGAA]TTCGATTTGAATTCAAATACAAGCGAAGAAGGTTCAGCATTTTCACCTAACGAAGAATTTATTCACACCACTACCCAAACAGAGAATCAAGCTC	CCACTTCTCAATTAGTTCAACCG	60.042	GAGCTTGATTCTCTGTTTGGGTA	59.776	138
Unigene21926_Chinese_chive_468_3	GAAGAAGAAGAAGAA	GAA(3*5)	295	15	CCACTTCTCAATTAGTTCAACCGATCGAG[GAAGAAGAAGAAGAA]TTCGATTTGAATTCAAATACAAGCGAAGAAGGTTCAGCATTTTCACCTAACGAAGAATTTATTCACACCACTACCCAAACAGAGAATCAAGCTCTTG	CCACTTCTCAATTAGTTCAACCG	60.042	CAAGAGCTTGATTCTCTGTTTGG	60.41	141
Unigene21926_Chinese_chive_468_4	GAAGAAGAAGAAGAA	GAA(3*5)	295	15	CCACTTCTCAATTAGTTCAACCGATCGAG[GAAGAAGAAGAAGAA]TTCGATTTGAATTCAAATACAAGCGAAGAAGGTTCAGCATTTTCACCT	CCACTTCTCAATTAGTTCAACCG	60.042	AGGTGAAAATGCTGAACCTTCTT	60.509	92
Unigene21926_Chinese_chive_468_5	GAAGAAGAAGAAGAA	GAA(3*5)	295	15	CCACTTCTCAATTAGTTCAACCGATCGAG[GAAGAAGAAGAAGAA]TTCGATTTGAATTCAAATACAAGCGAAGAAGGTTCAGCATTTTCACCTAACGAA	CCACTTCTCAATTAGTTCAACCG	60.042	TTCGTTAGGTGAAAATGCTGAAC	60.514	98
Unigene22081_Chinese_chive_469_1	TGCTGCTGCTGCTGC	TGC(3*5)	770	15	TCATTTTGACTATCTTCACCGCTGCTTGCTTCATTAATGGCTGCATTTTCCTCTTCCATATGCTTCTGCTTCAGCTCT[TGCTGCTGCTGCTGC]CTCTGATGCTGTTCATCGCTTTCTATCGTGCCGTCATTGTCATGTTCGATCTGAG	TCATTTTGACTATCTTCACCGCT	60.143	CTCAGATCGAACATGACAATGAC	59.612	148
Unigene22081_Chinese_chive_469_2	TGCTGCTGCTGCTGC	TGC(3*5)	770	15	TCATTTTGACTATCTTCACCGCTGCTTGCTTCATTAATGGCTGCATTTTCCTCTTCCATATGCTTCTGCTTCAGCTCT[TGCTGCTGCTGCTGC]CTCTGATGCTGTTCATCGCTTTCTATCGTGCCGTCATTGTCATGTTCGATCTGAGAC	TCATTTTGACTATCTTCACCGCT	60.143	GTCTCAGATCGAACATGACAATG	59.612	150
Unigene22081_Chinese_chive_469_3	TGCTGCTGCTGCTGC	TGC(3*5)	770	15	CATATGCTTCTGCTTCAGCTCT[TGCTGCTGCTGCTGC]CTCTGATGCTGTTCATCGCTTTCTATCGTGCCGTCATTGTCATGTTCGATCTGAG	CATATGCTTCTGCTTCAGCTCTT	60.183	CTCAGATCGAACATGACAATGAC	59.612	92
Unigene22081_Chinese_chive_469_4	TGCTGCTGCTGCTGC	TGC(3*5)	770	15	CATATGCTTCTGCTTCAGCTCT[TGCTGCTGCTGCTGC]CTCTGATGCTGTTCATCGCTTTCTATCGTGCCGTCATTGTCATGTTCGATCTGAGAC	CATATGCTTCTGCTTCAGCTCTT	60.183	GTCTCAGATCGAACATGACAATG	59.612	94
Unigene22081_Chinese_chive_469_5	TGCTGCTGCTGCTGC	TGC(3*5)	770	15	ATTAATGGCTGCATTTTCCTCTTCCATATGCTTCTGCTTCAGCTCT[TGCTGCTGCTGCTGC]CTCTGATGCTGTTCATCGCTTTCTATC	ATTAATGGCTGCATTTTCCTCTT	60.327	GATAGAAAGCGATGAACAGCATC	60.245	88
Unigene22134_Chinese_chive_470_1	GAAGAAGAAGAAGAA	GAA(3*5)	1272	15	GAGTTGGAGCGAGAGTGAGACTGGGAGCGGGAACGAGAGTGGCGTTTG[GAAGAAGAAGAAGAA]TCTCGAGTTAGGGTTTTGATGGCATGGTTGTTATT	GAGTTGGAGCGAGAGTGAGACT	60.199	AATAACAACCATGCCATCAAAAC	60.003	98
Unigene22134_Chinese_chive_470_2	GAAGAAGAAGAAGAA	GAA(3*5)	1272	15	GAGTTGGAGCGAGAGTGAGACTGGGAGCGGGAACGAGAGTGGCGTTTG[GAAGAAGAAGAAGAA]TCTCGAGTTAGGGTTTTGATGGCATGGTTGTTATTTGGGGGATTTTTCAGGGGATCTTCGGGAAAGGTGTGTATTT	GAGTTGGAGCGAGAGTGAGACT	60.199	AAATACACACCTTTCCCGAAGAT	60.121	139
Unigene22134_Chinese_chive_470_3	GAAGAAGAAGAAGAA	GAA(3*5)	1272	15	GAGTTGGAGCGAGAGTGAGACTGGGAGCGGGAACGAGAGTGGCGTTTG[GAAGAAGAAGAAGAA]TCTCGAGTTAGGGTTTTGATGGCATGGTTGTTATTT	GAGTTGGAGCGAGAGTGAGACT	60.199	AAATAACAACCATGCCATCAAAA	60.453	99
Unigene22134_Chinese_chive_470_4	GAAGAAGAAGAAGAA	GAA(3*5)	1272	15	GTCGGAGAGGAGGTTAAAGTGATCGGGGCCAGAACAAGGGTACGGGCTGTGCGATCGAGAGCGGGAGTTGGAGCGAGAGTGAGACTGGGAGCGGGAACGAGAGTGGCGTTTG[GAAGAAGAAGAAGAA]TCTCGAGTTAGGGTTTTGATGGCATG	GTCGGAGAGGAGGTTAAAGTGAT	60.015	CATGCCATCAAAACCCTAACTC	60.721	153
Unigene22134_Chinese_chive_470_5	GAAGAAGAAGAAGAA	GAA(3*5)	1272	15	GAGAGGAGGTTAAAGTGATCGGGGCCAGAACAAGGGTACGGGCTGTGCGATCGAGAGCGGGAGTTGGAGCGAGAGTGAGACTGGGAGCGGGAACGAGAGTGGCGTTTG[GAAGAAGAAGAAGAA]TCTCGAGTTAGGGTTTTGATGGCATGGTTGTTATT	GAGAGGAGGTTAAAGTGATCGG	59.236	AATAACAACCATGCCATCAAAAC	60.003	158
Unigene22169_Chinese_chive_471_1	GACGACGACGACGAC	GAC(3*5)	244	15	TGAAACCTTTAAGGCATGTCACTTATAGCAGCGATGAG[GACGACGACGACGAC]GATGATGTTTTTGGAATTGAAGATGTAGATGATGCTAAAGCTATTGATATAATTGCTCATGCTGAAAATATTGAAGG	TGAAACCTTTAAGGCATGTCACT	60.048	CCTTCAATATTTTCAGCATGAGC	60.108	130
Unigene22169_Chinese_chive_471_2	GACGACGACGACGAC	GAC(3*5)	244	15	GCTCCGTGTTATAAGGGAAGATTTGAAACCTTTAAGGCATGTCACTTATAGCAGCGATGAG[GACGACGACGACGAC]GATGATGTTTTTGGAATTGAAGATGTAGATGATGCTAAAGCTATTGATATAATTGCTCATGCTGAAAATATTGAAGG	GCTCCGTGTTATAAGGGAAGATT	59.886	CCTTCAATATTTTCAGCATGAGC	60.108	153
Unigene22169_Chinese_chive_471_3	GACGACGACGACGAC	GAC(3*5)	244	15	TGAAACCTTTAAGGCATGTCACTTATAGCAGCGATGAG[GACGACGACGACGAC]GATGATGTTTTTGGAATTGAAGATGTAGATGATGCTAAAGCTATTGATATAATTGCTCATGCTGAAAATATTGAAGGAAAGC	TGAAACCTTTAAGGCATGTCACT	60.048	GCTTTCCTTCAATATTTTCAGCA	59.761	135
Unigene22169_Chinese_chive_471_4	GACGACGACGACGAC	GAC(3*5)	244	15	TGAAACCTTTAAGGCATGTCACTTATAGCAGCGATGAG[GACGACGACGACGAC]GATGATGTTTTTGGAATTGAAGATGTAGATGATGCTAAAGCTATTGATATAATTGCTCATGCTGAAAATATTGAAGGAAAGCA	TGAAACCTTTAAGGCATGTCACT	60.048	TGCTTTCCTTCAATATTTTCAGC	59.761	136
Unigene22169_Chinese_chive_471_5	GACGACGACGACGAC	GAC(3*5)	244	15	TGAAACCTTTAAGGCATGTCACTTATAGCAGCGATGAG[GACGACGACGACGAC]GATGATGTTTTTGGAATTGAAGATGTAGATGATGCTAAAGCTATTGATATAATTGCTCATGCTGAAAATATTGAA	TGAAACCTTTAAGGCATGTCACT	60.048	TTCAATATTTTCAGCATGAGCAA	59.746	128
Unigene22303_Chinese_chive_472_1	ATCATCATCATCATC	ATC(3*5)	449	15	CTAACCCTCAACCTGAATCCTCTTCCATGAAGCCTGAACCTAACACTCCTTCATAGATATAGACCAATAAT[ATCATCATCATCATC]TTCTTTTGTCAAAGGAGGAAAAAAAAAAGATTGCAAAAAAGAAAAAGGGGAAAGAGGAATCT	CTAACCCTCAACCTGAATCCTCT	60.009	AGATTCCTCTTTCCCCTTTTTCT	59.964	148
Unigene22303_Chinese_chive_472_2	ATCATCATCATCATC	ATC(3*5)	449	15	ACTAACCCTCAACCTGAATCCTCTTCCATGAAGCCTGAACCTAACACTCCTTCATAGATATAGACCAATAAT[ATCATCATCATCATC]TTCTTTTGTCAAAGGAGGAAAAAAAAAAGATTGCAAAAAAGAAAAAGGGGAAAGAGGAATCT	ACTAACCCTCAACCTGAATCCTC	59.888	AGATTCCTCTTTCCCCTTTTTCT	59.964	149
Unigene22303_Chinese_chive_472_3	ATCATCATCATCATC	ATC(3*5)	449	15	CTAACCCTCAACCTGAATCCTCTTCCATGAAGCCTGAACCTAACACTCCTTCATAGATATAGACCAATAAT[ATCATCATCATCATC]TTCTTTTGTCAAAGGAGGAAAAAAAAAAGATTGCAAAAAAGAAAAAGGGGAAAGAGGAAT	CTAACCCTCAACCTGAATCCTCT	60.009	ATTCCTCTTTCCCCTTTTTCTTT	59.852	146
Unigene22303_Chinese_chive_472_4	ATCATCATCATCATC	ATC(3*5)	449	15	AAGCCTGAACCTAACACTCCTTCATAGATATAGACCAATAAT[ATCATCATCATCATC]TTCTTTTGTCAAAGGAGGAAAAAAAAAAGATTGCAAAAAAGAAAAAGGGGAAAGAGGAATCT	AAGCCTGAACCTAACACTCCTTC	60.175	AGATTCCTCTTTCCCCTTTTTCT	59.964	119
Unigene22303_Chinese_chive_472_5	ATCATCATCATCATC	ATC(3*5)	449	15	GAAGCCTGAACCTAACACTCCTTCATAGATATAGACCAATAAT[ATCATCATCATCATC]TTCTTTTGTCAAAGGAGGAAAAAAAAAAGATTGCAAAAAAGAAAAAGGGGAAAGAGGAATCT	GAAGCCTGAACCTAACACTCCTT	60.175	AGATTCCTCTTTCCCCTTTTTCT	59.964	120
Unigene22377_Chinese_chive_473_1	TCATCATCATCATCATCA	TCA(3*6)	307	18	CCAAACACGACAAAGAACTTAAAAATCAAAAACAAACAATCAAAACATAACAAAGGAAAACATAAACAAGTGGATGTCAACTAGATTGAGTAGCCG[TCATCATCATCATCATCA]CCATCATGATCGTTAGCATAGATAATCACATCTATTCGGGCTTGT	CCAAACACGACAAAGAACTTAAAA	59.628	ACAAGCCCGAATAGATGTGATTA	59.877	159
Unigene22377_Chinese_chive_473_2	TCATCATCATCATCATCA	TCA(3*6)	307	18	CAAAGGAAAACATAAACAAGTGGATGTCAACTAGATTGAGTAGCCG[TCATCATCATCATCATCA]CCATCATGATCGTTAGCATAGATAATCACATCTATTCGGGCTTGT	CAAAGGAAAACATAAACAAGTGGA	59.469	ACAAGCCCGAATAGATGTGATTA	59.877	109
Unigene22377_Chinese_chive_473_3	TCATCATCATCATCATCA	TCA(3*6)	307	18	CCAAACACGACAAAGAACTTAAAAATCAAAAACAAACAATCAAAACATAACAAAGGAAAACATAAACAAGTGGATGTCAACTAGATTGAGTAGCCG[TCATCATCATCATCATCA]CCATCATGATCGTTAGCATAGATAATCACATCTATTCGGGCTTGT	CCAAACACGACAAAGAACTTAAA	58.405	ACAAGCCCGAATAGATGTGATTA	59.877	159
Unigene22377_Chinese_chive_473_4	TCATCATCATCATCATCA	TCA(3*6)	307	18	GATGTCAACTAGATTGAGTAGCCG[TCATCATCATCATCATCA]CCATCATGATCGTTAGCATAGATAATCACATCTATTCGGGCTTGT	GATGTCAACTAGATTGAGTAGCCG	59.351	ACAAGCCCGAATAGATGTGATTA	59.877	87
Unigene22377_Chinese_chive_473_5	TCATCATCATCATCATCA	TCA(3*6)	307	18	ACCAAACACGACAAAGAACTTAAAAATCAAAAACAAACAATCAAAACATAACAAAGGAAAACATAAACAAGTGGATGTCAACTAGATTGAGTAGCCG[TCATCATCATCATCATCA]CCATCATGATCGTTAGCATAGATAATCACATCTATTCGGGCTTGT	ACCAAACACGACAAAGAACTTAAA	59.18	ACAAGCCCGAATAGATGTGATTA	59.877	160
Unigene22503_Chinese_chive_474_1	GAAGAAGAAGAAGAA	GAA(3*5)	163	15	CTCTACTTTCTCAATCACCCCCTCCCCTAATACAAACCCAAAAATTTGAATCCGAAGACAAAATCAAAATT[GAAGAAGAAGAAGAA]GGAATAAAGAAGGAAGACATAACGGTTCC	CTCTACTTTCTCAATCACCCCCT	60.009	GGAACCGTTATGTCTTCCTTCTT	59.894	115
Unigene22503_Chinese_chive_474_2	GAAGAAGAAGAAGAA	GAA(3*5)	163	15	TTAATCAAATTTGTCCACAACCCCTCGAAAATCCTCTACTTTCTCAATCACCCCCTCCCCTAATACAAACCCAAAAATTTGAATCCGAAGACAAAATCAAAATT[GAAGAAGAAGAAGAA]GGAATAAAGAAGGAAGACATAACGGTTCC	TTAATCAAATTTGTCCACAACCC	59.977	GGAACCGTTATGTCTTCCTTCTT	59.894	148
Unigene22503_Chinese_chive_474_3	GAAGAAGAAGAAGAA	GAA(3*5)	163	15	ATTTGAATCCGAAGACAAAATCAAAATT[GAAGAAGAAGAAGAA]GGAATAAAGAAGGAAGACATAACGGTTCCATCAATTCAACCCCCAAACGAGGAACCTACTAATGAAATACCATTATCCAGATCCACCATAAA	ATTTGAATCCGAAGACAAAATCA	59.836	TTTATGGTGGATCTGGATAATGG	59.922	135
Unigene22503_Chinese_chive_474_4	GAAGAAGAAGAAGAA	GAA(3*5)	163	15	TCCCCTAATACAAACCCAAAAATTTGAATCCGAAGACAAAATCAAAATT[GAAGAAGAAGAAGAA]GGAATAAAGAAGGAAGACATAACGGTTCC	TCCCCTAATACAAACCCAAAAAT	59.849	GGAACCGTTATGTCTTCCTTCTT	59.894	93
Unigene22503_Chinese_chive_474_5	GAAGAAGAAGAAGAA	GAA(3*5)	163	15	CTCTACTTTCTCAATCACCCCCTCCCCTAATACAAACCCAAAAATTTGAATCCGAAGACAAAATCAAAATT[GAAGAAGAAGAAGAA]GGAATAAAGAAGGAAGACATAACGGTTCCATCAATTCAACCCCCAAACGAGGAACCTACTAATGA	CTCTACTTTCTCAATCACCCCCT	60.009	TCATTAGTAGGTTCCTCGTTTGG	59.548	151
Unigene22547_Chinese_chive_475_2	AGGAGGAGGAGGAGGAGG	AGG(3*6)	987	18	GGTCGGTTTTCTGAAGTAGAGGTGAGTGATGGAGGAAGTGA[AGGAGGAGGAGGAGGAGG]AAGGAGAAGGAAGGACGCAGAGTGACGAGAAGGAAGAGGAGAGAGAATGGAGAGAAGCCATCAAAAGAGGGGAGAAACAAAAAGAGAGAAA	GGTCGGTTTTCTGAAGTAGAGGT	60.049	TTTCTCTCTTTTTGTTTCTCCCC	60.095	150
Unigene22694_Chinese_chive_476_1	ACTACTACTACTACT	ACT(3*5)	883	15	ACGACATAGTAGGGGTGCAACTAGAATTATCGAACTTGAGGTTCATTCC[ACTACTACTACTACT]CCTCTTAAACATCTCGGATTGAAGCTTCATCTGATGCTGAATCTGATGAATTCTTTGG	ACGACATAGTAGGGGTGCAACTA	59.961	CCAAAGAATTCATCAGATTCAGC	60.089	122
Unigene22694_Chinese_chive_476_2	ACTACTACTACTACT	ACT(3*5)	883	15	ACGACATAGTAGGGGTGCAACTAGAATTATCGAACTTGAGGTTCATTCC[ACTACTACTACTACT]CCTCTTAAACATCTCGGATTGAAGC	ACGACATAGTAGGGGTGCAACTA	59.961	GCTTCAATCCGAGATGTTTAAGA	59.75	89
Unigene22694_Chinese_chive_476_3	ACTACTACTACTACT	ACT(3*5)	883	15	ACGACATAGTAGGGGTGCAACTAGAATTATCGAACTTGAGGTTCATTCC[ACTACTACTACTACT]CCTCTTAAACATCTCGGATTGAAGCTTC	ACGACATAGTAGGGGTGCAACTA	59.961	GAAGCTTCAATCCGAGATGTTTA	59.75	92
Unigene22694_Chinese_chive_476_4	ACTACTACTACTACT	ACT(3*5)	883	15	ACGACATAGTAGGGGTGCAACTAGAATTATCGAACTTGAGGTTCATTCC[ACTACTACTACTACT]CCTCTTAAACATCTCGGATTGAAGCTTCATCTGATGCTGAATCTGATGAATTCTTTGGTTGGTGTTCTGTTG	ACGACATAGTAGGGGTGCAACTA	59.961	CAACAGAACACCAACCAAAGAAT	60.301	136
Unigene22694_Chinese_chive_476_5	ACTACTACTACTACT	ACT(3*5)	883	15	TAGTGGACGACATAGTAGGGGTGCAACTAGAATTATCGAACTTGAGGTTCATTCC[ACTACTACTACTACT]CCTCTTAAACATCTCGGATTGAAGCTTCATCTGATGCTGAATCTGATGAATTCTTTGG	TAGTGGACGACATAGTAGGGGTG	60.301	CCAAAGAATTCATCAGATTCAGC	60.089	128
Unigene22694_Chinese_chive_477_1	CTGTTGCTGTTGCTGTTGCTGTTG	CTGTTG(6*4)	964	24	TCCTCTTAAACATCTCGGATTGAAGCTTCATCTGATGCTGAATCTGATGAATTCTTTGGTTGGTGTT[CTGTTGCTGTTGCTGTTGCTGTTG]CTGGTGGTGATAATATTGAAAATTATGTGACGATGAAGAAGCTAATTGC	TCCTCTTAAACATCTCGGATTGA	60.082	GCAATTAGCTTCTTCATCGTCAC	60.277	140
Unigene22694_Chinese_chive_477_2	CTGTTGCTGTTGCTGTTGCTGTTG	CTGTTG(6*4)	964	24	TCCTCTTAAACATCTCGGATTGAAGCTTCATCTGATGCTGAATCTGATGAATTCTTTGGTTGGTGTT[CTGTTGCTGTTGCTGTTGCTGTTG]CTGGTGGTGATAATATTGAAAATTATGTGACGATGAAGAAGCTAATTGCT	TCCTCTTAAACATCTCGGATTGA	60.082	AGCAATTAGCTTCTTCATCGTCA	60.397	141
Unigene22694_Chinese_chive_477_3	CTGTTGCTGTTGCTGTTGCTGTTG	CTGTTG(6*4)	964	24	TCTTAAACATCTCGGATTGAAGCTTCATCTGATGCTGAATCTGATGAATTCTTTGGTTGGTGTT[CTGTTGCTGTTGCTGTTGCTGTTG]CTGGTGGTGATAATATTGAAAATTATGTGACGATGAAGAAGCTAATTGC	TCTTAAACATCTCGGATTGAAGC	59.75	GCAATTAGCTTCTTCATCGTCAC	60.277	137
Unigene22694_Chinese_chive_477_4	CTGTTGCTGTTGCTGTTGCTGTTG	CTGTTG(6*4)	964	24	GATGAATTCTTTGGTTGGTGTT[CTGTTGCTGTTGCTGTTGCTGTTG]CTGGTGGTGATAATATTGAAAATTATGTGACGATGAAGAAGCTAATTGC	GATGAATTCTTTGGTTGGTGTTC	59.739	GCAATTAGCTTCTTCATCGTCAC	60.277	95
Unigene22694_Chinese_chive_477_5	CTGTTGCTGTTGCTGTTGCTGTTG	CTGTTG(6*4)	964	24	TCCTCTTAAACATCTCGGATTGAAGCTTCATCTGATGCTGAATCTGATGAATTCTTTGGTTGGTGTT[CTGTTGCTGTTGCTGTTGCTGTTG]CTGGTGGTGATAATATTGAAAATTATGTGACGATGAAGAAGCTAATTGCTC	TCCTCTTAAACATCTCGGATTGA	60.082	GAGCAATTAGCTTCTTCATCGTC	59.541	142
Unigene22791_Chinese_chive_478_1	GATGATGATGATGAT	GAT(3*5)	509	15	TACTCTTCCATTGCTTCATTTG[GATGATGATGATGAT]ATCTCATACAGCGACATTGGTGGTATTCCTGGGCAGCTCCTTGAGAGGAATGCTAATATTTTCAAGAAAATATCTGGTCATCTTTCCAGTTTACAGACCG	TACTCTTCCATTGCTTCATTTGG	60.476	CGGTCTGTAAACTGGAAAGATGA	60.519	137
Unigene22791_Chinese_chive_478_2	GATGATGATGATGAT	GAT(3*5)	509	15	TACTCTTCCATTGCTTCATTTG[GATGATGATGATGAT]ATCTCATACAGCGACATTGGTGGTATTCCTGGGCAGCTCCTTGAGAGGAATGCTAATATTTTCAAGAAAATATCTGGTCATCTTTCCAGTTTACAGACCGA	TACTCTTCCATTGCTTCATTTGG	60.476	TCGGTCTGTAAACTGGAAAGATG	60.519	138
Unigene22791_Chinese_chive_478_3	GATGATGATGATGAT	GAT(3*5)	509	15	TACTCTTCCATTGCTTCATTTG[GATGATGATGATGAT]ATCTCATACAGCGACATTGGTGGTATTCCTGGGCAGCTCCTTGAGAGGAATGCTAATA	TACTCTTCCATTGCTTCATTTGG	60.476	TATTAGCATTCCTCTCAAGGAGC	59.051	95
Unigene22791_Chinese_chive_478_4	GATGATGATGATGAT	GAT(3*5)	509	15	GCTAAAGTTTCATCTCACTTGGCAGCACGGTCTAATGTTCCTCCTTATACTCTTCCATTGCTTCATTTG[GATGATGATGATGAT]ATCTCATACAGCGACATTGGTGGTATTCCTGGGCAGCTCCTTGAGAGGAATGCTAATA	GCTAAAGTTTCATCTCACTTGGC	59.45	TATTAGCATTCCTCTCAAGGAGC	59.051	142
Unigene22791_Chinese_chive_478_5	GATGATGATGATGAT	GAT(3*5)	509	15	TTCCTCCTTATACTCTTCCATTGCTTCATTTG[GATGATGATGATGAT]ATCTCATACAGCGACATTGGTGGTATTCCTGGGCAGCTCCTTGAGAGGAATGCTAATATTTTCAAGAAAATATCTGGTCATCTTTCCAGTTTACAGACCG	TTCCTCCTTATACTCTTCCATTGC	59.994	CGGTCTGTAAACTGGAAAGATGA	60.519	147
Unigene22852_Chinese_chive_479_1	CCACCACCACCACCA	CCA(3*5)	472	15	GGCTTTCCACACTTAAAGCAATCACCACCTCCTCCTCCACCTCTT[CCACCACCACCACCA]TAGTCACGACCACGATCACGTCCACTGCGGTCAGAGCCACGATCACCATCTCGATCTCTGCTT	GGCTTTCCACACTTAAAGCAATC	61.299	AAGCAGAGATCGAGATGGTGAT	60.241	123
Unigene22852_Chinese_chive_479_2	CCACCACCACCACCA	CCA(3*5)	472	15	GGCTTTCCACACTTAAAGCAATCACCACCTCCTCCTCCACCTCTT[CCACCACCACCACCA]TAGTCACGACCACGATCACGTCCACTGCGGTCAGAGCCACGATCACCATCTCGATCTCTGCTT	GGCTTTCCACACTTAAAGCAAT	59.672	AAGCAGAGATCGAGATGGTGAT	60.241	123
Unigene22852_Chinese_chive_479_3	CCACCACCACCACCA	CCA(3*5)	472	15	GCTTTCCACACTTAAAGCAATCACCACCTCCTCCTCCACCTCTT[CCACCACCACCACCA]TAGTCACGACCACGATCACGTCCACTGCGGTCAGAGCCACGATCACCATCTCGATCTCTGCTT	GCTTTCCACACTTAAAGCAATCA	60.638	AAGCAGAGATCGAGATGGTGA	59.965	122
Unigene22852_Chinese_chive_479_4	CCACCACCACCACCA	CCA(3*5)	472	15	GCTTTCCACACTTAAAGCAATCACCACCTCCTCCTCCACCTCTT[CCACCACCACCACCA]TAGTCACGACCACGATCACGTCCACTGCGGTCAGAGCCACGATCACCATCTCGATCTCTGCTTC	GCTTTCCACACTTAAAGCAATCA	60.638	GAAGCAGAGATCGAGATGGTG	59.965	123
Unigene22852_Chinese_chive_479_5	CCACCACCACCACCA	CCA(3*5)	472	15	TTTCCACACTTAAAGCAATCACCACCTCCTCCTCCACCTCTT[CCACCACCACCACCA]TAGTCACGACCACGATCACGTCCACTGCGGTCAGAGCCACGATCACCATCTCGATCTCTGCTTCCTTGGGGTTGGGCCTTGTCCACAGTGATGGATC	TTTCCACACTTAAAGCAATCACC	60.389	GATCCATCACTGTGGACAAGG	60.379	154
Unigene22888_Chinese_chive_480_1	TGGTGGTGGTGGTGG	TGG(3*5)	511	15	AACTACGATTTCAAATGCTCCAATGCAAGGGAAGGAGAAATCGCCGGATCTTGATGATGGAGGCACTGGATTACCCCCAAGGGACGACGA[TGGTGGTGGTGGTGG]AGGAGGTGGTGGTGGGCCCAATTGGGGAGGTGGTTTCTTCTTCTTTGGGTTT	AACTACGATTTCAAATGCTCCAA	60.017	AAACCCAAAGAAGAAGAAACCAC	59.908	157
Unigene22888_Chinese_chive_480_2	TGGTGGTGGTGGTGG	TGG(3*5)	511	15	TCAACTACGATTTCAAATGCTCCAATGCAAGGGAAGGAGAAATCGCCGGATCTTGATGATGGAGGCACTGGATTACCCCCAAGGGACGACGA[TGGTGGTGGTGGTGG]AGGAGGTGGTGGTGGGCCCAATTGGGGAGGTGGTTTCTTCTTCTTTGGGTTT	TCAACTACGATTTCAAATGCTCC	60.484	AAACCCAAAGAAGAAGAAACCAC	59.908	159
Unigene22888_Chinese_chive_480_3	TGGTGGTGGTGGTGG	TGG(3*5)	511	15	AACTACGATTTCAAATGCTCCAATGCAAGGGAAGGAGAAATCGCCGGATCTTGATGATGGAGGCACTGGATTACCCCCAAGGGACGACGA[TGGTGGTGGTGGTGG]AGGAGGTGGTGGTGGGCCCAATTGGGGAGGTGGTTTCTTCTTCTTTGGGTTTCT	AACTACGATTTCAAATGCTCCAA	60.017	AGAAACCCAAAGAAGAAGAAACC	59.205	159
Unigene22888_Chinese_chive_480_4	TGGTGGTGGTGGTGG	TGG(3*5)	511	15	AACTACGATTTCAAATGCTCCAATGCAAGGGAAGGAGAAATCGCCGGATCTTGATGATGGAGGCACTGGATTACCCCCAAGGGACGACGA[TGGTGGTGGTGGTGG]AGGAGGTGGTGGTGGGCCCAATTGGGGAGGTGGTTTCTTCTTCTTTGGGTTTC	AACTACGATTTCAAATGCTCCAA	60.017	GAAACCCAAAGAAGAAGAAACCA	60.811	158
Unigene22888_Chinese_chive_480_5	TGGTGGTGGTGGTGG	TGG(3*5)	511	15	CTACGATTTCAAATGCTCCAATGCAAGGGAAGGAGAAATCGCCGGATCTTGATGATGGAGGCACTGGATTACCCCCAAGGGACGACGA[TGGTGGTGGTGGTGG]AGGAGGTGGTGGTGGGCCCAATTGGGGAGGTGGTTTCTTCTTCTTTGGGTTT	CTACGATTTCAAATGCTCCAATG	60.83	AAACCCAAAGAAGAAGAAACCAC	59.908	155
Unigene22894_Chinese_chive_481_1	ATATATATATAT	AT(2*6)	367	12	GGCACATTGGTTTCATAATAAGCATAA[ATATATATATAT]GCACTAAGGTTAATTGTTTGATAAGTTTGATTACTATTATGCGTGCACATTTGATTGAAAAAAGAAGAAGAAAGCTGTTGTTTCCTCGTTTGTTTGAGAT	GGCACATTGGTTTCATAATAAGC	59.766	ATCTCAAACAAACGAGGAAACAA	60.028	139
Unigene22894_Chinese_chive_481_2	ATATATATATAT	AT(2*6)	367	12	GGCACATTGGTTTCATAATAAGCATAA[ATATATATATAT]GCACTAAGGTTAATTGTTTGATAAGTTTGATTACTATTATGCGTGCACATTTGATTGAAAAAAGAAGAAGAAAGCTGTTGTTTCCTCGTTTGTTTGAGATGTGTTCA	GGCACATTGGTTTCATAATAAGC	59.766	TGAACACATCTCAAACAAACGAG	60.196	146
Unigene22894_Chinese_chive_481_3	ATATATATATAT	AT(2*6)	367	12	CGGCACATTGGTTTCATAATAAGCATAA[ATATATATATAT]GCACTAAGGTTAATTGTTTGATAAGTTTGATTACTATTATGCGTGCACATTTGATTGAAAAAAGAAGAAGAAAGCTGTTGTTTCCTCGTTTGTTTGAGAT	CGGCACATTGGTTTCATAATAAG	60.585	ATCTCAAACAAACGAGGAAACAA	60.028	140
Unigene22894_Chinese_chive_481_4	ATATATATATAT	AT(2*6)	367	12	GGCACATTGGTTTCATAATAAGCATAA[ATATATATATAT]GCACTAAGGTTAATTGTTTGATAAGTTTGATTACTATTATGCGTGCACATTTGATTGAAAAAAGAAGAAGAAAGCTGTTGTTTCCTCGTTTGTTTGAGATGT	GGCACATTGGTTTCATAATAAGC	59.766	ACATCTCAAACAAACGAGGAAAC	59.556	141
Unigene22894_Chinese_chive_481_5	ATATATATATAT	AT(2*6)	367	12	GGCACATTGGTTTCATAATAAGCATAA[ATATATATATAT]GCACTAAGGTTAATTGTTTGATAAGTTTGATTACTATTATGCGTGCACATTTGATTGAAAAAAGAAGAAGAAAGCTGTTGTTTCCTCGTTTGTTTGAGATGTGTTCAT	GGCACATTGGTTTCATAATAAGC	59.766	ATGAACACATCTCAAACAAACGA	59.531	147
Unigene22962_Chinese_chive_482_1	GAAGAAGAAGAAGAA	GAA(3*5)	664	15	ATTCCATTGATCAGGTTTTGTTGCCTAACGATCTGTTTGGAGTCAAACCACCTGCTGCTGCTCCTTCTCCTATGGTGATGCCAATGCC[GAAGAAGAAGAAGAA]GGGGGGAAGTATTCCGAAAGCAGAAGGAC	ATTCCATTGATCAGGTTTTGTTG	60.102	GTCCTTCTGCTTTCGGAATACTT	60.14	132
Unigene22962_Chinese_chive_482_2	GAAGAAGAAGAAGAA	GAA(3*5)	664	15	ATTGATCAGGTTTTGTTGCCTAACGATCTGTTTGGAGTCAAACCACCTGCTGCTGCTCCTTCTCCTATGGTGATGCCAATGCC[GAAGAAGAAGAAGAA]GGGGGGAAGTATTCCGAAAGCAGAAGGAC	ATTGATCAGGTTTTGTTGCCTAA	59.891	GTCCTTCTGCTTTCGGAATACTT	60.14	127
Unigene22962_Chinese_chive_482_3	GAAGAAGAAGAAGAA	GAA(3*5)	664	15	TGTATAGTGATTTTCCTTTGGCGGTTTATTCCATTGATCAGGTTTTGTTGCCTAACGATCTGTTTGGAGTCAAACCACCTGCTGCTGCTCCTTCTCCTATGGTGATGCCAATGCC[GAAGAAGAAGAAGAA]GGGGGGAAGTATTCCGAAAGCAGAAGGAC	TGTATAGTGATTTTCCTTTGGCG	60.361	GTCCTTCTGCTTTCGGAATACTT	60.14	159
Unigene22962_Chinese_chive_482_4	GAAGAAGAAGAAGAA	GAA(3*5)	664	15	TTGATCAGGTTTTGTTGCCTAACGATCTGTTTGGAGTCAAACCACCTGCTGCTGCTCCTTCTCCTATGGTGATGCCAATGCC[GAAGAAGAAGAAGAA]GGGGGGAAGTATTCCGAAAGCAGAAGGAC	TTGATCAGGTTTTGTTGCCTAAC	60.389	GTCCTTCTGCTTTCGGAATACTT	60.14	126
Unigene22962_Chinese_chive_482_5	GAAGAAGAAGAAGAA	GAA(3*5)	664	15	CCTAACGATCTGTTTGGAGTCAAACCACCTGCTGCTGCTCCTTCTCCTATGGTGATGCCAATGCC[GAAGAAGAAGAAGAA]GGGGGGAAGTATTCCGAAAGCAGAAGGACCGGCTTCTTCGGATAAGGCTGAGGGCAGTGATGATAAAAGCGAATCGAA	CCTAACGATCTGTTTGGAGTCAA	60.519	TTCGATTCGCTTTTATCATCACT	60.108	158
Unigene22968_Chinese_chive_483_1	CTTCTTCTTCTTCTT	CTT(3*5)	267	15	TCCGTAATGAAGAAGAGCTTCAGCATGGATTGCTTGACTTCTACTTGCTGTAATGCAACTACTTCTTCACCCA[CTTCTTCTTCTTCTT]CATCTTCTCTTGTTTGCATCGATC	TCCGTAATGAAGAAGAGCTTCAG	60.028	GATCGATGCAAACAAGAGAAGAT	59.744	112
Unigene22968_Chinese_chive_483_2	CTTCTTCTTCTTCTT	CTT(3*5)	267	15	TGCAACTTTACACTTCTTCCTCCGTAATGAAGAAGAGCTTCAGCATGGATTGCTTGACTTCTACTTGCTGTAATGCAACTACTTCTTCACCCA[CTTCTTCTTCTTCTT]CATCTTCTCTTGTTTGCATCGATC	TGCAACTTTACACTTCTTCCTCC	59.812	GATCGATGCAAACAAGAGAAGAT	59.744	132
Unigene22968_Chinese_chive_483_3	CTTCTTCTTCTTCTT	CTT(3*5)	267	15	AGCATGGATTGCTTGACTTCTACTTGCTGTAATGCAACTACTTCTTCACCCA[CTTCTTCTTCTTCTT]CATCTTCTCTTGTTTGCATCGATC	AGCATGGATTGCTTGACTTCTAC	59.803	GATCGATGCAAACAAGAGAAGAT	59.744	91
Unigene22968_Chinese_chive_483_4	CTTCTTCTTCTTCTT	CTT(3*5)	267	15	GAAAATGGTGTGAGATTATTCGGGGTGCAACTTTACACTTCTTCCTCCGTAATGAAGAAGAGCTTCAGCATGGATTGCTTGACTTCTACTTGCTGTAATGCAACTACTTCTTCACCCA[CTTCTTCTTCTTCTT]CATCTTCTCTTGTTTGCATCGATC	GAAAATGGTGTGAGATTATTCGG	59.729	GATCGATGCAAACAAGAGAAGAT	59.744	157
Unigene22968_Chinese_chive_483_5	CTTCTTCTTCTTCTT	CTT(3*5)	267	15	TCCGTAATGAAGAAGAGCTTCAGCATGGATTGCTTGACTTCTACTTGCTGTAATGCAACTACTTCTTCACCCA[CTTCTTCTTCTTCTT]CATCTTCTCTTGTTTGCATCGATCAGGTCAACGAGAAGGCGCCAAATGGTTATTTGTCCGATGGACTCATG	TCCGTAATGAAGAAGAGCTTCAG	60.028	CATGAGTCCATCGGACAAATAAC	60.607	159
Unigene23081_Chinese_chive_484_1	GACGACGACGACGAC	GAC(3*5)	1099	15	AACAACGGAATGAGAATGACAAT[GACGACGACGACGAC]GATGATGATTCTGGGAGCGCTGCCATGAATTTGAACAGCAGCGTAGGTGGAGCTTATGATGATAACACGGGTCATGCTAGGAATCCTTATACATCTGGGGATGG	AACAACGGAATGAGAATGACAAT	59.76	CCATCCCCAGATGTATAAGGATT	60.278	142
Unigene23081_Chinese_chive_484_2	GACGACGACGACGAC	GAC(3*5)	1099	15	AACAACGGAATGAGAATGACAAT[GACGACGACGACGAC]GATGATGATTCTGGGAGCGCTGCCATGAATTTGAACAGCAGCGTAGGTGGAGCTTATGATGATAACACGGGTCATGCTAGGAATCCTTATACATCTGGGGATGGAGGT	AACAACGGAATGAGAATGACAAT	59.76	ACCTCCATCCCCAGATGTATAAG	60.441	146
Unigene23081_Chinese_chive_484_3	GACGACGACGACGAC	GAC(3*5)	1099	15	AACAACGGAATGAGAATGACAAT[GACGACGACGACGAC]GATGATGATTCTGGGAGCGCTGCCATGAATTTGAACAGCAGCGTAGGTGGAGCTTATGATGATAACACGGGTCATGCTAG	AACAACGGAATGAGAATGACAAT	59.76	CTAGCATGACCCGTGTTATCATC	60.755	118
Unigene23081_Chinese_chive_484_4	GACGACGACGACGAC	GAC(3*5)	1099	15	AACAACGGAATGAGAATGACAAT[GACGACGACGACGAC]GATGATGATTCTGGGAGCGCTGCCATGAATTTGAACAGCAGCGTAGGTGGAGCTTATGATGATAACACGGGTCATGCTAGGAATCCTTATACATCTGGGGATGGAGGTT	AACAACGGAATGAGAATGACAAT	59.76	AACCTCCATCCCCAGATGTATAA	60.775	147
Unigene23081_Chinese_chive_484_5	GACGACGACGACGAC	GAC(3*5)	1099	15	GTCAACAACGGAATGAGAATGACAAT[GACGACGACGACGAC]GATGATGATTCTGGGAGCGCTGCCATGAATTTGAACAGCAGCGTAGGTGGAGCTTATGATGATAACACGGGTCATGCTAGGAATCCTTATACATCTGGGGATGG	GTCAACAACGGAATGAGAATGAC	60.777	CCATCCCCAGATGTATAAGGATT	60.278	145
Unigene23168_Chinese_chive_485_1	GGAGGAGGAGGAGGA	GGA(3*5)	192	15	CTAATTGCAACCTCAGCAAGAAGCTTACTGTAGTAAAATGTTCAAATATTATTGATAGT[GGAGGAGGAGGAGGA]GCTGTTCAAAAATTGGCTTCTTTGATCCCATTTACTGGCTTTTCTGCAGAAAAGATTTTTACTGCCATTTCTAGCGCTAC	CTAATTGCAACCTCAGCAAGAAG	60.419	GTAGCGCTAGAAATGGCAGTAAA	59.956	154
Unigene23168_Chinese_chive_485_2	GGAGGAGGAGGAGGA	GGA(3*5)	192	15	CTAATTGCAACCTCAGCAAGAAGCTTACTGTAGTAAAATGTTCAAATATTATTGATAGT[GGAGGAGGAGGAGGA]GCTGTTCAAAAATTGGCTTCTTTG	CTAATTGCAACCTCAGCAAGAAG	60.419	CAAAGAAGCCAATTTTTGAACAG	60.147	98
Unigene23168_Chinese_chive_485_3	GGAGGAGGAGGAGGA	GGA(3*5)	192	15	CTAATTGCAACCTCAGCAAGAAGCTTACTGTAGTAAAATGTTCAAATATTATTGATAGT[GGAGGAGGAGGAGGA]GCTGTTCAAAAATTGGCTTCTTTGATCCCATTTACTGGCTTTTCTGCAGAAAAGATTTTTACTGCCATTTCTAGCGCTACT	CTAATTGCAACCTCAGCAAGAAG	60.419	AGTAGCGCTAGAAATGGCAGTAA	59.63	155
Unigene23168_Chinese_chive_485_4	GGAGGAGGAGGAGGA	GGA(3*5)	192	15	CTAATTGCAACCTCAGCAAGAAGCTTACTGTAGTAAAATGTTCAAATATTATTGATAGT[GGAGGAGGAGGAGGA]GCTGTTCAAAAATTGGCTTCTTTGATCCCATTTACTGGCTTTTCTGCAGAAAAGATTTTTACTGCCATTTCTAGCGCTACTT	CTAATTGCAACCTCAGCAAGAAG	60.419	AAGTAGCGCTAGAAATGGCAGTA	59.63	156
Unigene23168_Chinese_chive_485_5	GGAGGAGGAGGAGGA	GGA(3*5)	192	15	CTAATTGCAACCTCAGCAAGAAGCTTACTGTAGTAAAATGTTCAAATATTATTGATAGT[GGAGGAGGAGGAGGA]GCTGTTCAAAAATTGGCTTCTTTGATC	CTAATTGCAACCTCAGCAAGAAG	60.419	GATCAAAGAAGCCAATTTTTGAA	59.616	101
Unigene23184_Chinese_chive_486_1	CCGCCGCCGCCGCCG	CCG(3*5)	285	15	AATCCAAATCAGATCTTTCTCCCTTCACGATATAATTAACGTTGTCCAATCTGTACAATCCATCTCCAAAGCCGCAGCCA[CCGCCGCCGCCGCCG]CAGCAATCAACGGGTGTAGGAACG	AATCCAAATCAGATCTTTCTCCC	59.804	CGTTCCTACACCCGTTGATT	59.853	119
Unigene23184_Chinese_chive_486_2	CCGCCGCCGCCGCCG	CCG(3*5)	285	15	CAGATCTTTCTCCCTTCACGATATAATTAACGTTGTCCAATCTGTACAATCCATCTCCAAAGCCGCAGCCA[CCGCCGCCGCCGCCG]CAGCAATCAACGGGTGTAGGAACG	CAGATCTTTCTCCCTTCACGATA	59.733	CGTTCCTACACCCGTTGATT	59.853	110
Unigene23184_Chinese_chive_486_3	CCGCCGCCGCCGCCG	CCG(3*5)	285	15	CAAATCAGATCTTTCTCCCTTCACGATATAATTAACGTTGTCCAATCTGTACAATCCATCTCCAAAGCCGCAGCCA[CCGCCGCCGCCGCCG]CAGCAATCAACGGGTGTAGGAACG	CAAATCAGATCTTTCTCCCTTCA	59.712	CGTTCCTACACCCGTTGATT	59.853	115
Unigene23184_Chinese_chive_486_4	CCGCCGCCGCCGCCG	CCG(3*5)	285	15	GACTGCAAACTCAAATCCAAATCAGATCTTTCTCCCTTCACGATATAATTAACGTTGTCCAATCTGTACAATCCATCTCCAAAGCCGCAGCCA[CCGCCGCCGCCGCCG]CAGCAATCAACGGGTGTAGGAAC	GACTGCAAACTCAAATCCAAATC	60	GTTCCTACACCCGTTGATTGCT	62.488	131
Unigene23184_Chinese_chive_486_5	CCGCCGCCGCCGCCG	CCG(3*5)	285	15	GACTGCAAACTCAAATCCAAATCAGATCTTTCTCCCTTCACGATATAATTAACGTTGTCCAATCTGTACAATCCATCTCCAAAGCCGCAGCCA[CCGCCGCCGCCGCCG]CAGCAATCAACGGGTGTAGGA	GACTGCAAACTCAAATCCAAATC	60	TCCTACACCCGTTGATTGCT	60.517	129
Unigene23312_Chinese_chive_487_1	TTATTATTATTATTA	TTA(3*5)	417	15	CGCATAACAGTACCCTTACAAGCATTCTATTGAACACTACTTCTGGTATGGCATCTTCTTCTTCCTCTTCTTCCTGCCTG[TTATTATTATTATTA]TTGCTGCTTTTGTTGTCCCTGCTCTTTTCCGGTGCTTGTTTTCTATTTGATGTGGTCGAGACTCC	CGCATAACAGTACCCTTACAAGC	60.089	GGAGTCTCGACCACATCAAATAG	60.012	160
Unigene23312_Chinese_chive_487_2	TTATTATTATTATTA	TTA(3*5)	417	15	CTTCTTCTTCCTCTTCTTCCTGCCTG[TTATTATTATTATTA]TTGCTGCTTTTGTTGTCCCTGCTCTTTTCCGGTGCTTGTTTTCTATTTGATGTGGTCGAGACTCC	CTTCTTCTTCCTCTTCTTCCTGC	60.135	GGAGTCTCGACCACATCAAATAG	60.012	106
Unigene23312_Chinese_chive_487_3	TTATTATTATTATTA	TTA(3*5)	417	15	ATGGCATCTTCTTCTTCCTCTTCTTCCTGCCTG[TTATTATTATTATTA]TTGCTGCTTTTGTTGTCCCTGCTCTTTTCCGGTGCTTGTTTTCTATTTGATGTGGTCGAGACTCC	ATGGCATCTTCTTCTTCCTCTTC	60.216	GGAGTCTCGACCACATCAAATAG	60.012	113
Unigene23312_Chinese_chive_487_4	TTATTATTATTATTA	TTA(3*5)	417	15	TCTGGTATGGCATCTTCTTCTTCCTCTTCTTCCTGCCTG[TTATTATTATTATTA]TTGCTGCTTTTGTTGTCCCTGCTCTTTTCCGGTGCTTGTTTTCTATTTGATGTGGTCGAGACTCC	TCTGGTATGGCATCTTCTTCTTC	59.739	GGAGTCTCGACCACATCAAATAG	60.012	119
Unigene23312_Chinese_chive_487_5	TTATTATTATTATTA	TTA(3*5)	417	15	TGAACACTACTTCTGGTATGGCATCTTCTTCTTCCTCTTCTTCCTGCCTG[TTATTATTATTATTA]TTGCTGCTTTTGTTGTCCCTGCTCTTTTCCGGTGCTTGTTTTCTATTTGATGTGGTCGAGACTCC	TGAACACTACTTCTGGTATGGCA	59.685	GGAGTCTCGACCACATCAAATAG	60.012	130
Unigene23319_Chinese_chive_488_2	AGGAGGAGGAGGAGG	AGG(3*5)	1180	15	CAAAGCTCATTAGATGTTGCTTCAGCATC[AGGAGGAGGAGGAGG]GCAAGGCAGAGAAGAGAGAGGTTTAAGAAGAACAGGGACAATGAGGTCTCAGGGCAGCGGAGGAGAGCATTCTTTTAGTT	CAAAGCTCATTAGATGTTGCTTCA	60.766	AACTAAAAGAATGCTCTCCTCCG	60.255	124
Unigene23319_Chinese_chive_488_3	AGGAGGAGGAGGAGG	AGG(3*5)	1180	15	AAAGCTCATTAGATGTTGCTTCAGCATC[AGGAGGAGGAGGAGG]GCAAGGCAGAGAAGAGAGAGGTTTAAGAAGAACAGGGACAATGAGGTCTCAGGGCAGCGGAGGAGAGCATTCTTTTAGTT	AAAGCTCATTAGATGTTGCTTCA	58.225	AACTAAAAGAATGCTCTCCTCCG	60.255	123
Unigene23319_Chinese_chive_488_5	AGGAGGAGGAGGAGG	AGG(3*5)	1180	15	AAAGCTCATTAGATGTTGCTTCAGCATC[AGGAGGAGGAGGAGG]GCAAGGCAGAGAAGAGAGAGGTTTAAGAAGAACAGGGACAATGAGGTCTCAGGGCAGCGGAGGAGAGCATTCTTTTAGTT	AAAGCTCATTAGATGTTGCTTCAG	59.144	AACTAAAAGAATGCTCTCCTCCG	60.255	123
Unigene23324_Chinese_chive_489_1	GGAGGAGGAGGAGGA	GGA(3*5)	279	15	GCAACGAGGAAAGACTAATTGTGTACACGACCGACAT[GGAGGAGGAGGAGGA]GATTAAGAGAGTTGGATGTGAGATGGAGATACATTTTCCACTTTGCGACTTCATCGGCTTCAAGAGTATGGCGACTTGCTACT	GCAACGAGGAAAGACTAATTGTG	60.176	AGTAGCAAGTCGCCATACTCTTG	59.982	135
Unigene23324_Chinese_chive_489_2	GGAGGAGGAGGAGGA	GGA(3*5)	279	15	TACAGAAGGCGTGTTTTCAAGTTGCAACGAGGAAAGACTAATTGTGTACACGACCGACAT[GGAGGAGGAGGAGGA]GATTAAGAGAGTTGGATGTGAGATGGAGATACATTTTCCACTTTGCGACTTCATCGGCTTCAAGAGTATGGCGACTTGCTACT	TACAGAAGGCGTGTTTTCAAGTT	60.208	AGTAGCAAGTCGCCATACTCTTG	59.982	158
Unigene23324_Chinese_chive_489_3	GGAGGAGGAGGAGGA	GGA(3*5)	279	15	TTACAGAAGGCGTGTTTTCAAGTTGCAACGAGGAAAGACTAATTGTGTACACGACCGACAT[GGAGGAGGAGGAGGA]GATTAAGAGAGTTGGATGTGAGATGGAGATACATTTTCCACTTTGCGACTTCATCGGCTTCAAGAGTATGGCGACTTGCTACT	TTACAGAAGGCGTGTTTTCAAGT	60.208	AGTAGCAAGTCGCCATACTCTTG	59.982	159
Unigene23324_Chinese_chive_489_4	GGAGGAGGAGGAGGA	GGA(3*5)	279	15	GCAACGAGGAAAGACTAATTGTGTACACGACCGACAT[GGAGGAGGAGGAGGA]GATTAAGAGAGTTGGATGTGAGATGGAGATACATTTTCCACTTTGCGACTTCATCGGCTTCAAGAGTATGGCGACTTGCTACTTAGGGTTGAAGGATCA	GCAACGAGGAAAGACTAATTGTG	60.176	TGATCCTTCAACCCTAAGTAGCA	60.136	151
Unigene23324_Chinese_chive_489_5	GGAGGAGGAGGAGGA	GGA(3*5)	279	15	TACAGAAGGCGTGTTTTCAAGTTGCAACGAGGAAAGACTAATTGTGTACACGACCGACAT[GGAGGAGGAGGAGGA]GATTAAGAGAGTTGGATGTGAGATGGA	TACAGAAGGCGTGTTTTCAAGTT	60.208	TCCATCTCACATCCAACTCTCTT	60.125	102
Unigene23389_Chinese_chive_490_1	ACCACCACCACCACCACC	ACC(3*6)	302	18	GAAAGCTGCAACCTTAACAAAGACGAAGAAATCCTAAA[ACCACCACCACCACCACC]GCCACCGTCATCGATAGCTCCTCTGATAATGAATCCTCA	GAAAGCTGCAACCTTAACAAAGA	59.946	TGAGGATTCATTATCAGAGGAGC	59.701	95
Unigene23389_Chinese_chive_490_2	ACCACCACCACCACCACC	ACC(3*6)	302	18	GAAAGCTGCAACCTTAACAAAGACGAAGAAATCCTAAA[ACCACCACCACCACCACC]GCCACCGTCATCGATAGCTCCTCTGATAATGAATCCTCATCAGGATTCGTCGGCGAAAAAGCGGAAGAAAATAGAGAAGTCG	GAAAGCTGCAACCTTAACAAAGA	59.946	CGACTTCTCTATTTTCTTCCGCT	60.376	138
Unigene23389_Chinese_chive_490_3	ACCACCACCACCACCACC	ACC(3*6)	302	18	GCAACCTTAACAAAGACGAAGAAATCCTAAA[ACCACCACCACCACCACC]GCCACCGTCATCGATAGCTCCTCTGATAATGAATCCTCA	GCAACCTTAACAAAGACGAAGAA	59.821	TGAGGATTCATTATCAGAGGAGC	59.701	88
Unigene23389_Chinese_chive_490_4	ACCACCACCACCACCACC	ACC(3*6)	302	18	CCCACAAAGAAAACTACAATCCAAACCTGTACACGAATCAAAACATGGCGCAAGAAAGCTGCAACCTTAACAAAGACGAAGAAATCCTAAA[ACCACCACCACCACCACC]GCCACCGTCATCGATAGCTCCTCTGATAATGAATCCTCA	CCCACAAAGAAAACTACAATCCA	60.255	TGAGGATTCATTATCAGAGGAGC	59.701	148
Unigene23389_Chinese_chive_490_5	ACCACCACCACCACCACC	ACC(3*6)	302	18	CTGCAACCTTAACAAAGACGAAGAAATCCTAAA[ACCACCACCACCACCACC]GCCACCGTCATCGATAGCTCCTCTGATAATGAATCCTCA	CTGCAACCTTAACAAAGACGAAG	60.326	TGAGGATTCATTATCAGAGGAGC	59.701	90
Unigene23450_Chinese_chive_491_1	TGTGTGTGTGTG	TG(2*6)	220	12	CACAGCAGAGGAAAAGAGTTGTTCGTGTACACTGTCATTGATCAAGTCTGTCTCTAATTGTA[TGTGTGTGTGTG]TCTTTTCTGTTTTCTTCATAATCAGAATTAGTGAATTTGTGGTATTCCCTGATTATCAGTTTCTTCCTGAGTTCCTCTTCCT	CACAGCAGAGGAAAAGAGTTGTT	59.971	AGGAAGAGGAACTCAGGAAGAAA	59.882	156
Unigene23450_Chinese_chive_491_2	TGTGTGTGTGTG	TG(2*6)	220	12	CACAGCAGAGGAAAAGAGTTGTTCGTGTACACTGTCATTGATCAAGTCTGTCTCTAATTGTA[TGTGTGTGTGTG]TCTTTTCTGTTTTCTTCATAATCAGAATTAGTGAATTTGTGGTATTCCCTGATTATCAGTTTCTTCCTGAGTTCCTCTTCC	CACAGCAGAGGAAAAGAGTTGTT	59.971	GGAAGAGGAACTCAGGAAGAAAC	59.759	155
Unigene23450_Chinese_chive_491_3	TGTGTGTGTGTG	TG(2*6)	220	12	CACAGCAGAGGAAAAGAGTTGTTCGTGTACACTGTCATTGATCAAGTCTGTCTCTAATTGTA[TGTGTGTGTGTG]TCTTTTCTGTTTTCTTCATAATCAGAATTAGTGAATTTGTGGTATTCCCTGA	CACAGCAGAGGAAAAGAGTTGTT	59.971	TCAGGGAATACCACAAATTCACT	59.755	126
Unigene23450_Chinese_chive_491_4	TGTGTGTGTGTG	TG(2*6)	220	12	CAGAGGAAAAGAGTTGTTCGTGTACACTGTCATTGATCAAGTCTGTCTCTAATTGTA[TGTGTGTGTGTG]TCTTTTCTGTTTTCTTCATAATCAGAATTAGTGAATTTGTGGTATTCCCTGATTATCAGTTTCTTCCTGAGTTCCTCTTCCT	CAGAGGAAAAGAGTTGTTCGTGT	59.84	AGGAAGAGGAACTCAGGAAGAAA	59.882	151
Unigene23450_Chinese_chive_491_5	TGTGTGTGTGTG	TG(2*6)	220	12	CAGAGGAAAAGAGTTGTTCGTGTACACTGTCATTGATCAAGTCTGTCTCTAATTGTA[TGTGTGTGTGTG]TCTTTTCTGTTTTCTTCATAATCAGAATTAGTGAATTTGTGGTATTCCCTGATTATCAGTTTCTTCCTGAGTTCCTCTTCC	CAGAGGAAAAGAGTTGTTCGTGT	59.84	GGAAGAGGAACTCAGGAAGAAAC	59.759	150
Unigene23456_Chinese_chive_492_1	GTTGTTGTTGTTGTT	GTT(3*5)	201	15	GATGTTGTTATAATCGGCAGGAATATGACTCTGCCCAAGCAACGTCTCGATAGTGTTTGCACCATCATCATTGTG[GTTGTTGTTGTTGTT]GTAGTTGCTGCTGCTATTGTTTCCACTGTTGTTG	GATGTTGTTATAATCGGCAGGAA	60.214	CAACAACAGTGGAAACAATAGCA	60.082	124
Unigene23456_Chinese_chive_492_2	GTTGTTGTTGTTGTT	GTT(3*5)	201	15	GATGTTGTTATAATCGGCAGGAATATGACTCTGCCCAAGCAACGTCTCGATAGTGTTTGCACCATCATCATTGTG[GTTGTTGTTGTTGTT]GTAGTTGCTGCTGCTATTGTTTCCACTGTTGTTGCTG	GATGTTGTTATAATCGGCAGGAA	60.214	CAGCAACAACAGTGGAAACAATA	60.082	127
Unigene23456_Chinese_chive_492_3	GTTGTTGTTGTTGTT	GTT(3*5)	201	15	GCTGTTACCGAGAAACAAACTGTTGGGGATGTTGTTATAATCGGCAGGAATATGACTCTGCCCAAGCAACGTCTCGATAGTGTTTGCACCATCATCATTGTG[GTTGTTGTTGTTGTT]GTAGTTGCTGCTGCTATTGTTTCCACTGTTGTTG	GCTGTTACCGAGAAACAAACTGT	59.746	CAACAACAGTGGAAACAATAGCA	60.082	151
Unigene23456_Chinese_chive_492_4	GTTGTTGTTGTTGTT	GTT(3*5)	201	15	GCTGTTACCGAGAAACAAACTGTTGGGGATGTTGTTATAATCGGCAGGAATATGACTCTGCCCAAGCAACGTCTCGATAGTGTTTGCACCATCATCATTGTG[GTTGTTGTTGTTGTT]GTAGTTGCTGCTGCTATTGTTTCCACTGTTGTTGCTG	GCTGTTACCGAGAAACAAACTGT	59.746	CAGCAACAACAGTGGAAACAATA	60.082	154
Unigene23456_Chinese_chive_492_5	GTTGTTGTTGTTGTT	GTT(3*5)	201	15	GTGCTGTTACCGAGAAACAAACTGTTGGGGATGTTGTTATAATCGGCAGGAATATGACTCTGCCCAAGCAACGTCTCGATAGTGTTTGCACCATCATCATTGTG[GTTGTTGTTGTTGTT]GTAGTTGCTGCTGCTATTGTTTCCACTGTTGTTG	GTGCTGTTACCGAGAAACAAACT	59.746	CAACAACAGTGGAAACAATAGCA	60.082	153
Unigene23456_Chinese_chive_493_1	CTGCTGCTGCTGCTGCTG	CTG(3*6)	504	18	TTCTAAGAGAGCCGTGTAGTTGCTGCTGGT[CTGCTGCTGCTGCTGCTG]TACTTGCATCTGCCTTATGTTGTGCTCCATGTTTGA	TTCTAAGAGAGCCGTGTAGTTGC	60.089	TCAAACATGGAGCACAACATAAG	60.046	84
Unigene23456_Chinese_chive_493_2	CTGCTGCTGCTGCTGCTG	CTG(3*6)	504	18	TTCTAAGAGAGCCGTGTAGTTGCTGCTGGT[CTGCTGCTGCTGCTGCTG]TACTTGCATCTGCCTTATGTTGTGCTCCATGTTTGAG	TTCTAAGAGAGCCGTGTAGTTGC	60.089	CTCAAACATGGAGCACAACATAA	60.046	85
Unigene23456_Chinese_chive_493_3	CTGCTGCTGCTGCTGCTG	CTG(3*6)	504	18	TTCTAAGAGAGCCGTGTAGTTGCTGCTGGT[CTGCTGCTGCTGCTGCTG]TACTTGCATCTGCCTTATGTTGTGCTCCATGTTTGAGTCATGTA	TTCTAAGAGAGCCGTGTAGTTGC	60.089	TACATGACTCAAACATGGAGCAC	60.052	92
Unigene23456_Chinese_chive_493_4	CTGCTGCTGCTGCTGCTG	CTG(3*6)	504	18	TCTAAGAGAGCCGTGTAGTTGCTGCTGGT[CTGCTGCTGCTGCTGCTG]TACTTGCATCTGCCTTATGTTGTGCTCCATGTTTGA	TCTAAGAGAGCCGTGTAGTTGCT	59.746	TCAAACATGGAGCACAACATAAG	60.046	83
Unigene23456_Chinese_chive_493_5	CTGCTGCTGCTGCTGCTG	CTG(3*6)	504	18	TCTAAGAGAGCCGTGTAGTTGCTGCTGGT[CTGCTGCTGCTGCTGCTG]TACTTGCATCTGCCTTATGTTGTGCTCCATGTTTGAG	TCTAAGAGAGCCGTGTAGTTGCT	59.746	CTCAAACATGGAGCACAACATAA	60.046	84
Unigene23510_Chinese_chive_494_1	CGCCGCCGCCGCCGC	CGC(3*5)	320	15	CCGTACCTCTCCAGGCATATCGCGCACTCCACCTTGTCCGACGCTTCCGTACTTT[CGCCGCCGCCGCCGC]TGTTTTCTTCTTGCTCGTGGAATA	CCGTACCTCTCCAGGCATATC	60.851	TATTCCACGAGCAAGAAGAAAAC	59.786	94
Unigene23510_Chinese_chive_494_2	CGCCGCCGCCGCCGC	CGC(3*5)	320	15	CCGTACCTCTCCAGGCATATCGCGCACTCCACCTTGTCCGACGCTTCCGTACTTT[CGCCGCCGCCGCCGC]TGTTTTCTTCTTGCTCGTGGAATATTGAT	CCGTACCTCTCCAGGCATATC	60.851	ATCAATATTCCACGAGCAAGAAG	59.643	99
Unigene23510_Chinese_chive_494_3	CGCCGCCGCCGCCGC	CGC(3*5)	320	15	CTCCCCTTCTCCGTACCTCTCCAGGCATATCGCGCACTCCACCTTGTCCGACGCTTCCGTACTTT[CGCCGCCGCCGCCGC]TGTTTTCTTCTTGCTCGTGGAATATTGATT	CTCCCCTTCTCCGTACCTCT	59.694	AATCAATATTCCACGAGCAAGAA	59.983	110
Unigene23510_Chinese_chive_494_4	CGCCGCCGCCGCCGC	CGC(3*5)	320	15	CTCCCCTTCTCCGTACCTCTCCAGGCATATCGCGCACTCCACCTTGTCCGACGCTTCCGTACTTT[CGCCGCCGCCGCCGC]TGTTTTCTTCTTGCTCGTGGAATATTGATTTC	CTCCCCTTCTCCGTACCTCT	59.694	GAAATCAATATTCCACGAGCAAG	59.983	112
Unigene23510_Chinese_chive_494_5	CGCCGCCGCCGCCGC	CGC(3*5)	320	15	CCGTACCTCTCCAGGCATATCGCGCACTCCACCTTGTCCGACGCTTCCGTACTTT[CGCCGCCGCCGCCGC]TGTTTTCTTCTTGCTCGTGGAATATTG	CCGTACCTCTCCAGGCATATC	60.851	CAATATTCCACGAGCAAGAAGAA	60.601	97
Unigene236_Chinese_chive_350_1	CAGCAGCAGCAGCAG	CAG(3*5)	219	15	CTTTGATGCAACAAGCTCTTCTCCTT[CAGCAGCAGCAGCAG]TCTATCTATCCTCAGATTGAGCCAATTCCTAGTGGAAATGTGCCTGTTGGATTTGATCCAAACACTTGCCGCAGCGTGTATGTAGGTAACATTCACAGCAATGTAACTGATACGC	CTTTGATGCAACAAGCTCTTCTC	60.547	GCGTATCAGTTACATTGCTGTGA	60.208	156
Unigene236_Chinese_chive_350_2	CAGCAGCAGCAGCAG	CAG(3*5)	219	15	CTTTGATGCAACAAGCTCTTCTCCTT[CAGCAGCAGCAGCAG]TCTATCTATCCTCAGATTGAGCCAATTCCTAGTGGAAATGTGCCTGTTGGATTTGATCCAAACACTTGCCGCAGCGTGTATGTAGGTAACATTCACAGCAATGTAACTGATACGCT	CTTTGATGCAACAAGCTCTTCTC	60.547	AGCGTATCAGTTACATTGCTGTG	59.371	157
Unigene236_Chinese_chive_350_3	CAGCAGCAGCAGCAG	CAG(3*5)	219	15	CTTTGATGCAACAAGCTCTTCTCCTT[CAGCAGCAGCAGCAG]TCTATCTATCCTCAGATTGAGCCAATTCCTAGTGGAAATGTGCCTGTTGGATTTGATCCAAACACTTGCCGCAGCGTGTATGTAGGTAACATTCACAGCAATGTAACTGATACGCTG	CTTTGATGCAACAAGCTCTTCTC	60.547	CAGCGTATCAGTTACATTGCTGT	59.371	158
Unigene236_Chinese_chive_350_4	CAGCAGCAGCAGCAG	CAG(3*5)	219	15	ATGCAACAAGCTCTTCTCCTT[CAGCAGCAGCAGCAG]TCTATCTATCCTCAGATTGAGCCAATTCCTAGTGGAAATGTGCCTGTTGGATTTGATCCAAACACTTGCCGCAGCGTGTATGTAGGTAACATTCACAGCAATGTAACTGATACGC	ATGCAACAAGCTCTTCTCCTTC	60.026	GCGTATCAGTTACATTGCTGTGA	60.208	151
Unigene236_Chinese_chive_350_5	CAGCAGCAGCAGCAG	CAG(3*5)	219	15	GATGCAACAAGCTCTTCTCCTT[CAGCAGCAGCAGCAG]TCTATCTATCCTCAGATTGAGCCAATTCCTAGTGGAAATGTGCCTGTTGGATTTGATCCAAACACTTGCCGCAGCGTGTATGTAGGTAACATTCACAGCAATGTAACTGATACGC	GATGCAACAAGCTCTTCTCCTT	60.026	GCGTATCAGTTACATTGCTGTGA	60.208	152
Unigene23857_Chinese_chive_495_1	ATCAGAATCAGAATCAGAATCAGA	ATCAGA(6*4)	344	24	AAATTCTGGAATGGAGTACGGTCCTTCTGATAGCAGCGGAACTGATGATGATCTTCCACCATCAC[ATCAGAATCAGAATCAGAATCAGA]ATAGAAGTGCAAGAGGAAACTTCATTG	AAATTCTGGAATGGAGTACGGTC	60.584	CAATGAAGTTTCCTCTTGCACTT	59.812	116
Unigene23857_Chinese_chive_495_2	ATCAGAATCAGAATCAGAATCAGA	ATCAGA(6*4)	344	24	GAAATTCTGGAATGGAGTACGGTCCTTCTGATAGCAGCGGAACTGATGATGATCTTCCACCATCAC[ATCAGAATCAGAATCAGAATCAGA]ATAGAAGTGCAAGAGGAAACTTCATTG	GAAATTCTGGAATGGAGTACGGT	60.584	CAATGAAGTTTCCTCTTGCACTT	59.812	117
Unigene23857_Chinese_chive_495_3	ATCAGAATCAGAATCAGAATCAGA	ATCAGA(6*4)	344	24	GAATGGAGTACGGTCCTTCTGATAGCAGCGGAACTGATGATGATCTTCCACCATCAC[ATCAGAATCAGAATCAGAATCAGA]ATAGAAGTGCAAGAGGAAACTTCATTG	GAATGGAGTACGGTCCTTCTGAT	60.727	CAATGAAGTTTCCTCTTGCACTT	59.812	108
Unigene23857_Chinese_chive_495_4	ATCAGAATCAGAATCAGAATCAGA	ATCAGA(6*4)	344	24	GAATGGAGTACGGTCCTTCTGATAGCAGCGGAACTGATGATGATCTTCCACCATCAC[ATCAGAATCAGAATCAGAATCAGA]ATAGAAGTGCAAGAGGAAACTTCATTGGGAACGGGAGATCTGCAAGCGCAGCCCTCTCATATCCTAGGGCACAAAA	GAATGGAGTACGGTCCTTCTGAT	60.727	TTTTGTGCCCTAGGATATGAGAG	59.638	157
Unigene23857_Chinese_chive_495_5	ATCAGAATCAGAATCAGAATCAGA	ATCAGA(6*4)	344	24	AATGGAGTACGGTCCTTCTGATAGCAGCGGAACTGATGATGATCTTCCACCATCAC[ATCAGAATCAGAATCAGAATCAGA]ATAGAAGTGCAAGAGGAAACTTCATTG	AATGGAGTACGGTCCTTCTGATA	59.036	CAATGAAGTTTCCTCTTGCACTT	59.812	107
Unigene23967_Chinese_chive_497_1	CATCATCATCATCAT	CAT(3*5)	229	15	CATGATTACTAAGCCCATCCTCAGTTTCTGGATTACTAAGTATCTCTTCTGCTTCAAAGAATTCTTCTGCAGAACCAAATCCACTCTCATCGC[CATCATCATCATCAT]TATCATCATGATTTACTTCAGCTTCATGGTCAACTTCATCTTC	CATGATTACTAAGCCCATCCTCA	60.338	GAAGATGAAGTTGACCATGAAGC	60.131	151
Unigene23967_Chinese_chive_497_2	CATCATCATCATCAT	CAT(3*5)	229	15	TCATGATTACTAAGCCCATCCTCAGTTTCTGGATTACTAAGTATCTCTTCTGCTTCAAAGAATTCTTCTGCAGAACCAAATCCACTCTCATCGC[CATCATCATCATCAT]TATCATCATGATTTACTTCAGCTTCATGGTCAACTTC	TCATGATTACTAAGCCCATCCTC	59.476	GAAGTTGACCATGAAGCTGAAGT	59.809	146
Unigene23967_Chinese_chive_497_3	CATCATCATCATCAT	CAT(3*5)	229	15	TGATTACTAAGCCCATCCTCAGTTTCTGGATTACTAAGTATCTCTTCTGCTTCAAAGAATTCTTCTGCAGAACCAAATCCACTCTCATCGC[CATCATCATCATCAT]TATCATCATGATTTACTTCAGCTTCATGGTCAACTTCATCTTC	TGATTACTAAGCCCATCCTCAGT	59.168	GAAGATGAAGTTGACCATGAAGC	60.131	149
Unigene23967_Chinese_chive_497_4	CATCATCATCATCAT	CAT(3*5)	229	15	TGATTACTAAGCCCATCCTCAGTTTCTGGATTACTAAGTATCTCTTCTGCTTCAAAGAATTCTTCTGCAGAACCAAATCCACTCTCATCGC[CATCATCATCATCAT]TATCATCATGATTTACTTCAGCTTCATGGTCAACTTC	TGATTACTAAGCCCATCCTCAGT	59.168	GAAGTTGACCATGAAGCTGAAGT	59.809	143
Unigene23967_Chinese_chive_497_5	CATCATCATCATCAT	CAT(3*5)	229	15	GCTTCATGATTACTAAGCCCATCCTCAGTTTCTGGATTACTAAGTATCTCTTCTGCTTCAAAGAATTCTTCTGCAGAACCAAATCCACTCTCATCGC[CATCATCATCATCAT]TATCATCATGATTTACTTCAGCTTCATGGTCAACTTC	GCTTCATGATTACTAAGCCCATC	59.16	GAAGTTGACCATGAAGCTGAAGT	59.809	149
Unigene24086_Chinese_chive_498_1	TATTTATTTATTTATTTATT	TATT(4*5)	496	20	ATTCAATTTTGCTGTGTTGTTCCGCCATTAGTTTAATCGTTTAAAATTTGGAGAAGAAATA[TATTTATTTATTTATTTATT]TTCAAGAGGGAAAGGAGAAAGAATGAAA	ATTCAATTTTGCTGTGTTGTTCC	60.27	TTTCATTCTTTCTCCTTTCCCTC	60.063	109
Unigene24086_Chinese_chive_498_2	TATTTATTTATTTATTTATT	TATT(4*5)	496	20	ATTCAATTTTGCTGTGTTGTTCCGCCATTAGTTTAATCGTTTAAAATTTGGAGAAGAAATA[TATTTATTTATTTATTTATT]TTCAAGAGGGAAAGGAGAAAGAATGAAATGGAAATGGAATACTGGGAATCGAAGT	ATTCAATTTTGCTGTGTTGTTCC	60.27	ACTTCGATTCCCAGTATTCCATT	60.089	136
Unigene24086_Chinese_chive_498_3	TATTTATTTATTTATTTATT	TATT(4*5)	496	20	ATTCAATTTTGCTGTGTTGTTCCGCCATTAGTTTAATCGTTTAAAATTTGGAGAAGAAATA[TATTTATTTATTTATTTATT]TTCAAGAGGGAAAGGAGAAAGAATGAAATGGAAATGGAATACTGGGAATCGAAGTT	ATTCAATTTTGCTGTGTTGTTCC	60.27	AACTTCGATTCCCAGTATTCCAT	60.089	137
Unigene24086_Chinese_chive_498_4	TATTTATTTATTTATTTATT	TATT(4*5)	496	20	ATTCAATTTTGCTGTGTTGTTCCGCCATTAGTTTAATCGTTTAAAATTTGGAGAAGAAATA[TATTTATTTATTTATTTATT]TTCAAGAGGGAAAGGAGAAAGAATGAAATGGAAATGGAATACTGGGAATCGAAGTTA	ATTCAATTTTGCTGTGTTGTTCC	60.27	TAACTTCGATTCCCAGTATTCCA	59.851	138
Unigene24086_Chinese_chive_498_5	TATTTATTTATTTATTTATT	TATT(4*5)	496	20	ATTCAATTTTGCTGTGTTGTTCCGCCATTAGTTTAATCGTTTAAAATTTGGAGAAGAAATA[TATTTATTTATTTATTTATT]TTCAAGAGGGAAAGGAGAAAGAATGAAATGGAAATGGAATACTGGGAAT	ATTCAATTTTGCTGTGTTGTTCC	60.27	ATTCCCAGTATTCCATTTCCATT	59.813	130
Unigene24126_Chinese_chive_499_1	TCTTCTTCTTCTTCT	TCT(3*5)	515	15	CTTCAACAACATTGATGCCACTATTGTAAATGTTGGTAACAACAAGGATGTAGTTCAAACTCAACCATCGTCGCCTCAC[TCTTCTTCTTCTTCT]TCATATTCGTACTCCCCACCACCTAATATATGTGCAAATGTGAATTATGGAGGT	CTTCAACAACATTGATGCCACTA	60.046	ACCTCCATAATTCACATTTGCAC	60.129	148
Unigene24126_Chinese_chive_499_2	TCTTCTTCTTCTTCT	TCT(3*5)	515	15	CTTCAACAACATTGATGCCACTATTGTAAATGTTGGTAACAACAAGGATGTAGTTCAAACTCAACCATCGTCGCCTCAC[TCTTCTTCTTCTTCT]TCATATTCGTACTCCCCACCACCTAATATATGTGCAAATGTGAATTATGGAGGTGT	CTTCAACAACATTGATGCCACTA	60.046	ACACCTCCATAATTCACATTTGC	60.129	150
Unigene24126_Chinese_chive_499_3	TCTTCTTCTTCTTCT	TCT(3*5)	515	15	CTTCAACAACATTGATGCCACTATTGTAAATGTTGGTAACAACAAGGATGTAGTTCAAACTCAACCATCGTCGCCTCAC[TCTTCTTCTTCTTCT]TCATATTCGTACTCCCCACCACCTAATATATGTGCAAATGTGAATTATGGAGGTGTGAGTACGG	CTTCAACAACATTGATGCCACTA	60.046	CCGTACTCACACCTCCATAATTC	59.776	158
Unigene24126_Chinese_chive_499_4	TCTTCTTCTTCTTCT	TCT(3*5)	515	15	CTTCAACAACATTGATGCCACTATTGTAAATGTTGGTAACAACAAGGATGTAGTTCAAACTCAACCATCGTCGCCTCAC[TCTTCTTCTTCTTCT]TCATATTCGTACTCCCCACCACCTAATATATGTG	CTTCAACAACATTGATGCCACTA	60.046	CACATATATTAGGTGGTGGGGAG	59.51	128
Unigene24126_Chinese_chive_499_5	TCTTCTTCTTCTTCT	TCT(3*5)	515	15	GCTAAACCTCAATTTTCAAGGCTTCAACAACATTGATGCCACTATTGTAAATGTTGGTAACAACAAGGATGTAGTTCAAACTCAACCATCGTCGCCTCAC[TCTTCTTCTTCTTCT]TCATATTCGTACTCCCCACCACCTAATATATGTG	GCTAAACCTCAATTTTCAAGGCT	60.139	CACATATATTAGGTGGTGGGGAG	59.51	149
Unigene24166_Chinese_chive_500_1	TCATCTTCATCTTCATCTTCATCT	TCATCT(6*4)	299	24	GAAAGATCTTAGCCTTCTTCCCAATCGATATCA[TCATCTTCATCTTCATCTTCATCT]TCAGGAGATTGGTCTCCTTCAGCAGCTTCAAGATTCAAATCT	GAAAGATCTTAGCCTTCTTCCCA	60.205	AGATTTGAATCTTGAAGCTGCTG	60.035	99
Unigene24166_Chinese_chive_500_2	TCATCTTCATCTTCATCTTCATCT	TCATCT(6*4)	299	24	TGAAAGATCTTAGCCTTCTTCCCAATCGATATCA[TCATCTTCATCTTCATCTTCATCT]TCAGGAGATTGGTCTCCTTCAGCAGCTTCAAGATTCAAATCT	TGAAAGATCTTAGCCTTCTTCCC	60.205	AGATTTGAATCTTGAAGCTGCTG	60.035	100
Unigene24166_Chinese_chive_500_3	TCATCTTCATCTTCATCTTCATCT	TCATCT(6*4)	299	24	CCTCGATGAAAGATCTTAGCCTTCTTCCCAATCGATATCA[TCATCTTCATCTTCATCTTCATCT]TCAGGAGATTGGTCTCCTTCAGCAGCTTCAAGATTCAAATCT	CCTCGATGAAAGATCTTAGCCTT	60.224	AGATTTGAATCTTGAAGCTGCTG	60.035	106
Unigene24166_Chinese_chive_500_4	TCATCTTCATCTTCATCTTCATCT	TCATCT(6*4)	299	24	AAAGATCTTAGCCTTCTTCCCAATCGATATCA[TCATCTTCATCTTCATCTTCATCT]TCAGGAGATTGGTCTCCTTCAGCAGCTTCAAGATTCAAATCT	AAAGATCTTAGCCTTCTTCCCAA	59.759	AGATTTGAATCTTGAAGCTGCTG	60.035	98
Unigene24166_Chinese_chive_500_5	TCATCTTCATCTTCATCTTCATCT	TCATCT(6*4)	299	24	GAAAGATCTTAGCCTTCTTCCCAATCGATATCA[TCATCTTCATCTTCATCTTCATCT]TCAGGAGATTGGTCTCCTTCAGCAGCTTCAAGATTCAAAT	GAAAGATCTTAGCCTTCTTCCCA	60.205	ATTTGAATCTTGAAGCTGCTGAA	60.377	97
Unigene24184_Chinese_chive_501_1	CTTCTTCTTCTTCTTCTTCTT	CTT(3*7)	173	21	CTTATCTACGCATCCTTTTTCCCC[CTTCTTCTTCTTCTTCTTCTT]TATATTTTCCTTCTCTCTCTTATGATTTCTCCCTCCATAGTACTCCATGCTTCCAAAACTCGATGCACTCGCATTACTTGAACTCCGAGTAATCAAAGGCTT	CTTATCTACGCATCCTTTTTCCC	60.32	AAGCCTTTGATTACTCGGAGTTC	60.14	147
Unigene24184_Chinese_chive_501_2	CTTCTTCTTCTTCTTCTTCTT	CTT(3*7)	173	21	CTTATCTACGCATCCTTTTTCCCC[CTTCTTCTTCTTCTTCTTCTT]TATATTTTCCTTCTCTCTCTTATGATTTCTCCCTCCATAGTACTCCATGCTTCCAAA	CTTATCTACGCATCCTTTTTCCC	60.32	TTTGGAAGCATGGAGTACTATGG	60.369	102
Unigene24184_Chinese_chive_501_3	CTTCTTCTTCTTCTTCTTCTT	CTT(3*7)	173	21	CTTATCTACGCATCCTTTTTCCCC[CTTCTTCTTCTTCTTCTTCTT]TATATTTTCCTTCTCTCTCTTATGATTTCTCCCTCCATAGTACTCCATGCTTCCA	CTTATCTACGCATCCTTTTTCCC	60.32	TGGAAGCATGGAGTACTATGGAG	60.508	100
Unigene24184_Chinese_chive_501_4	CTTCTTCTTCTTCTTCTTCTT	CTT(3*7)	173	21	CTTATCTACGCATCCTTTTTCCCC[CTTCTTCTTCTTCTTCTTCTT]TATATTTTCCTTCTCTCTCTTATGATTTCTCCCTCCATAGTACTCCATGCTTCCAAAACTCGATGCACTCGCATTACTTGAACTCCGAGTAATCAAAGG	CTTATCTACGCATCCTTTTTCCC	60.32	CCTTTGATTACTCGGAGTTCAAG	59.313	144
Unigene24184_Chinese_chive_501_5	CTTCTTCTTCTTCTTCTTCTT	CTT(3*7)	173	21	CTTATCTACGCATCCTTTTTCCCC[CTTCTTCTTCTTCTTCTTCTT]TATATTTTCCTTCTCTCTCTTATGATTTCTCCCTCCATAGTACTCCATGCTTCCAA	CTTATCTACGCATCCTTTTTCCC	60.32	TTGGAAGCATGGAGTACTATGGA	60.854	101
Unigene24191_Chinese_chive_502_1	CAGCAGCAGCAGCAG	CAG(3*5)	513	15	CTGCGAATCACTTGTAATGACTGGAGAAGTCATGGCGATCTTTT[CAGCAGCAGCAGCAG]TTGTAATAACAGGAGCAGTCATCGCAATTTGTTCAGGCTTTTCATTCTGCGGCTGGCCGAAAACGCCGATGTAATTTGCCAGAATCCTGAA	CTGCGAATCACTTGTAATGACTG	59.821	TTCAGGATTCTGGCAAATTACAT	59.857	150
Unigene24191_Chinese_chive_502_2	CAGCAGCAGCAGCAG	CAG(3*5)	513	15	CTGCGAATCACTTGTAATGACTGGAGAAGTCATGGCGATCTTTT[CAGCAGCAGCAGCAG]TTGTAATAACAGGAGCAGTCATCGCAATTTGTTCAGGCTTTTCATTCTGCGGCTGGCCGAAAACGCCGATGTAATTTGCCAGAATCCTGAAT	CTGCGAATCACTTGTAATGACTG	59.821	ATTCAGGATTCTGGCAAATTACA	59.857	151
Unigene24191_Chinese_chive_502_3	CAGCAGCAGCAGCAG	CAG(3*5)	513	15	CTGCGAATCACTTGTAATGACTGGAGAAGTCATGGCGATCTTTT[CAGCAGCAGCAGCAG]TTGTAATAACAGGAGCAGTCATCGCAATTTGTTCAGGCTTTTCATTCTGCGGCTGGCCGAAAACGCCGATGTAATTTGCCAGAATCCTGA	CTGCGAATCACTTGTAATGACTG	59.821	TCAGGATTCTGGCAAATTACATC	60.326	149
Unigene24191_Chinese_chive_502_4	CAGCAGCAGCAGCAG	CAG(3*5)	513	15	CTGCGAATCACTTGTAATGACTGGAGAAGTCATGGCGATCTTTT[CAGCAGCAGCAGCAG]TTGTAATAACAGGAGCAGTCATCGCAATTTGTTCAGGCTTTTCATTCTG	CTGCGAATCACTTGTAATGACTG	59.821	CAGAATGAAAAGCCTGAACAAAT	59.659	108
Unigene24191_Chinese_chive_502_5	CAGCAGCAGCAGCAG	CAG(3*5)	513	15	ATTGCATTGTCACTAATCCTTGCTGCGAATCACTTGTAATGACTGGAGAAGTCATGGCGATCTTTT[CAGCAGCAGCAGCAG]TTGTAATAACAGGAGCAGTCATCGCAATTTGTTCAGGCTTTTCATTCTG	ATTGCATTGTCACTAATCCTTGC	60.385	CAGAATGAAAAGCCTGAACAAAT	59.659	130
Unigene24335_Chinese_chive_503_1	CAGCAGCAGCAGCAG	CAG(3*5)	1167	15	ACCCACATCAGTATCAACAGGTCTTATATACGCAGCAA[CAGCAGCAGCAGCAG]CTCTATCAGCAACAGCAGCAGCATTATTATACTCAGCAGCAACATATAATTCAGCAACCACACTTTCAGCAATTAAAGCAACAAGAGCAACAACAA	ACCCACATCAGTATCAACAGGTC	60.168	TTGTTGTTGCTCTTGTTGCTTTA	59.974	149
Unigene24335_Chinese_chive_503_2	CAGCAGCAGCAGCAG	CAG(3*5)	1167	15	CAATTGCATAACCCACATCAGTATCAACAGGTCTTATATACGCAGCAA[CAGCAGCAGCAGCAG]CTCTATCAGCAACAGCAGCAGCATTATTATACTCAGCAGCAACATATAATTCAGCAACCACACTTTCAGCAATTAAAGCAACAAGAGCAACAACAA	CAATTGCATAACCCACATCAGTA	59.772	TTGTTGTTGCTCTTGTTGCTTTA	59.974	159
Unigene24335_Chinese_chive_503_3	CAGCAGCAGCAGCAG	CAG(3*5)	1167	15	CCCACATCAGTATCAACAGGTCTTATATACGCAGCAA[CAGCAGCAGCAGCAG]CTCTATCAGCAACAGCAGCAGCATTATTATACTCAGCAGCAACATATAATTCAGCAACCACACTTTCAGCAATTAAAGCAACAAGAGCAACAACAA	CCCACATCAGTATCAACAGGTCT	60.295	TTGTTGTTGCTCTTGTTGCTTTA	59.974	148
Unigene24335_Chinese_chive_503_4	CAGCAGCAGCAGCAG	CAG(3*5)	1167	15	AAATCATCAATTGCATAACCCACATCAGTATCAACAGGTCTTATATACGCAGCAA[CAGCAGCAGCAGCAG]CTCTATCAGCAACAGCAGCAGCATTATTATACTCAGCAGCAACATATAATTCAGCA	AAATCATCAATTGCATAACCCAC	59.969	TGCTGAATTATATGTTGCTGCTG	60.292	126
Unigene24335_Chinese_chive_503_5	CAGCAGCAGCAGCAG	CAG(3*5)	1167	15	AAATCATCAATTGCATAACCCACATCAGTATCAACAGGTCTTATATACGCAGCAA[CAGCAGCAGCAGCAG]CTCTATCAGCAACAGCAGCAGCATTATTAT	AAATCATCAATTGCATAACCCAC	59.969	ATAATAATGCTGCTGCTGTTGCT	60.31	100
Unigene24347_Chinese_chive_504_1	GAAGAAGAAGAAGAA	GAA(3*5)	541	15	AAGCTGAGATCCACCGTCAATTCGAAGATCCAGGCGATTTGCCAGAGGGGGTCGGCGAG[GAAGAAGAAGAAGAA]CGCGATTAAAACCGAGAAAACTTCGGTAAG	AAGCTGAGATCCACCGTCAAT	61.034	CTTACCGAAGTTTTCTCGGTTTT	60.045	104
Unigene24347_Chinese_chive_504_2	GAAGAAGAAGAAGAA	GAA(3*5)	541	15	AGCTGAGATCCACCGTCAATTCGAAGATCCAGGCGATTTGCCAGAGGGGGTCGGCGAG[GAAGAAGAAGAAGAA]CGCGATTAAAACCGAGAAAACTTCGGTAAG	AGCTGAGATCCACCGTCAAT	59.685	CTTACCGAAGTTTTCTCGGTTTT	60.045	103
Unigene24347_Chinese_chive_504_3	GAAGAAGAAGAAGAA	GAA(3*5)	541	15	AAGCTGAGATCCACCGTCAATTCGAAGATCCAGGCGATTTGCCAGAGGGGGTCGGCGAG[GAAGAAGAAGAAGAA]CGCGATTAAAACCGAGAAAACTTCGG	AAGCTGAGATCCACCGTCAAT	61.034	CCGAAGTTTTCTCGGTTTTAATC	60.331	100
Unigene24347_Chinese_chive_504_4	GAAGAAGAAGAAGAA	GAA(3*5)	541	15	GTCAATTCGAAGATCCAGGCGATTTGCCAGAGGGGGTCGGCGAG[GAAGAAGAAGAAGAA]CGCGATTAAAACCGAGAAAACTTCGGTAAG	GTCAATTCGAAGATCCAGGC	59.635	CTTACCGAAGTTTTCTCGGTTTT	60.045	89
Unigene24347_Chinese_chive_504_5	GAAGAAGAAGAAGAA	GAA(3*5)	541	15	ACCGTCAATTCGAAGATCCAGGCGATTTGCCAGAGGGGGTCGGCGAG[GAAGAAGAAGAAGAA]CGCGATTAAAACCGAGAAAACTTCGGTAAG	ACCGTCAATTCGAAGATCCAG	61.386	CTTACCGAAGTTTTCTCGGTTTT	60.045	92
Unigene24349_Chinese_chive_505_1	TGGTGGTGGTGGTGG	TGG(3*5)	933	15	AAATATAAGGCGGTGGTGAATT[TGGTGGTGGTGGTGG]TGAATTTGGTGGTGGTGGAGGTGATGAGTAATGCGGTGGTGGTGGAGATGAGTAAAGTGGTGGT	AAATATAAGGCGGTGGTGAATTT	59.991	ACCACCACTTTACTCATCTCCAC	59.424	101
Unigene24349_Chinese_chive_505_3	TGGTGGTGGTGGTGG	TGG(3*5)	933	15	TAAATATAAGGCGGTGGTGAATT[TGGTGGTGGTGGTGG]TGAATTTGGTGGTGGTGGAGGTGATGAGTAATGCGGTGGTGGTGGAGATGAGTAAAGTGGTGGT	TAAATATAAGGCGGTGGTGAATTT	60	ACCACCACTTTACTCATCTCCAC	59.424	102
Unigene24349_Chinese_chive_505_5	TGGTGGTGGTGGTGG	TGG(3*5)	933	15	GGTGAACTGTAAATATAAGGCGGTGGTGAATT[TGGTGGTGGTGGTGG]TGAATTTGGTGGTGGTGGAGGTGATGAGTAATGCGGTGGTGGTGGAGATGAGTAAAGTGGT	GGTGAACTGTAAATATAAGGCGG	58.998	ACCACTTTACTCATCTCCACCAC	59.424	108
Unigene24383_Chinese_chive_506_1	AAGAAGAAGAAGAAG	AAG(3*5)	402	15	AAGACAGAAGGAAGAGAGGAAGGGGAATGGTT[AAGAAGAAGAAGAAG]GATGGATTGGTAATGGCGTCAGCTGCTATGTTGATGGAGGTTGACACTGTGCTTCAAACCCAGGAACCTGTCATAAAACCATCATGG	AAGACAGAAGGAAGAGAGGAAGG	59.537	CCATGATGGTTTTATGACAGGTT	59.994	134
Unigene24383_Chinese_chive_506_2	AAGAAGAAGAAGAAG	AAG(3*5)	402	15	AAGACAGAAGGAAGAGAGGAAGGGGAATGGTT[AAGAAGAAGAAGAAG]GATGGATTGGTAATGGCGTCAGCTGCTATGTTGATGGAGGTTGACACTG	AAGACAGAAGGAAGAGAGGAAGG	59.537	CAGTGTCAACCTCCATCAACATA	59.906	96
Unigene24383_Chinese_chive_506_3	AAGAAGAAGAAGAAG	AAG(3*5)	402	15	ACAACGAAATTGCAGCTAAAGATATGTCGACCAAGAAGAAGAGCAACAATTATAAAGACAGAAGGAAGAGAGGAAGGGGAATGGTT[AAGAAGAAGAAGAAG]GATGGATTGGTAATGGCGTCAGCTGCTATGTTGATGGAGGTTGACACTG	ACAACGAAATTGCAGCTAAAGAT	59.366	CAGTGTCAACCTCCATCAACATA	59.906	150
Unigene24383_Chinese_chive_506_4	AAGAAGAAGAAGAAG	AAG(3*5)	402	15	AAGACAGAAGGAAGAGAGGAAGGGGAATGGTT[AAGAAGAAGAAGAAG]GATGGATTGGTAATGGCGTCAGCTGCTATGTTGATGGAGGTTGACACTGTGCTTCAAACCCAGGAACCTGTCATAAAACCATCATGGAATACATTTGCT	AAGACAGAAGGAAGAGAGGAAGG	59.537	AGCAAATGTATTCCATGATGGTT	59.627	146
Unigene24383_Chinese_chive_506_5	AAGAAGAAGAAGAAG	AAG(3*5)	402	15	GACAACGAAATTGCAGCTAAAGATATGTCGACCAAGAAGAAGAGCAACAATTATAAAGACAGAAGGAAGAGAGGAAGGGGAATGGTT[AAGAAGAAGAAGAAG]GATGGATTGGTAATGGCGTCAGCTGCTATGTTGATGGAGGTTGACACTG	GACAACGAAATTGCAGCTAAAGA	60.761	CAGTGTCAACCTCCATCAACATA	59.906	151
Unigene24421_Chinese_chive_507_1	AGAAGAAGAAGAAGA	AGA(3*5)	770	15	CTGGCTTCGATATTGAAAATCATCAAACTCACATAGGACTGCCACC[AGAAGAAGAAGAAGA]TGAGAATGTGATCCTACGGATCGATTTTGTGAGAGAGGTAGACGCATTACTGAAAGAAGTACGAGAAGAGCAATCAAACCTACAAACCA	CTGGCTTCGATATTGAAAATCAT	59.496	TGGTTTGTAGGTTTGATTGCTCT	60.048	150
Unigene24421_Chinese_chive_507_2	AGAAGAAGAAGAAGA	AGA(3*5)	770	15	CTGGCTTCGATATTGAAAATCATCAAACTCACATAGGACTGCCACC[AGAAGAAGAAGAAGA]TGAGAATGTGATCCTACGGATCGATTTTGTGAGAGAGGTAGACGCATTACTGAAAGAAGTACGAGAAGAGCAATCAAACCTACAAACCAC	CTGGCTTCGATATTGAAAATCAT	59.496	GTGGTTTGTAGGTTTGATTGCTC	59.926	151
Unigene24421_Chinese_chive_507_3	AGAAGAAGAAGAAGA	AGA(3*5)	770	15	CAGAAAGCGAATGGTTGATACTTTCCCTAGAGAAGATCCTTTTAGTATGCTTGTTCCTGCTGGCTTCGATATTGAAAATCATCAAACTCACATAGGACTGCCACC[AGAAGAAGAAGAAGA]TGAGAATGTGATCCTACGGATCGATTTTGTGAGAGAGGTA	CAGAAAGCGAATGGTTGATACTT	59.68	TACCTCTCTCACAAAATCGATCC	59.607	160
Unigene24421_Chinese_chive_507_4	AGAAGAAGAAGAAGA	AGA(3*5)	770	15	TCATCAAACTCACATAGGACTGCCACC[AGAAGAAGAAGAAGA]TGAGAATGTGATCCTACGGATCGATTTTGTGAGAGAGGTAGACGCATTACTGAAAGAAGTACGAGAAGAGCAATCAAACCTACAAACCA	TCATCAAACTCACATAGGACTGC	59.256	TGGTTTGTAGGTTTGATTGCTCT	60.048	131
Unigene24421_Chinese_chive_507_5	AGAAGAAGAAGAAGA	AGA(3*5)	770	15	CTGGCTTCGATATTGAAAATCATCAAACTCACATAGGACTGCCACC[AGAAGAAGAAGAAGA]TGAGAATGTGATCCTACGGATCGATTTTGTGAGAGAGGTAGACG	CTGGCTTCGATATTGAAAATCAT	59.496	CGTCTACCTCTCTCACAAAATCG	60.301	105
Unigene24464_Chinese_chive_508_1	GAAGAAGAAGAAGAA	GAA(3*5)	403	15	CTCGTGCTAGTTCTTTCATTCGTGGGAATTCGATGGTGGAG[GAAGAAGAAGAAGAA]CAAGAAATCGCTAGCAGCAAAAGCAAAAGTAAAATC	CTCGTGCTAGTTCTTTCATTCGT	59.961	GATTTTACTTTTGCTTTTGCTGC	59.488	92
Unigene24464_Chinese_chive_508_2	GAAGAAGAAGAAGAA	GAA(3*5)	403	15	CTGCTCGTGCTAGTTCTTTCATTCGTGGGAATTCGATGGTGGAG[GAAGAAGAAGAAGAA]CAAGAAATCGCTAGCAGCAAAAGCAAAAGTAAAATC	CTGCTCGTGCTAGTTCTTTCATT	60.089	GATTTTACTTTTGCTTTTGCTGC	59.488	95
Unigene24464_Chinese_chive_508_3	GAAGAAGAAGAAGAA	GAA(3*5)	403	15	ACGATCATCTACCAACATTCTCCCTATAATACTACCACTAGTAGCCACCACGCTGCTCGTGCTAGTTCTTTCATTCGTGGGAATTCGATGGTGGAG[GAAGAAGAAGAAGAA]CAAGAAATCGCTAGCAGCAAAAGCAAAAGTAAAATC	ACGATCATCTACCAACATTCTCC	59.366	GATTTTACTTTTGCTTTTGCTGC	59.488	147
Unigene24464_Chinese_chive_508_4	GAAGAAGAAGAAGAA	GAA(3*5)	403	15	CTCGTGCTAGTTCTTTCATTCGTGGGAATTCGATGGTGGAG[GAAGAAGAAGAAGAA]CAAGAAATCGCTAGCAGCAAAAGCAAAAGTAAAATCACATACCAATGTGTATAAACCAAAAGAAGATGAAAACAATGACAGTGAAGAGTTCTTGATTCC	CTCGTGCTAGTTCTTTCATTCGT	59.961	GGAATCAAGAACTCTTCACTGTCA	59.795	155
Unigene24464_Chinese_chive_508_5	GAAGAAGAAGAAGAA	GAA(3*5)	403	15	CTGCTCGTGCTAGTTCTTTCATTCGTGGGAATTCGATGGTGGAG[GAAGAAGAAGAAGAA]CAAGAAATCGCTAGCAGCAAAAG	CTGCTCGTGCTAGTTCTTTCATT	60.089	CTTTTGCTGCTAGCGATTTCTT	60.167	82
Unigene24530_Chinese_chive_509_1	ACCACCACCACCACCACC	ACC(3*6)	310	18	ATACTTCCACAACCATCCTCCTCTTCCGCACTACACCCACT[ACCACCACCACCACCACC]ACTACTCCCGGGACCCCGACCTTCCAGAACCTTCCTTCAATGGCTGGATCCGTCAGAACCGAGACAGCAATGCCTCAAACTACAAC	ATACTTCCACAACCATCCTCCTC	60.6	GTTGTAGTTTGAGGCATTGCTGT	60.586	145
Unigene24530_Chinese_chive_509_2	ACCACCACCACCACCACC	ACC(3*6)	310	18	TCTACCCAACCACACCATACTTCCACAACCATCCTCCTCTTCCGCACTACACCCACT[ACCACCACCACCACCACC]ACTACTCCCGGGACCCCGACCTTCCAGAACCTTCCTTCAATGGCTGGATCCGTCAGAACCGAGACAGCAATGCCTCAAACTACA	TCTACCCAACCACACCATACTTC	60.158	TGTAGTTTGAGGCATTGCTGTCT	61.202	159
Unigene24530_Chinese_chive_509_3	ACCACCACCACCACCACC	ACC(3*6)	310	18	TCTACCCAACCACACCATACTTCCACAACCATCCTCCTCTTCCGCACTACACCCACT[ACCACCACCACCACCACC]ACTACTCCCGGGACCCCGACCTTCCAGAACCTTCCTTCAATGGCTGGATCCGTCAGAACCGAGACAGCAATGCCTCAAACTACA	TCTACCCAACCACACCATACTTC	60.158	TGTAGTTTGAGGCATTGCTGTC	60.313	159
Unigene24530_Chinese_chive_509_4	ACCACCACCACCACCACC	ACC(3*6)	310	18	TACTTCCACAACCATCCTCCTCTTCCGCACTACACCCACT[ACCACCACCACCACCACC]ACTACTCCCGGGACCCCGACCTTCCAGAACCTTCCTTCAATGGCTGGATCCGTCAGAACCGAGACAGCAATGCCTCAAACTACAACCTCATC	TACTTCCACAACCATCCTCCTCT	61.242	GATGAGGTTGTAGTTTGAGGCAT	59.539	150
Unigene24530_Chinese_chive_509_5	ACCACCACCACCACCACC	ACC(3*6)	310	18	TCTACCCAACCACACCATACTTCCACAACCATCCTCCTCTTCCGCACTACACCCACT[ACCACCACCACCACCACC]ACTACTCCCGGGACCCCGACCTTCCAGAACCTTCCTTCAATGGCTGGATCCGTCAGAACCGAGACAGCAATGCCTCAAACTACAA	TCTACCCAACCACACCATACTTC	60.158	TTGTAGTTTGAGGCATTGCTGTC	61.545	160
Unigene24531_Chinese_chive_510_1	CATCATCATCATCATCATCAT	CAT(3*7)	269	21	TATGCTCAAAATCCCAACCTTTACCACCAAGATCCTAACTTTTACCATCAAAAACAAATAATTCAAGTTCAACCACAGCTATATG[CATCATCATCATCATCATCAT]CAGAACCACTATCAGAAGAGCTGTCACTTGATTCA	TATGCTCAAAATCCCAACCTTTA	59.858	TGAATCAAGTGACAGCTCTTCTG	59.671	141
Unigene24531_Chinese_chive_510_2	CATCATCATCATCATCATCAT	CAT(3*7)	269	21	TGACTTCATGTCCTATGCTCAAAATCCCAACCTTTACCACCAAGATCCTAACTTTTACCATCAAAAACAAATAATTCAAGTTCAACCACAGCTATATG[CATCATCATCATCATCATCAT]CAGAACCACTATCAGAAGAGCTGTCACTTGATTCA	TGACTTCATGTCCTATGCTCAAA	59.761	TGAATCAAGTGACAGCTCTTCTG	59.671	154
Unigene24531_Chinese_chive_510_3	CATCATCATCATCATCATCAT	CAT(3*7)	269	21	TTGACTTCATGTCCTATGCTCAAAATCCCAACCTTTACCACCAAGATCCTAACTTTTACCATCAAAAACAAATAATTCAAGTTCAACCACAGCTATATG[CATCATCATCATCATCATCAT]CAGAACCACTATCAGAAGAGCTGTCACTTGATTCA	TTGACTTCATGTCCTATGCTCAA	59.761	TGAATCAAGTGACAGCTCTTCTG	59.671	155
Unigene24531_Chinese_chive_510_4	CATCATCATCATCATCATCAT	CAT(3*7)	269	21	TTTGACTTCATGTCCTATGCTCAAAATCCCAACCTTTACCACCAAGATCCTAACTTTTACCATCAAAAACAAATAATTCAAGTTCAACCACAGCTATATG[CATCATCATCATCATCATCAT]CAGAACCACTATCAGAAGAGCTGTCACTTGATTCA	TTTGACTTCATGTCCTATGCTCA	59.761	TGAATCAAGTGACAGCTCTTCTG	59.671	156
Unigene24531_Chinese_chive_510_5	CATCATCATCATCATCATCAT	CAT(3*7)	269	21	TTCATGTCCTATGCTCAAAATCCCAACCTTTACCACCAAGATCCTAACTTTTACCATCAAAAACAAATAATTCAAGTTCAACCACAGCTATATG[CATCATCATCATCATCATCAT]CAGAACCACTATCAGAAGAGCTGTCACTTGATTCA	TTCATGTCCTATGCTCAAAATCC	60.326	TGAATCAAGTGACAGCTCTTCTG	59.671	150
Unigene24532_Chinese_chive_511_1	CATCATCATCATCATCATCAT	CAT(3*7)	269	21	TATGCTCAAAATCCCAACCTTTACCACCAAGATCCTAACTTTTACCATCAAAAACAAATAATTCAAGTTCAACCACAGCTATATG[CATCATCATCATCATCATCAT]CAGCTACTATAGACCACCAAACCAACCAAA	TATGCTCAAAATCCCAACCTTTA	59.858	TTTGGTTGGTTTGGTGGTCTAT	60.494	136
Unigene24532_Chinese_chive_511_2	CATCATCATCATCATCATCAT	CAT(3*7)	269	21	TGACTTCATGTCCTATGCTCAAAATCCCAACCTTTACCACCAAGATCCTAACTTTTACCATCAAAAACAAATAATTCAAGTTCAACCACAGCTATATG[CATCATCATCATCATCATCAT]CAGCTACTATAGACCACCAAACCAACCAAA	TGACTTCATGTCCTATGCTCAAA	59.761	TTTGGTTGGTTTGGTGGTCTAT	60.494	149
Unigene24532_Chinese_chive_511_3	CATCATCATCATCATCATCAT	CAT(3*7)	269	21	TTGACTTCATGTCCTATGCTCAAAATCCCAACCTTTACCACCAAGATCCTAACTTTTACCATCAAAAACAAATAATTCAAGTTCAACCACAGCTATATG[CATCATCATCATCATCATCAT]CAGCTACTATAGACCACCAAACCAACCAAA	TTGACTTCATGTCCTATGCTCAA	59.761	TTTGGTTGGTTTGGTGGTCTAT	60.494	150
Unigene24532_Chinese_chive_511_4	CATCATCATCATCATCATCAT	CAT(3*7)	269	21	TTTGACTTCATGTCCTATGCTCAAAATCCCAACCTTTACCACCAAGATCCTAACTTTTACCATCAAAAACAAATAATTCAAGTTCAACCACAGCTATATG[CATCATCATCATCATCATCAT]CAGCTACTATAGACCACCAAACCAACCAAA	TTTGACTTCATGTCCTATGCTCA	59.761	TTTGGTTGGTTTGGTGGTCTAT	60.494	151
Unigene24532_Chinese_chive_511_5	CATCATCATCATCATCATCAT	CAT(3*7)	269	21	TATGCTCAAAATCCCAACCTTTACCACCAAGATCCTAACTTTTACCATCAAAAACAAATAATTCAAGTTCAACCACAGCTATATG[CATCATCATCATCATCATCAT]CAGCTACTATAGACCACCAAACCAACCAAAA	TATGCTCAAAATCCCAACCTTTA	59.858	TTTTGGTTGGTTTGGTGGTCTAT	61.658	137
Unigene24548_Chinese_chive_512_1	TCCTCCTCCTCCTCCTCC	TCC(3*6)	223	18	CGCAATTCTCATGTTATACCTCCCATAGCTCCTTGCCGACCAT[TCCTCCTCCTCCTCCTCC]TTCCCCTCCTTGGCCATCTTCTCCGCCTTAATCACCATCATCTTCTCCTCAA	CGCAATTCTCATGTTATACCTCC	59.877	TTGAGGAGAAGATGATGGTGATT	59.954	113
Unigene24548_Chinese_chive_512_2	TCCTCCTCCTCCTCCTCC	TCC(3*6)	223	18	TTATACCTCCCATAGCTCCTTGCCGACCAT[TCCTCCTCCTCCTCCTCC]TTCCCCTCCTTGGCCATCTTCTCCGCCTTAATCACCATCATCTTCTCCTCAA	TTATACCTCCCATAGCTCCTTGC	60.789	TTGAGGAGAAGATGATGGTGATT	59.954	100
Unigene24548_Chinese_chive_512_3	TCCTCCTCCTCCTCCTCC	TCC(3*6)	223	18	TTATACCTCCCATAGCTCCTTGCCGACCAT[TCCTCCTCCTCCTCCTCC]TTCCCCTCCTTGGCCATCTTCTCCGCCTTAATCACCATCATCTTCTCCTCAATGCACACTTTCACATCCGATTTCGTCATTCCAGGCATGTCAAATCTCAACTTGT	TTATACCTCCCATAGCTCCTTGC	60.789	ACAAGTTGAGATTTGACATGCCT	60.054	154
Unigene24548_Chinese_chive_512_4	TCCTCCTCCTCCTCCTCC	TCC(3*6)	223	18	CGCAATTCTCATGTTATACCTCCCATAGCTCCTTGCCGACCAT[TCCTCCTCCTCCTCCTCC]TTCCCCTCCTTGGCCATCTTCTCCGCCTTAATCACCATCATCTTCTCCTCAATGCACACTTTC	CGCAATTCTCATGTTATACCTCC	59.877	GAAAGTGTGCATTGAGGAGAAGA	60.787	124
Unigene24548_Chinese_chive_512_5	TCCTCCTCCTCCTCCTCC	TCC(3*6)	223	18	CGCAATTCTCATGTTATACCTCCCATAGCTCCTTGCCGACCAT[TCCTCCTCCTCCTCCTCC]TTCCCCTCCTTGGCCATCTTCTCCGCCTTAATCACCATCATCTTCTC	CGCAATTCTCATGTTATACCTCC	59.877	GAGAAGATGATGGTGATTAAGGC	59.107	108
Unigene24578_Chinese_chive_513_1	TCTTCTTCTTCTTCT	TCT(3*5)	616	15	TGCAAGGCTTTTTATACTGGTCTTACGCCTACCAACCTTCAAGGCATAAGCTAGTCTTTTGATTTGCCAATTTTTTAATTTTGGTAATCTA[TCTTCTTCTTCTTCT]TCATCTGATTCCTCGATATTGTTAGCA	TGCAAGGCTTTTTATACTGGTCT	59.362	TGCTAACAATATCGAGGAATCAGA	60.115	133
Unigene24578_Chinese_chive_513_2	TCTTCTTCTTCTTCT	TCT(3*5)	616	15	CTGCAAGGCTTTTTATACTGGTCTTACGCCTACCAACCTTCAAGGCATAAGCTAGTCTTTTGATTTGCCAATTTTTTAATTTTGGTAATCTA[TCTTCTTCTTCTTCT]TCATCTGATTCCTCGATATTGTTAGCA	CTGCAAGGCTTTTTATACTGGTC	59.362	TGCTAACAATATCGAGGAATCAGA	60.115	134
Unigene24578_Chinese_chive_513_3	TCTTCTTCTTCTTCT	TCT(3*5)	616	15	GATCTATCGAGACATAACTCCGCTGCAAGGCTTTTTATACTGGTCTTACGCCTACCAACCTTCAAGGCATAAGCTAGTCTTTTGATTTGCCAATTTTTTAATTTTGGTAATCTA[TCTTCTTCTTCTTCT]TCATCTGATTCCTCGATATTGTTAGCA	GATCTATCGAGACATAACTCCGC	59.262	TGCTAACAATATCGAGGAATCAGA	60.115	156
Unigene24578_Chinese_chive_513_4	TCTTCTTCTTCTTCT	TCT(3*5)	616	15	TCTATCGAGACATAACTCCGCTGCAAGGCTTTTTATACTGGTCTTACGCCTACCAACCTTCAAGGCATAAGCTAGTCTTTTGATTTGCCAATTTTTTAATTTTGGTAATCTA[TCTTCTTCTTCTTCT]TCATCTGATTCCTCGATATTGTTAGCA	TCTATCGAGACATAACTCCGCTG	60.764	TGCTAACAATATCGAGGAATCAGA	60.115	154
Unigene24578_Chinese_chive_513_5	TCTTCTTCTTCTTCT	TCT(3*5)	616	15	TGCAAGGCTTTTTATACTGGTCTTACGCCTACCAACCTTCAAGGCATAAGCTAGTCTTTTGATTTGCCAATTTTTTAATTTTGGTAATCTA[TCTTCTTCTTCTTCT]TCATCTGATTCCTCGATATTGTTAGCATCTACTTCATCAATGTCTACATCGCC	TGCAAGGCTTTTTATACTGGTCT	59.362	GGCGATGTAGACATTGATGAAGTA	60.391	159
Unigene24756_Chinese_chive_516_1	GAAGAAGAAGAAGAA	GAA(3*5)	677	15	CTTCTTCCTCAGATCGTGATAGCCAGTGCAGTCCT[GAAGAAGAAGAAGAA]GTGACTCGTTCAACATTAATGCGAAGAACAACAATTGGAAATGGTCCTCCACCATCTGTACTTGACT	CTTCTTCCTCAGATCGTGATAGC	59.518	AGTCAAGTACAGATGGTGGAGGA	60.045	117
Unigene24756_Chinese_chive_516_2	GAAGAAGAAGAAGAA	GAA(3*5)	677	15	GCTTCTTCCTCAGATCGTGATAGCCAGTGCAGTCCT[GAAGAAGAAGAAGAA]GTGACTCGTTCAACATTAATGCGAAGAACAACAATTGGAAATGGTCCTCCACCATCTGTACTTGACT	GCTTCTTCCTCAGATCGTGATAG	59.518	AGTCAAGTACAGATGGTGGAGGA	60.045	118
Unigene24756_Chinese_chive_516_3	GAAGAAGAAGAAGAA	GAA(3*5)	677	15	CTTCTTCCTCAGATCGTGATAGCCAGTGCAGTCCT[GAAGAAGAAGAAGAA]GTGACTCGTTCAACATTAATGCGAAGAACAACAATTGGAAATGGTCCTCCACCATCTGTACTTGACTGGACA	CTTCTTCCTCAGATCGTGATAGC	59.518	TGTCCAGTCAAGTACAGATGGTG	60.081	122
Unigene24756_Chinese_chive_516_4	GAAGAAGAAGAAGAA	GAA(3*5)	677	15	GCTTCTTCCTCAGATCGTGATAGCCAGTGCAGTCCT[GAAGAAGAAGAAGAA]GTGACTCGTTCAACATTAATGCGAAGAACAACAATTGGAAATGGTCCTCCACCATCTGTACTTGACTGGACA	GCTTCTTCCTCAGATCGTGATAG	59.518	TGTCCAGTCAAGTACAGATGGTG	60.081	123
Unigene24756_Chinese_chive_516_5	GAAGAAGAAGAAGAA	GAA(3*5)	677	15	CTTCTTCCTCAGATCGTGATAGCCAGTGCAGTCCT[GAAGAAGAAGAAGAA]GTGACTCGTTCAACATTAATGCGAAGAACAACAATTGGAAATGGTCCTCCACCATCTGTACTTGAC	CTTCTTCCTCAGATCGTGATAGC	59.518	GTCAAGTACAGATGGTGGAGGAC	59.915	116
Unigene24807_Chinese_chive_517_1	TCTTCTTCTTCTTCT	TCT(3*5)	342	15	TCTTCTCATCCTCTCCTCTCTCAACTCCTCGATGC[TCTTCTTCTTCTTCT]TTGCACTCTTCTTTTCTATGTAAAAATCTTCCTCCTTCCCT	TCTTCTCATCCTCTCCTCTCTCA	59.708	AGGGAAGGAGGAAGATTTTTACA	59.515	91
Unigene24807_Chinese_chive_517_2	TCTTCTTCTTCTTCT	TCT(3*5)	342	15	CATCCTCTCCTCTCTCAACTCCTCGATGC[TCTTCTTCTTCTTCT]TTGCACTCTTCTTTTCTATGTAAAAATCTTCCTCCTTCCCT	CATCCTCTCCTCTCTCAACTCCT	60.384	AGGGAAGGAGGAAGATTTTTACA	59.515	85
Unigene24807_Chinese_chive_517_3	TCTTCTTCTTCTTCT	TCT(3*5)	342	15	ATCCTCTCCTCTCTCAACTCCTCGATGC[TCTTCTTCTTCTTCT]TTGCACTCTTCTTTTCTATGTAAAAATCTTCCTCCTTCCCT	ATCCTCTCCTCTCTCAACTCCTC	59.483	AGGGAAGGAGGAAGATTTTTACA	59.515	84
Unigene24807_Chinese_chive_517_4	TCTTCTTCTTCTTCT	TCT(3*5)	342	15	CTCTCCTCTCTCAACTCCTCGATGC[TCTTCTTCTTCTTCT]TTGCACTCTTCTTTTCTATGTAAAAATCTTCCTCCTTCCCT	CTCTCCTCTCTCAACTCCTCGAT	60.517	AGGGAAGGAGGAAGATTTTTACA	59.515	81
Unigene24807_Chinese_chive_517_5	TCTTCTTCTTCTTCT	TCT(3*5)	342	15	TCTTCTCATCCTCTCCTCTCTCAACTCCTCGATGC[TCTTCTTCTTCTTCT]TTGCACTCTTCTTTTCTATGTAAAAATCTTCCTCCTTCCCTTC	TCTTCTCATCCTCTCCTCTCTCA	59.708	GAAGGGAAGGAGGAAGATTTTTA	59.152	93
Unigene24812_Chinese_chive_518_1	GAAGAAGAAGAAGAA	GAA(3*5)	803	15	GTCTTGACGAGTTTGTCTATGCCGTCGCGTTTGGCTAGGAAGATTACTAGCTTGTCCACTGTGTCGTTGCTCATGGTGGAGCACAGTGTATG[GAAGAAGAAGAAGAA]GTTTGTGAGAAGAAATGGGTAGCGTGTGTGGTGATAAAAGAGAGTGTGGC	GTCTTGACGAGTTTGTCTATGCC	60.186	GCCACACTCTCTTTTATCACCAC	60.054	157
Unigene24812_Chinese_chive_518_2	GAAGAAGAAGAAGAA	GAA(3*5)	803	15	ACTAGCTTGTCCACTGTGTCGTTGCTCATGGTGGAGCACAGTGTATG[GAAGAAGAAGAAGAA]GTTTGTGAGAAGAAATGGGTAGCGTGTGTGGTGATAAAAGAGAGTGTGGC	ACTAGCTTGTCCACTGTGTCGTT	60.278	GCCACACTCTCTTTTATCACCAC	60.054	112
Unigene24812_Chinese_chive_518_3	GAAGAAGAAGAAGAA	GAA(3*5)	803	15	GTCTTGACGAGTTTGTCTATGCCGTCGCGTTTGGCTAGGAAGATTACTAGCTTGTCCACTGTGTCGTTGCTCATGGTGGAGCACAGTGTATG[GAAGAAGAAGAAGAA]GTTTGTGAGAAGAAATGGGTAGCGTGTGTGGTGATAAAAGAGAGTGTGGCT	GTCTTGACGAGTTTGTCTATGCC	60.186	AGCCACACTCTCTTTTATCACCA	60.178	158
Unigene24812_Chinese_chive_518_4	GAAGAAGAAGAAGAA	GAA(3*5)	803	15	GTCTTGACGAGTTTGTCTATGCCGTCGCGTTTGGCTAGGAAGATTACTAGCTTGTCCACTGTGTCGTTGCTCATGGTGGAGCACAGTGTATG[GAAGAAGAAGAAGAA]GTTTGTGAGAAGAAATGGGTAGCGTGTGTGGTGATAAAAGAGAGTGTGGCTG	GTCTTGACGAGTTTGTCTATGCC	60.186	CAGCCACACTCTCTTTTATCACC	60.178	159
Unigene24812_Chinese_chive_518_5	GAAGAAGAAGAAGAA	GAA(3*5)	803	15	GTCTTGACGAGTTTGTCTATGCCGTCGCGTTTGGCTAGGAAGATTACTAGCTTGTCCACTGTGTCGTTGCTCATGGTGGAGCACAGTGTATG[GAAGAAGAAGAAGAA]GTTTGTGAGAAGAAATGGGTAGCGTGTGTGGTGATAAAAGAGAGTGTGGCTGG	GTCTTGACGAGTTTGTCTATGCC	60.186	CCAGCCACACTCTCTTTTATCAC	60.178	160
Unigene24879_Chinese_chive_519_1	GAAGAAGAAGAAGAA	GAA(3*5)	261	15	CTCAACAAAAGAGCGATGATTCTTGGGAAGCTCCTGATAGCGGGTACGGATCCGAATACGACGAAGATGAAGAATCCGATAAAGAC[GAAGAAGAAGAAGAA]ACCTACAAAGTAAGTAAATCAAAGAGCAGTCAAACGATAGCT	CTCAACAAAAGAGCGATGATTCT	59.906	AGCTATCGTTTGACTGCTCTTTG	60.089	143
Unigene24879_Chinese_chive_519_2	GAAGAAGAAGAAGAA	GAA(3*5)	261	15	CTCTCAACAAAAGAGCGATGATTCTTGGGAAGCTCCTGATAGCGGGTACGGATCCGAATACGACGAAGATGAAGAATCCGATAAAGAC[GAAGAAGAAGAAGAA]ACCTACAAAGTAAGTAAATCAAAGAGCAGTCAAACGATAGCT	CTCTCAACAAAAGAGCGATGATT	59.906	AGCTATCGTTTGACTGCTCTTTG	60.089	145
Unigene24879_Chinese_chive_519_3	GAAGAAGAAGAAGAA	GAA(3*5)	261	15	CGAATACGACGAAGATGAAGAATCCGATAAAGAC[GAAGAAGAAGAAGAA]ACCTACAAAGTAAGTAAATCAAAGAGCAGTCAAACGATAGCTGATGAATACAATGAGCTCGTCAGAGAAGTTGAAATGCT	CGAATACGACGAAGATGAAGAAT	59.643	AGCATTTCAACTTCTCTGACGAG	60.068	129
Unigene24879_Chinese_chive_519_4	GAAGAAGAAGAAGAA	GAA(3*5)	261	15	CGAATACGACGAAGATGAAGAATCCGATAAAGAC[GAAGAAGAAGAAGAA]ACCTACAAAGTAAGTAAATCAAAGAGCAGTCAAACGATAGCT	CGAATACGACGAAGATGAAGAAT	59.643	AGCTATCGTTTGACTGCTCTTTG	60.089	91
Unigene24879_Chinese_chive_519_5	GAAGAAGAAGAAGAA	GAA(3*5)	261	15	CGAATACGACGAAGATGAAGAATCCGATAAAGAC[GAAGAAGAAGAAGAA]ACCTACAAAGTAAGTAAATCAAAGAGCAGTCAAACGATAGCTG	CGAATACGACGAAGATGAAGAAT	59.643	CAGCTATCGTTTGACTGCTCTTT	60.089	92
Unigene25141_Chinese_chive_521_1	GCAGCAGCAGCAGCAGCA	GCA(3*6)	168	18	TACCCCTTCTCCTTTTCAAAATCCCCAAACCCAACAGCAATTATTCAATCAACAAAGCACCCCATTTTCTTCATTTTCTCAGCC[GCAGCAGCAGCAGCAGCA]ACAGCAACAGCAGCAGCAAATGGGATCTTATTA	TACCCCTTCTCCTTTTCAAAATC	59.842	TAATAAGATCCCATTTGCTGCTG	60.453	135
Unigene25141_Chinese_chive_521_2	GCAGCAGCAGCAGCAGCA	GCA(3*6)	168	18	CCTTTTCTACCCCTTCTCCTTTTCAAAATCCCCAAACCCAACAGCAATTATTCAATCAACAAAGCACCCCATTTTCTTCATTTTCTCAGCC[GCAGCAGCAGCAGCAGCA]ACAGCAACAGCAGCAGCAAATGGGATCTTATTA	CCTTTTCTACCCCTTCTCCTTTT	60.322	TAATAAGATCCCATTTGCTGCTG	60.453	142
Unigene25141_Chinese_chive_521_3	GCAGCAGCAGCAGCAGCA	GCA(3*6)	168	18	TTTCTACCCCTTCTCCTTTTCAAAATCCCCAAACCCAACAGCAATTATTCAATCAACAAAGCACCCCATTTTCTTCATTTTCTCAGCC[GCAGCAGCAGCAGCAGCA]ACAGCAACAGCAGCAGCAAATGGGATCTTATTA	TTTCTACCCCTTCTCCTTTTCAA	60.433	TAATAAGATCCCATTTGCTGCTG	60.453	139
Unigene25141_Chinese_chive_521_4	GCAGCAGCAGCAGCAGCA	GCA(3*6)	168	18	TTTTCTACCCCTTCTCCTTTTCAAAATCCCCAAACCCAACAGCAATTATTCAATCAACAAAGCACCCCATTTTCTTCATTTTCTCAGCC[GCAGCAGCAGCAGCAGCA]ACAGCAACAGCAGCAGCAAATGGGATCTTATTA	TTTTCTACCCCTTCTCCTTTTCA	60.433	TAATAAGATCCCATTTGCTGCTG	60.453	140
Unigene25141_Chinese_chive_521_5	GCAGCAGCAGCAGCAGCA	GCA(3*6)	168	18	CTCCTTTTCTACCCCTTCTCCTTTTCAAAATCCCCAAACCCAACAGCAATTATTCAATCAACAAAGCACCCCATTTTCTTCATTTTCTCAGCC[GCAGCAGCAGCAGCAGCA]ACAGCAACAGCAGCAGCAAATGGGATCTTATTA	CTCCTTTTCTACCCCTTCTCCTT	60.447	TAATAAGATCCCATTTGCTGCTG	60.453	144
Unigene25143_Chinese_chive_522_1	GCAGCAGCAGCAGCAGCA	GCA(3*6)	168	18	TACCCCTTCTCCTTTTCAAAATCCCCAAACCCAACAGCAATTATTCAATCAACAAAGCACCCCATTTTCTTCATTTTCTCAGCC[GCAGCAGCAGCAGCAGCA]ACAGCAACAGCAACTTTTACAGAAACAACACTTGATGCCTCAT	TACCCCTTCTCCTTTTCAAAATC	59.842	ATGAGGCATCAAGTGTTGTTTCT	60.054	145
Unigene25143_Chinese_chive_522_2	GCAGCAGCAGCAGCAGCA	GCA(3*6)	168	18	CCTTTTCTACCCCTTCTCCTTTTCAAAATCCCCAAACCCAACAGCAATTATTCAATCAACAAAGCACCCCATTTTCTTCATTTTCTCAGCC[GCAGCAGCAGCAGCAGCA]ACAGCAACAGCAACTTTTACAGAAACAACACTTGATGCCTCAT	CCTTTTCTACCCCTTCTCCTTTT	60.322	ATGAGGCATCAAGTGTTGTTTCT	60.054	152
Unigene25143_Chinese_chive_522_3	GCAGCAGCAGCAGCAGCA	GCA(3*6)	168	18	TTTCTACCCCTTCTCCTTTTCAAAATCCCCAAACCCAACAGCAATTATTCAATCAACAAAGCACCCCATTTTCTTCATTTTCTCAGCC[GCAGCAGCAGCAGCAGCA]ACAGCAACAGCAACTTTTACAGAAACAACACTTGATGCCTCAT	TTTCTACCCCTTCTCCTTTTCAA	60.433	ATGAGGCATCAAGTGTTGTTTCT	60.054	149
Unigene25143_Chinese_chive_522_4	GCAGCAGCAGCAGCAGCA	GCA(3*6)	168	18	TTTTCTACCCCTTCTCCTTTTCAAAATCCCCAAACCCAACAGCAATTATTCAATCAACAAAGCACCCCATTTTCTTCATTTTCTCAGCC[GCAGCAGCAGCAGCAGCA]ACAGCAACAGCAACTTTTACAGAAACAACACTTGATGCCTCAT	TTTTCTACCCCTTCTCCTTTTCA	60.433	ATGAGGCATCAAGTGTTGTTTCT	60.054	150
Unigene25143_Chinese_chive_522_5	GCAGCAGCAGCAGCAGCA	GCA(3*6)	168	18	CTCCTTTTCTACCCCTTCTCCTTTTCAAAATCCCCAAACCCAACAGCAATTATTCAATCAACAAAGCACCCCATTTTCTTCATTTTCTCAGCC[GCAGCAGCAGCAGCAGCA]ACAGCAACAGCAACTTTTACAGAAACAACACTTGATGCCTCAT	CTCCTTTTCTACCCCTTCTCCTT	60.447	ATGAGGCATCAAGTGTTGTTTCT	60.054	154
Unigene25177_Chinese_chive_523_1	AGGAGGAGGAGGAGGAGG	AGG(3*6)	315	18	AATCAAAGAACAAAGAATCAGCGGTCAATCAGGAAAGTATAGAGGAAGGATCATCAGCAGTAGCAGC[AGGAGGAGGAGGAGGAGG]AGAAGGGTTACAGAGATCGAACTCTTTGCCTCCAGTTGATAGAA	AATCAAAGAACAAAGAATCAGCG	59.786	TTCTATCAACTGGAGGCAAAGAG	59.9	129
Unigene25177_Chinese_chive_523_2	AGGAGGAGGAGGAGGAGG	AGG(3*6)	315	18	AATCAAAGAACAAAGAATCAGCGGTCAATCAGGAAAGTATAGAGGAAGGATCATCAGCAGTAGCAGC[AGGAGGAGGAGGAGGAGG]AGAAGGGTTACAGAGATCGAACTCTTTGCCTCCAGTTGATAGAAAA	AATCAAAGAACAAAGAATCAGCG	59.786	TTTTCTATCAACTGGAGGCAAAG	59.78	131
Unigene25177_Chinese_chive_523_3	AGGAGGAGGAGGAGGAGG	AGG(3*6)	315	18	AATCAAAGAACAAAGAATCAGCGGTCAATCAGGAAAGTATAGAGGAAGGATCATCAGCAGTAGCAGC[AGGAGGAGGAGGAGGAGG]AGAAGGGTTACAGAGATCGAACTCTTTGCCTCCAGTTGATAGAAAAG	AATCAAAGAACAAAGAATCAGCG	59.786	CTTTTCTATCAACTGGAGGCAAA	59.78	132
Unigene25177_Chinese_chive_523_4	AGGAGGAGGAGGAGGAGG	AGG(3*6)	315	18	AATCAAAGAACAAAGAATCAGCGGTCAATCAGGAAAGTATAGAGGAAGGATCATCAGCAGTAGCAGC[AGGAGGAGGAGGAGGAGG]AGAAGGGTTACAGAGATCGAACTCTTTGCCTCCAGTTGATA	AATCAAAGAACAAAGAATCAGCG	59.786	TATCAACTGGAGGCAAAGAGTTC	59.776	126
Unigene25177_Chinese_chive_523_5	AGGAGGAGGAGGAGGAGG	AGG(3*6)	315	18	GCGGTCAATCAGGAAAGTATAGAGGAAGGATCATCAGCAGTAGCAGC[AGGAGGAGGAGGAGGAGG]AGAAGGGTTACAGAGATCGAACTCTTTGCCTCCAGTTGATAGAA	GCGGTCAATCAGGAAAGTATAGA	59.643	TTCTATCAACTGGAGGCAAAGAG	59.9	109
Unigene25220_Chinese_chive_524_1	AGCAGCAGCAGCAGCAGC	AGC(3*6)	505	18	GAAGACAGTGATGATGACATGGATGTAGAAGAGCTGGAGCGCCGCATGTGGCGGGACCGCATGAGGCTAAAGCGACTAAGGG[AGCAGCAGCAGCAGCAGC]AAATACAACAGAACAAACAGATCCCGAACTCAGAAAT	GAAGACAGTGATGATGACATGGA	59.989	ATTTCTGAGTTCGGGATCTGTTT	60.354	137
Unigene25220_Chinese_chive_524_2	AGCAGCAGCAGCAGCAGC	AGC(3*6)	505	18	ACATGGATGTAGAAGAGCTGGAGCGCCGCATGTGGCGGGACCGCATGAGGCTAAAGCGACTAAGGG[AGCAGCAGCAGCAGCAGC]AAATACAACAGAACAAACAGATCCCGAACTCAGAAATGGACTCTGGAA	ACATGGATGTAGAAGAGCTGGAG	59.787	TTCCAGAGTCCATTTCTGAGTTC	59.743	132
Unigene25220_Chinese_chive_524_3	AGCAGCAGCAGCAGCAGC	AGC(3*6)	505	18	CCGACTACGAAGAAGACAGTGATGATGACATGGATGTAGAAGAGCTGGAGCGCCGCATGTGGCGGGACCGCATGAGGCTAAAGCGACTAAGGG[AGCAGCAGCAGCAGCAGC]AAATACAACAGAACAAACAGATCCCGAACTCAGAAAT	CCGACTACGAAGAAGACAGTGAT	59.824	ATTTCTGAGTTCGGGATCTGTTT	60.354	148
Unigene25220_Chinese_chive_524_4	AGCAGCAGCAGCAGCAGC	AGC(3*6)	505	18	CGAAGAAGACAGTGATGATGACATGGATGTAGAAGAGCTGGAGCGCCGCATGTGGCGGGACCGCATGAGGCTAAAGCGACTAAGGG[AGCAGCAGCAGCAGCAGC]AAATACAACAGAACAAACAGATCCCGAACTCAGAAATGGACTCTGGAA	CGAAGAAGACAGTGATGATGACA	60.306	TTCCAGAGTCCATTTCTGAGTTC	59.743	152
Unigene25220_Chinese_chive_524_5	AGCAGCAGCAGCAGCAGC	AGC(3*6)	505	18	ACATGGATGTAGAAGAGCTGGAGCGCCGCATGTGGCGGGACCGCATGAGGCTAAAGCGACTAAGGG[AGCAGCAGCAGCAGCAGC]AAATACAACAGAACAAACAGATCCCGAACTCAGAAAT	ACATGGATGTAGAAGAGCTGGAG	59.787	ATTTCTGAGTTCGGGATCTGTTT	60.354	121
Unigene25221_Chinese_chive_525_1	AGCAGCAGCAGCAGCAGCAGC	AGC(3*7)	505	21	GAAGACAGTGATGATGACATGGATGTAGAAGAGCTGGAGCGCCGCATGTGGCGGGACCGCATGAGGCTAAAGCGACTAAGGG[AGCAGCAGCAGCAGCAGCAGC]AAATAAAACTGCAGAAGGAACATCCACTGTAATTGC	GAAGACAGTGATGATGACATGGA	59.989	GCAATTACAGTGGATGTTCCTTC	59.891	139
Unigene25221_Chinese_chive_525_2	AGCAGCAGCAGCAGCAGCAGC	AGC(3*7)	505	21	CCGACTACGAAGAAGACAGTGATGATGACATGGATGTAGAAGAGCTGGAGCGCCGCATGTGGCGGGACCGCATGAGGCTAAAGCGACTAAGGG[AGCAGCAGCAGCAGCAGCAGC]AAATAAAACTGCAGAAGGAACATCCACTGTAATTGC	CCGACTACGAAGAAGACAGTGAT	59.824	GCAATTACAGTGGATGTTCCTTC	59.891	150
Unigene25221_Chinese_chive_525_3	AGCAGCAGCAGCAGCAGCAGC	AGC(3*7)	505	21	ACATGGATGTAGAAGAGCTGGAGCGCCGCATGTGGCGGGACCGCATGAGGCTAAAGCGACTAAGGG[AGCAGCAGCAGCAGCAGCAGC]AAATAAAACTGCAGAAGGAACATCCACTGTAATTGC	ACATGGATGTAGAAGAGCTGGAG	59.787	GCAATTACAGTGGATGTTCCTTC	59.891	123
Unigene25221_Chinese_chive_525_4	AGCAGCAGCAGCAGCAGCAGC	AGC(3*7)	505	21	CGAAGAAGACAGTGATGATGACATGGATGTAGAAGAGCTGGAGCGCCGCATGTGGCGGGACCGCATGAGGCTAAAGCGACTAAGGG[AGCAGCAGCAGCAGCAGCAGC]AAATAAAACTGCAGAAGGAACATCCACTGTAATTGC	CGAAGAAGACAGTGATGATGACA	60.306	GCAATTACAGTGGATGTTCCTTC	59.891	143
Unigene25221_Chinese_chive_525_5	AGCAGCAGCAGCAGCAGCAGC	AGC(3*7)	505	21	GAAGACAGTGATGATGACATGGATGTAGAAGAGCTGGAGCGCCGCATGTGGCGGGACCGCATGAGGCTAAAGCGACTAAGGG[AGCAGCAGCAGCAGCAGCAGC]AAATAAAACTGCAGAAGGAACATCCACTGTAAT	GAAGACAGTGATGATGACATGGA	59.989	ATTACAGTGGATGTTCCTTCTGC	59.539	136
Unigene25286_Chinese_chive_526_1	CAACAACAACAACAA	CAA(3*5)	196	15	ATCCATGGACATCAACAAATACCCC[CAACAACAACAACAA]TTCACAATACCCCCCTCAAAAAAACCCAAATCCAAATTCTCATCCTTCATCCTCGCCCTATTCATCCTCATCATCCTTGTCGCATCCCTTTCCCTAACCATCTTCTTCCTC	ATCCATGGACATCAACAAATACC	59.834	GAGGAAGAAGATGGTTAGGGAAA	59.958	151
Unigene25286_Chinese_chive_526_2	CAACAACAACAACAA	CAA(3*5)	196	15	CTTCCTCCTTTGCCAAAACTACTCCCTCTGCCGCTATTTCAACAAACTCAAGATCCATATCCATGGACATCAACAAATACCCC[CAACAACAACAACAA]TTCACAATACCCCCCTCAAAAAAACCCAAATCCAAATTCTCAT	CTTCCTCCTTTGCCAAAACTACT	60.165	ATGAGAATTTGGATTTGGGTTTT	59.949	141
Unigene25286_Chinese_chive_526_3	CAACAACAACAACAA	CAA(3*5)	196	15	ATCCATGGACATCAACAAATACCCC[CAACAACAACAACAA]TTCACAATACCCCCCTCAAAAAAACCCAAATCCAAATTCTCATCCTTCATCCTCGCCCTATTCATCCTCATCATCCTTG	ATCCATGGACATCAACAAATACC	59.834	CAAGGATGATGAGGATGAATAGG	59.806	119
Unigene25286_Chinese_chive_526_4	CAACAACAACAACAA	CAA(3*5)	196	15	CTTCCTCCTTTGCCAAAACTACTCCCTCTGCCGCTATTTCAACAAACTCAAGATCCATATCCATGGACATCAACAAATACCCC[CAACAACAACAACAA]TTCACAATACCCCCCTCAAAAAAACCCAAATCCAAATTCTCATCCTTCA	CTTCCTCCTTTGCCAAAACTACT	60.165	TGAAGGATGAGAATTTGGATTTG	60.299	147
Unigene25286_Chinese_chive_526_5	CAACAACAACAACAA	CAA(3*5)	196	15	ATCCATGGACATCAACAAATACCCC[CAACAACAACAACAA]TTCACAATACCCCCCTCAAAAAAACCCAAATCCAAATTCTCATCCTTCATCCTCGCCCTATTCATCCTCATCATCCTTGTCGCATCCCTTTCCCTAACCATCTTCTTCCTCT	ATCCATGGACATCAACAAATACC	59.834	AGAGGAAGAAGATGGTTAGGGAA	59.623	152
Unigene25294_Chinese_chive_527_1	ATGATGATGATGATG	ATG(3*5)	944	15	AGAAGCAGAGATGAGCGTGATAGTAGTAAAAAAGAGATGCATGATGATGATC[ATGATGATGATGATG]AAGTTGATTCTGATGACGATCATTATCATGGAGTTACTAAAAGAGCGAAGATTAGTAATGAAGTAATGGGCTTTTCAGTAGA	AGAAGCAGAGATGAGCGTGATAG	60.186	TCTACTGAAAAGCCCATTACTTCA	59.349	149
Unigene25294_Chinese_chive_527_2	ATGATGATGATGATG	ATG(3*5)	944	15	AGAAGCAGAGATGAGCGTGATAGTAGTAAAAAAGAGATGCATGATGATGATC[ATGATGATGATGATG]AAGTTGATTCTGATGACGATCATTATCATGGAGTTACTAAAAGAGCGAAGATTAGTAATGAAGTAATGGGCTTTTCAGT	AGAAGCAGAGATGAGCGTGATAG	60.186	ACTGAAAAGCCCATTACTTCATT	58.282	146
Unigene25294_Chinese_chive_527_3	ATGATGATGATGATG	ATG(3*5)	944	15	TGGCTCTTAGAAGCAGAGATGAGCGTGATAGTAGTAAAAAAGAGATGCATGATGATGATC[ATGATGATGATGATG]AAGTTGATTCTGATGACGATCATTATCATGGAGTTACTAAAAGAGCGAAGATTAGTAATGAAGTAATGGGCTTTTCAGTAGA	TGGCTCTTAGAAGCAGAGATGAG	60.289	TCTACTGAAAAGCCCATTACTTCA	59.349	157
Unigene25294_Chinese_chive_527_4	ATGATGATGATGATG	ATG(3*5)	944	15	GTTGGCTCTTAGAAGCAGAGATGAGCGTGATAGTAGTAAAAAAGAGATGCATGATGATGATC[ATGATGATGATGATG]AAGTTGATTCTGATGACGATCATTATCATGGAGTTACTAAAAGAGCGAAGATTAGTAATGAAGTAATGGGCTTTTCAGTAGA	GTTGGCTCTTAGAAGCAGAGATG	59.688	TCTACTGAAAAGCCCATTACTTCA	59.349	159
Unigene25294_Chinese_chive_527_5	ATGATGATGATGATG	ATG(3*5)	944	15	TGGCTCTTAGAAGCAGAGATGAGCGTGATAGTAGTAAAAAAGAGATGCATGATGATGATC[ATGATGATGATGATG]AAGTTGATTCTGATGACGATCATTATCATGGAGTTACTAAAAGAGCGAAGATTAGTAATGAAGTAATGGGCTTTTCAGT	TGGCTCTTAGAAGCAGAGATGAG	60.289	ACTGAAAAGCCCATTACTTCATT	58.282	154
Unigene25336_Chinese_chive_528_1	GGCGGCGGCGGCGGC	GGC(3*5)	251	15	ACCTCCCTCCCAGTATCAAATAATCCCAATAATATTCCTTCATTTCCAATTTCATGTCTTCCATCCGGTGCT[GGCGGCGGCGGCGGC]ACGGTAGTAGTGAAGAAGAAGAGGAACAGGTACAGGAAAGCTTATCCC	ACCTCCCTCCCAGTATCAAATAA	60.082	GGGATAAGCTTTCCTGTACCTGT	59.914	135
Unigene25336_Chinese_chive_528_2	GGCGGCGGCGGCGGC	GGC(3*5)	251	15	AACCTCCCTCCCAGTATCAAATAATCCCAATAATATTCCTTCATTTCCAATTTCATGTCTTCCATCCGGTGCT[GGCGGCGGCGGCGGC]ACGGTAGTAGTGAAGAAGAAGAGGAACAGGTACAGGAAAGCTTATCCC	AACCTCCCTCCCAGTATCAAATA	60.082	GGGATAAGCTTTCCTGTACCTGT	59.914	136
Unigene25336_Chinese_chive_528_3	GGCGGCGGCGGCGGC	GGC(3*5)	251	15	ACCTCCCTCCCAGTATCAAATAATCCCAATAATATTCCTTCATTTCCAATTTCATGTCTTCCATCCGGTGCT[GGCGGCGGCGGCGGC]ACGGTAGTAGTGAAGAAGAAGAGGAACAGGTACAGGAAAGCT	ACCTCCCTCCCAGTATCAAATAA	60.082	AGCTTTCCTGTACCTGTTCCTCT	59.836	129
Unigene25336_Chinese_chive_528_4	GGCGGCGGCGGCGGC	GGC(3*5)	251	15	AACCTCCCTCCCAGTATCAAATAATCCCAATAATATTCCTTCATTTCCAATTTCATGTCTTCCATCCGGTGCT[GGCGGCGGCGGCGGC]ACGGTAGTAGTGAAGAAGAAGAGGAACAGGTACAGGAAAGCT	AACCTCCCTCCCAGTATCAAATA	60.082	AGCTTTCCTGTACCTGTTCCTCT	59.836	130
Unigene25336_Chinese_chive_528_5	GGCGGCGGCGGCGGC	GGC(3*5)	251	15	ACCTCCCTCCCAGTATCAAATAATCCCAATAATATTCCTTCATTTCCAATTTCATGTCTTCCATCCGGTGCT[GGCGGCGGCGGCGGC]ACGGTAGTAGTGAAGAAGAAGAGGAACAGGTACAGGAAAGC	ACCTCCCTCCCAGTATCAAATAA	60.082	GCTTTCCTGTACCTGTTCCTCTT	60.175	128
Unigene25425_Chinese_chive_529_1	CTCCTCCTCCTCCTCCTC	CTC(3*6)	345	18	ACTACAATCAACTCCCTTTTGCGCCGCCGCCACCGCAATCCTACTACCCTCCCCCACCGCCTCCTCCAAACG[CTCCTCCTCCTCCTCCTC]CCGACGGGCCACCTCCGCCTCCTCCCGGGGCTCCACCTATGCATCCATCTGCACCTC	ACTACAATCAACTCCCTTTTGCG	61.69	GAGGTGCAGATGGATGCATAG	60.64	147
Unigene25425_Chinese_chive_529_2	CTCCTCCTCCTCCTCCTC	CTC(3*6)	345	18	CTACAATCAACTCCCTTTTGCGCCGCCGCCACCGCAATCCTACTACCCTCCCCCACCGCCTCCTCCAAACG[CTCCTCCTCCTCCTCCTC]CCGACGGGCCACCTCCGCCTCCTCCCGGGGCTCCACCTATGCATCCATCTGCACCTC	CTACAATCAACTCCCTTTTGCG	60.993	GAGGTGCAGATGGATGCATAG	60.64	146
Unigene25425_Chinese_chive_529_3	CTCCTCCTCCTCCTCCTC	CTC(3*6)	345	18	TACAATCAACTCCCTTTTGCGCCGCCGCCACCGCAATCCTACTACCCTCCCCCACCGCCTCCTCCAAACG[CTCCTCCTCCTCCTCCTC]CCGACGGGCCACCTCCGCCTCCTCCCGGGGCTCCACCTATGCATCCATCTGCACCTC	TACAATCAACTCCCTTTTGCG	60.117	GAGGTGCAGATGGATGCATAG	60.64	145
Unigene25425_Chinese_chive_529_4	CTCCTCCTCCTCCTCCTC	CTC(3*6)	345	18	TTACTACAATCAACTCCCTTTTGCGCCGCCGCCACCGCAATCCTACTACCCTCCCCCACCGCCTCCTCCAAACG[CTCCTCCTCCTCCTCCTC]CCGACGGGCCACCTCCGCCTCCTCCCGGGGCTCCACCTATGCATCCATCTGCACCTC	TTACTACAATCAACTCCCTTTTGC	58.801	GAGGTGCAGATGGATGCATAG	60.64	149
Unigene25425_Chinese_chive_529_5	CTCCTCCTCCTCCTCCTC	CTC(3*6)	345	18	AATCCTACTACCCTCCCCCACCGCCTCCTCCAAACG[CTCCTCCTCCTCCTCCTC]CCGACGGGCCACCTCCGCCTCCTCCCGGGGCTCCACCTATGCATCCATCTGCACCTC	AATCCTACTACCCTCCCCCAC	60.432	GAGGTGCAGATGGATGCATAG	60.64	111
Unigene25432_Chinese_chive_530_1	TATTATTATTATTAT	TAT(3*5)	162	15	CATCAGAATCCAATTCAGAATCCGACGAATGAAAGTCAATGTGACCAGAACTGGAAC[TATTATTATTATTAT]TAAGTTGAGACTGCTGCTGCAGCTCAGGATGACCACCGAAATCTCCACCTTTGCGCTGCGCTGGTAGCTGAAGAACTGGACTTC	CATCAGAATCCAATTCAGAATCC	59.791	GAAGTCCAGTTCTTCAGCTACCA	59.936	156
Unigene25432_Chinese_chive_530_2	TATTATTATTATTAT	TAT(3*5)	162	15	CATCAGAATCCAATTCAGAATCCGACGAATGAAAGTCAATGTGACCAGAACTGGAAC[TATTATTATTATTAT]TAAGTTGAGACTGCTGCTGCAGCTCAGGATGACCACCGAAATCTCCACCTTTGCGCTGCGCTGGTAGCTGAAGAACTGGACTTCC	CATCAGAATCCAATTCAGAATCC	59.791	GGAAGTCCAGTTCTTCAGCTACC	60.649	157
Unigene25432_Chinese_chive_530_3	TATTATTATTATTAT	TAT(3*5)	162	15	CATCAGAATCCAATTCAGAATCCGACGAATGAAAGTCAATGTGACCAGAACTGGAAC[TATTATTATTATTAT]TAAGTTGAGACTGCTGCTGCAGCTCAGGATGACCACCGAAATCTCCACCTTTGCGCTGCGCTGGTAGCTGAAGAACTGGACTTCCC	CATCAGAATCCAATTCAGAATCC	59.791	GGGAAGTCCAGTTCTTCAGCTAC	60.649	158
Unigene25432_Chinese_chive_530_4	TATTATTATTATTAT	TAT(3*5)	162	15	GAATGAAAGTCAATGTGACCAGAACTGGAAC[TATTATTATTATTAT]TAAGTTGAGACTGCTGCTGCAGCTCAGGATGACCACCGAAATCTCCACCTTTGCGCTGCGCTGGTAGCTGAAGAACTGGACTTC	GAATGAAAGTCAATGTGACCAGA	59.091	GAAGTCCAGTTCTTCAGCTACCA	59.936	130
Unigene25432_Chinese_chive_530_5	TATTATTATTATTAT	TAT(3*5)	162	15	CATCAGAATCCAATTCAGAATCCGACGAATGAAAGTCAATGTGACCAGAACTGGAAC[TATTATTATTATTAT]TAAGTTGAGACTGCTGCTGCAGCTCAGGATGACCACCGAAATCTCCACCTTTGCGCTGCGCTGGTAGCTGAAGAACTGGACTT	CATCAGAATCCAATTCAGAATCC	59.791	AAGTCCAGTTCTTCAGCTACCAG	59.111	155
Unigene25470_Chinese_chive_531_1	GATGATGATGATGAT	GAT(3*5)	782	15	TCCATGTCAATTCTGTTCTTGTGTTAGAAGAATTAATTTGATGAAAAATTG[GATGATGATGATGAT]GAGTGAATGGATATAATATAGGGCCTTTGTAAAATGCAAGAATCATAGCTCCTGTTGT	TCCATGTCAATTCTGTTCTTGTG	60.023	ACAACAGGAGCTATGATTCTTGC	59.803	124
Unigene25470_Chinese_chive_531_2	GATGATGATGATGAT	GAT(3*5)	782	15	TCCATGTCAATTCTGTTCTTGTGTTAGAAGAATTAATTTGATGAAAAATTG[GATGATGATGATGAT]GAGTGAATGGATATAATATAGGGCCTTTGTAAAATGCAAGAATCATAGCTCCTGTTGTGC	TCCATGTCAATTCTGTTCTTGTG	60.023	GCACAACAGGAGCTATGATTCTT	59.803	126
Unigene25470_Chinese_chive_531_3	GATGATGATGATGAT	GAT(3*5)	782	15	TGTCCATGTCAATTCTGTTCTTGTGTTAGAAGAATTAATTTGATGAAAAATTG[GATGATGATGATGAT]GAGTGAATGGATATAATATAGGGCCTTTGTAAAATGCAAGAATCATAGCTCCTGTTGT	TGTCCATGTCAATTCTGTTCTTG	60.023	ACAACAGGAGCTATGATTCTTGC	59.803	126
Unigene25470_Chinese_chive_531_4	GATGATGATGATGAT	GAT(3*5)	782	15	TGTCCATGTCAATTCTGTTCTTGTGTTAGAAGAATTAATTTGATGAAAAATTG[GATGATGATGATGAT]GAGTGAATGGATATAATATAGGGCCTTTGTAAAATGCAAGAATCATAGCTCCTGTTGTGC	TGTCCATGTCAATTCTGTTCTTG	60.023	GCACAACAGGAGCTATGATTCTT	59.803	128
Unigene25470_Chinese_chive_531_5	GATGATGATGATGAT	GAT(3*5)	782	15	TCCATGTCAATTCTGTTCTTGTGTTAGAAGAATTAATTTGATGAAAAATTG[GATGATGATGATGAT]GAGTGAATGGATATAATATAGGGCCTTTGTAAAATGCAAGAATCATAGCTCCTG	TCCATGTCAATTCTGTTCTTGTG	60.023	CAGGAGCTATGATTCTTGCATTT	59.771	120
Unigene25485_Chinese_chive_532_1	CAGCAGCAGCAGCAG	CAG(3*5)	256	15	CCACCCCTAAAACCTCCAGTA[CAGCAGCAGCAGCAG]CCACAACCGTCTTCTTCCTCTTCTTCATCCTCTTCAACTTCGCCTAGCTTTACCCAATGGAGATT	CCACCCCTAAAACCTCCAGTA	60.22	AATCTCCATTGGGTAAAGCTAGG	59.881	101
Unigene25485_Chinese_chive_532_2	CAGCAGCAGCAGCAG	CAG(3*5)	256	15	CCACCCCTAAAACCTCCAGTA[CAGCAGCAGCAGCAG]CCACAACCGTCTTCTTCCTCTTCTTCATCCTCTTCAACTTCGCCTAGCTTTACCCAATGGAGATTTCCTC	CCACCCCTAAAACCTCCAGTA	60.22	GAGGAAATCTCCATTGGGTAAAG	60.186	106
Unigene25485_Chinese_chive_532_3	CAGCAGCAGCAGCAG	CAG(3*5)	256	15	CCACCCCTAAAACCTCCAGTA[CAGCAGCAGCAGCAG]CCACAACCGTCTTCTTCCTCTTCTTCATCCTCTTCAACTTCGCCTAGCTTTACCCAATGGAGATTTCCTCT	CCACCCCTAAAACCTCCAGTA	60.22	AGAGGAAATCTCCATTGGGTAAA	60.186	107
Unigene25485_Chinese_chive_532_4	CAGCAGCAGCAGCAG	CAG(3*5)	256	15	CCACCCCTAAAACCTCCAGTA[CAGCAGCAGCAGCAG]CCACAACCGTCTTCTTCCTCTTCTTCATCCTCTTCAACTTCGCCTAGCTTTACCCAATGGAGATTTCCTCTCACTCACGAGTCATCCTCAGCTATTTCTTCCGCAAATGTTAACCT	CCACCCCTAAAACCTCCAGTA	60.22	AGGTTAACATTTGCGGAAGAAAT	60.239	152
Unigene25485_Chinese_chive_532_5	CAGCAGCAGCAGCAG	CAG(3*5)	256	15	CCACCCCTAAAACCTCCAGTA[CAGCAGCAGCAGCAG]CCACAACCGTCTTCTTCCTCTTCTTCATCCTCTTCAACTTCGCCTAGCTTTACCCAATGGAGATTTCCTCTCACTCACGAGTCATCCTCAGCTATTT	CCACCCCTAAAACCTCCAGTA	60.22	AAATAGCTGAGGATGACTCGTGA	60.276	133
Unigene25624_Chinese_chive_533_1	TCCTCCTCCTCCTCC	TCC(3*5)	275	15	CTGACAAACTACACGCTCCTAGCGGCCTCCTCAAGCGCGGCCTTCCTCCTCCTCTCCCTGCGCCTGATCCCCTCCTTCTTCGGCTTCG[TCCTCCTCCTCCTCC]AATCACTGACCGTCGCGTCATCCGCCTACTCGCTCT	CTGACAAACTACACGCTCCTAGC	60.489	AGAGCGAGTAGGCGGATGAC	61.855	139
Unigene25624_Chinese_chive_533_2	TCCTCCTCCTCCTCC	TCC(3*5)	275	15	CTGACAAACTACACGCTCCTAGCGGCCTCCTCAAGCGCGGCCTTCCTCCTCCTCTCCCTGCGCCTGATCCCCTCCTTCTTCGGCTTCG[TCCTCCTCCTCCTCC]AATCACTGACCGTCGCGTCATCCGCCTACTCGCTCTC	CTGACAAACTACACGCTCCTAGC	60.489	GAGAGCGAGTAGGCGGATG	61.062	140
Unigene25624_Chinese_chive_533_3	TCCTCCTCCTCCTCC	TCC(3*5)	275	15	TCCTGACAAACTACACGCTCCTAGCGGCCTCCTCAAGCGCGGCCTTCCTCCTCCTCTCCCTGCGCCTGATCCCCTCCTTCTTCGGCTTCG[TCCTCCTCCTCCTCC]AATCACTGACCGTCGCGTCATCCGCCTACTCGCTCT	TCCTGACAAACTACACGCTCCTA	61.191	AGAGCGAGTAGGCGGATGAC	61.855	141
Unigene25624_Chinese_chive_533_4	TCCTCCTCCTCCTCC	TCC(3*5)	275	15	CTGACAAACTACACGCTCCTAGCGGCCTCCTCAAGCGCGGCCTTCCTCCTCCTCTCCCTGCGCCTGATCCCCTCCTTCTTCGGCTTCG[TCCTCCTCCTCCTCC]AATCACTGACCGTCGCGTCATCCGCCTACTCGCTCTC	CTGACAAACTACACGCTCCTAGC	60.489	GAGAGCGAGTAGGCGGATGAC	63.608	140
Unigene25624_Chinese_chive_533_5	TCCTCCTCCTCCTCC	TCC(3*5)	275	15	CTGATCCCCTCCTTCTTCGGCTTCG[TCCTCCTCCTCCTCC]AATCACTGACCGTCGCGTCATCCGCCTACTCGCTCTCCCGTGGGACCCAAACCTCCTCCCGGGCCCACGGGTGCCACACCGTGTGCTCCGTTATGTGCGCCATCCTAGAAG	CTGATCCCCTCCTTCTTCG	59.74	CTTCTAGGATGGCGCACATAAC	60.994	151
Unigene25673_Chinese_chive_534_1	GATGATGATGATGAT	GAT(3*5)	979	15	CTGGAAAGAAAAAGGCTAATGGTTCTAAAAAGGCTAGCGGGTCTGATGAGGATCGCTCCAATTCTCCAGATGGCAGCCAGGATGGCGATAGCAATGCAGCTGCA[GATGATGATGATGAT]GTCCAGTGGCAGACTGACACATCACTAGAAGCTGCAAA	CTGGAAAGAAAAAGGCTAATGGT	60.014	TTTGCAGCTTCTAGTGATGTGTC	59.576	157
Unigene25673_Chinese_chive_534_2	GATGATGATGATGAT	GAT(3*5)	979	15	GGAAAGAAAAAGGCTAATGGTTCTAAAAAGGCTAGCGGGTCTGATGAGGATCGCTCCAATTCTCCAGATGGCAGCCAGGATGGCGATAGCAATGCAGCTGCA[GATGATGATGATGAT]GTCCAGTGGCAGACTGACACATCACTAGAAGCTGCAAAACAGC	GGAAAGAAAAAGGCTAATGGTTC	59.536	GCTGTTTTGCAGCTTCTAGTGAT	60.095	160
Unigene25673_Chinese_chive_534_3	GATGATGATGATGAT	GAT(3*5)	979	15	CTGGAAAGAAAAAGGCTAATGGTTCTAAAAAGGCTAGCGGGTCTGATGAGGATCGCTCCAATTCTCCAGATGGCAGCCAGGATGGCGATAGCAATGCAGCTGCA[GATGATGATGATGAT]GTCCAGTGGCAGACTGACACATCACTAGAAGCTGCA	CTGGAAAGAAAAAGGCTAATGGT	60.014	TGCAGCTTCTAGTGATGTGTCAG	60.64	155
Unigene25673_Chinese_chive_534_4	GATGATGATGATGAT	GAT(3*5)	979	15	CTGCTGGAAAGAAAAAGGCTAATGGTTCTAAAAAGGCTAGCGGGTCTGATGAGGATCGCTCCAATTCTCCAGATGGCAGCCAGGATGGCGATAGCAATGCAGCTGCA[GATGATGATGATGAT]GTCCAGTGGCAGACTGACACATCACTAGAAGCTGCAAA	CTGCTGGAAAGAAAAAGGCTAAT	60.25	TTTGCAGCTTCTAGTGATGTGTC	59.576	160
Unigene25673_Chinese_chive_534_5	GATGATGATGATGAT	GAT(3*5)	979	15	TGGAAAGAAAAAGGCTAATGGTTCTAAAAAGGCTAGCGGGTCTGATGAGGATCGCTCCAATTCTCCAGATGGCAGCCAGGATGGCGATAGCAATGCAGCTGCA[GATGATGATGATGAT]GTCCAGTGGCAGACTGACACATCACTAGAAGCTGCAAA	TGGAAAGAAAAAGGCTAATGGTT	60.331	TTTGCAGCTTCTAGTGATGTGTC	59.576	156
Unigene25684_Chinese_chive_535_1	AGCAGCAGCAGCAGC	AGC(3*5)	741	15	TAGAATCTCAAGCACGGCATAATCAATACCAAA[AGCAGCAGCAGCAGC]AGGCACAGATGGTTGGTTATCAAAGTAATGCACGGCCCTCTGATCCTCATGCATATGGGCCGCCAGGTGGGCCCATTAGTAGAGCATATGGTG	TAGAATCTCAAGCACGGCATAAT	60.128	CACCATATGCTCTACTAATGGGC	59.897	141
Unigene25684_Chinese_chive_535_2	AGCAGCAGCAGCAGC	AGC(3*5)	741	15	TAGAATCTCAAGCACGGCATAATCAATACCAAA[AGCAGCAGCAGCAGC]AGGCACAGATGGTTGGTTATCAAAGTAATGCACGGCCCTCTGATCCTCATGCATATGGGCCGCCAGGTGGGCCCATTAGTAGAGCATATGGTGC	TAGAATCTCAAGCACGGCATAAT	60.128	GCACCATATGCTCTACTAATGGG	59.897	142
Unigene25684_Chinese_chive_535_3	AGCAGCAGCAGCAGC	AGC(3*5)	741	15	ATAGAATCTCAAGCACGGCATAATCAATACCAAA[AGCAGCAGCAGCAGC]AGGCACAGATGGTTGGTTATCAAAGTAATGCACGGCCCTCTGATCCTCATGCATATGGGCCGCCAGGTGGGCCCATTAGTAGAGCATATGGTG	ATAGAATCTCAAGCACGGCATAA	60.128	CACCATATGCTCTACTAATGGGC	59.897	142
Unigene25684_Chinese_chive_535_4	AGCAGCAGCAGCAGC	AGC(3*5)	741	15	ATAGAATCTCAAGCACGGCATAATCAATACCAAA[AGCAGCAGCAGCAGC]AGGCACAGATGGTTGGTTATCAAAGTAATGCACGGCCCTCTGATCCTCATGCATATGGGCCGCCAGGTGGGCCCATTAGTAGAGCATATGGTGC	ATAGAATCTCAAGCACGGCATAA	60.128	GCACCATATGCTCTACTAATGGG	59.897	143
Unigene25684_Chinese_chive_535_5	AGCAGCAGCAGCAGC	AGC(3*5)	741	15	GTATAGAATCTCAAGCACGGCATAATCAATACCAAA[AGCAGCAGCAGCAGC]AGGCACAGATGGTTGGTTATCAAAGTAATGCACGGCCCTCTGATCCTCATGCATATGGGCCGCCAGGTGGGCCCATTAGTAGAGCATATGGTG	GTATAGAATCTCAAGCACGGCAT	59.669	CACCATATGCTCTACTAATGGGC	59.897	144
Unigene25716_Chinese_chive_537_1	CTTCTTCTTCTTCTT	CTT(3*5)	1198	15	ACCTCTTCCTCGACTTCTTCAACTTCTTCTTCTA[CTTCTTCTTCTTCTT]CAGATGAGGACGGGGGTGAAGGCTGTTTTGGTGGTGGAGGATCTTTTCGCTTCTTAGCCATGACGACTGGAATTTAGGGTTAGG	ACCTCTTCCTCGACTTCTTCAAC	60.286	CCTAACCCTAAATTCCAGTCGTC	60.236	133
Unigene25716_Chinese_chive_537_2	CTTCTTCTTCTTCTT	CTT(3*5)	1198	15	ACCTCTTCCTCGACTTCTTCAACTTCTTCTTCTA[CTTCTTCTTCTTCTT]CAGATGAGGACGGGGGTGAAGGCTGTTTTGGTGGTGGAGGATCTTTTCGCTTCTTAGCCATGACGACTGGAATTTAGGGTTAGGA	ACCTCTTCCTCGACTTCTTCAAC	60.286	TCCTAACCCTAAATTCCAGTCGT	60.236	134
Unigene25716_Chinese_chive_537_5	CTTCTTCTTCTTCTT	CTT(3*5)	1198	15	CCTCTTCCTCGACTTCTTCAACTTCTTCTTCTA[CTTCTTCTTCTTCTT]CAGATGAGGACGGGGGTGAAGGCTGTTTTGGTGGTGGAGGATCTTTTCGCTTCTTAGCCATGACGACTGGAATTTAGGGTTAGG	CCTCTTCCTCGACTTCTTCAACT	60.406	CCTAACCCTAAATTCCAGTCGTC	60.236	132
Unigene25725_Chinese_chive_538_1	GAGGAGGAGGAGGAG	GAG(3*5)	804	15	AGATGAAGAATCTGAGGAGGAGGAAGAGGAA[GAGGAGGAGGAGGAG]GACGATGATGATCTGGTCATGAACTTTGGAAGTAGAAAAAAGAGTGACACTCTATTAAAGAAATTGGGATCAGCTATTCAGGACATCCAGAAA	AGATGAAGAATCTGAGGAGGAGG	60.213	TTTCTGGATGTCCTGAATAGCTG	60.617	139
Unigene25725_Chinese_chive_538_2	GAGGAGGAGGAGGAG	GAG(3*5)	804	15	GAAGAATCTGAGGAGGAGGAAGAGGAA[GAGGAGGAGGAGGAG]GACGATGATGATCTGGTCATGAACTTTGGAAGTAGAAAAAAGAGTGACACTCTATTAAAGAAATTGGGATCAGCTATTCAGGACATCCAGAAA	GAAGAATCTGAGGAGGAGGAAGA	60.323	TTTCTGGATGTCCTGAATAGCTG	60.617	135
Unigene25725_Chinese_chive_538_3	GAGGAGGAGGAGGAG	GAG(3*5)	804	15	AAGAATCTGAGGAGGAGGAAGAGGAA[GAGGAGGAGGAGGAG]GACGATGATGATCTGGTCATGAACTTTGGAAGTAGAAAAAAGAGTGACACTCTATTAAAGAAATTGGGATCAGCTATTCAGGACATCCAGAAA	AAGAATCTGAGGAGGAGGAAGAG	59.499	TTTCTGGATGTCCTGAATAGCTG	60.617	134
Unigene25725_Chinese_chive_538_4	GAGGAGGAGGAGGAG	GAG(3*5)	804	15	CAGATGAAGAATCTGAGGAGGAGGAAGAGGAA[GAGGAGGAGGAGGAG]GACGATGATGATCTGGTCATGAACTTTGGAAGTAGAAAAAAGAGTGACACTCTATTAAAGAAATTGGGATCAGCTATTCAGGACATCCAGAAA	CAGATGAAGAATCTGAGGAGGAG	59.47	TTTCTGGATGTCCTGAATAGCTG	60.617	140
Unigene25725_Chinese_chive_538_5	GAGGAGGAGGAGGAG	GAG(3*5)	804	15	ATGAAGAATCTGAGGAGGAGGAAGAGGAA[GAGGAGGAGGAGGAG]GACGATGATGATCTGGTCATGAACTTTGGAAGTAGAAAAAAGAGTGACACTCTATTAAAGAAATTGGGATCAGCTATTCAGGACATCCAGAAA	ATGAAGAATCTGAGGAGGAGGAA	60.561	TTTCTGGATGTCCTGAATAGCTG	60.617	137
Unigene25828_Chinese_chive_539_1	GATGATGATGATGAT	GAT(3*5)	415	15	ATTTTCTGTTATTTCCAGGCACAAGCAATGAATGAAAG[GATGATGATGATGAT]GAGGGTGTTGCTGTAAGTTTGCGCATAGGATCCTTGCTCTTGTTTCCAGTAGCGCGCCCTTCAGATGCACTACGGAACAAGAAGAAGTCCC	ATTTTCTGTTATTTCCAGGCACA	59.891	GGGACTTCTTCTTGTTCCGTAGT	60.049	144
Unigene25828_Chinese_chive_539_2	GATGATGATGATGAT	GAT(3*5)	415	15	ATTTTCTGTTATTTCCAGGCACAAGCAATGAATGAAAG[GATGATGATGATGAT]GAGGGTGTTGCTGTAAGTTTGCGCATAGGATCCTTGCTCTTGTTTCCAGTAGCGCGCCCTTCAGATGCACTACGGAACAAGAAGAAG	ATTTTCTGTTATTTCCAGGCACA	59.891	CTTCTTCTTGTTCCGTAGTGCAT	59.833	140
Unigene25828_Chinese_chive_539_3	GATGATGATGATGAT	GAT(3*5)	415	15	ATTTTCTGTTATTTCCAGGCACAAGCAATGAATGAAAG[GATGATGATGATGAT]GAGGGTGTTGCTGTAAGTTTGCGCATAGGATCCTTGCTCTTGTTTCCAGTAGCGCGCCCTTCAGATGCACTACGGAACAAGAAGAAGTCCCT	ATTTTCTGTTATTTCCAGGCACA	59.891	AGGGACTTCTTCTTGTTCCGTAG	60.168	145
Unigene25828_Chinese_chive_539_4	GATGATGATGATGAT	GAT(3*5)	415	15	ATTTTCTGTTATTTCCAGGCACAAGCAATGAATGAAAG[GATGATGATGATGAT]GAGGGTGTTGCTGTAAGTTTGCGCATAGGATCCTTGCTCTTGTTTCCAGTAGCGCGCCCTTCAGATGCACTACGGAACAAGAAGAAGTCCCTTAGCC	ATTTTCTGTTATTTCCAGGCACA	59.891	GGCTAAGGGACTTCTTCTTGTTC	59.79	150
Unigene25828_Chinese_chive_539_5	GATGATGATGATGAT	GAT(3*5)	415	15	ATTTTCTGTTATTTCCAGGCACAAGCAATGAATGAAAG[GATGATGATGATGAT]GAGGGTGTTGCTGTAAGTTTGCGCATAGGATCCTTGCTCTTGTTTCCAGTAGCGCGCCCTTCAGATGCACTACGGAACAAGAAGAAGTCCCTT	ATTTTCTGTTATTTCCAGGCACA	59.891	AAGGGACTTCTTCTTGTTCCGTA	60.501	146
Unigene25918_Chinese_chive_540_1	TAATAATAATAATAA	TAA(3*5)	322	15	ACATTGTGGAACATCAGAGCTTATAATAATCAAAGGAGATGGGGAGGGGGAGGCAGAGCTCAATTCGCTGCCATTGCCACTG[TAATAATAATAATAA]TTCATTGCCTCATCGAAGTCAAACT	ACATTGTGGAACATCAGAGCTTA	58.781	AGTTTGACTTCGATGAGGCAAT	60.137	122
Unigene25918_Chinese_chive_540_2	TAATAATAATAATAA	TAA(3*5)	322	15	TAATAATCAAAGGAGATGGGGAGGGGGAGGCAGAGCTCAATTCGCTGCCATTGCCACTG[TAATAATAATAATAA]TTCATTGCCTCATCGAAGTCAAACTGGACGTGATGGCAGGATCGCAGCTGCTGCTCATTGTCGTTGTGGTTGAACAGAGTCAT	TAATAATCAAAGGAGATGGGGAG	58.531	ATGACTCTGTTCAACCACAACG	60.073	157
Unigene25918_Chinese_chive_540_3	TAATAATAATAATAA	TAA(3*5)	322	15	ATAATCAAAGGAGATGGGGAGGGGGAGGCAGAGCTCAATTCGCTGCCATTGCCACTG[TAATAATAATAATAA]TTCATTGCCTCATCGAAGTCAAACTGGACGTGATGGCAGGATCGCAGCTGCTGCTCATTGTCGTTGTGGTTGAACAGAGTCAT	ATAATCAAAGGAGATGGGGAGG	60.503	ATGACTCTGTTCAACCACAACG	60.073	155
Unigene25918_Chinese_chive_540_4	TAATAATAATAATAA	TAA(3*5)	322	15	CACATTGTGGAACATCAGAGCTTATAATAATCAAAGGAGATGGGGAGGGGGAGGCAGAGCTCAATTCGCTGCCATTGCCACTG[TAATAATAATAATAA]TTCATTGCCTCATCGAAGTCAAACT	CACATTGTGGAACATCAGAGCTT	61.465	AGTTTGACTTCGATGAGGCAAT	60.137	123
Unigene25918_Chinese_chive_540_5	TAATAATAATAATAA	TAA(3*5)	322	15	TAATAATCAAAGGAGATGGGGAGGGGGAGGCAGAGCTCAATTCGCTGCCATTGCCACTG[TAATAATAATAATAA]TTCATTGCCTCATCGAAGTCAAACT	TAATAATCAAAGGAGATGGGGAG	58.531	AGTTTGACTTCGATGAGGCAAT	60.137	99
Unigene25994_Chinese_chive_541_1	CAGCAGCAGCAGCAG	CAG(3*5)	446	15	AGACGGAAATGGAATGTTTAATGGATTTACTGCTGCGAAT[CAGCAGCAGCAGCAG]TTTCATCAGTCTCAGACACAGAGTTTTCCGG	AGACGGAAATGGAATGTTTAATG	59.281	CCGGAAAACTCTGTGTCTGAG	59.892	86
Unigene25994_Chinese_chive_541_2	CAGCAGCAGCAGCAG	CAG(3*5)	446	15	GGTAGACGGAAATGGAATGTTTAATGGATTTACTGCTGCGAAT[CAGCAGCAGCAGCAG]TTTCATCAGTCTCAGACACAGAGTTTTCCGG	GGTAGACGGAAATGGAATGTTTA	59.281	CCGGAAAACTCTGTGTCTGAG	59.892	89
Unigene25994_Chinese_chive_541_3	CAGCAGCAGCAGCAG	CAG(3*5)	446	15	ACGGAAATGGAATGTTTAATGGATTTACTGCTGCGAAT[CAGCAGCAGCAGCAG]TTTCATCAGTCTCAGACACAGAGTTTTCCGG	ACGGAAATGGAATGTTTAATGG	59.95	CCGGAAAACTCTGTGTCTGAG	59.892	84
Unigene25994_Chinese_chive_541_4	CAGCAGCAGCAGCAG	CAG(3*5)	446	15	CGGAAATGGAATGTTTAATGGATTTACTGCTGCGAAT[CAGCAGCAGCAGCAG]TTTCATCAGTCTCAGACACAGAGTTTTCCGG	CGGAAATGGAATGTTTAATGGAT	61.074	CCGGAAAACTCTGTGTCTGAG	59.892	83
Unigene25994_Chinese_chive_541_5	CAGCAGCAGCAGCAG	CAG(3*5)	446	15	AGACGGAAATGGAATGTTTAATGGATTTACTGCTGCGAAT[CAGCAGCAGCAGCAG]TTTCATCAGTCTCAGACACAGAGTTT	AGACGGAAATGGAATGTTTAATG	59.281	AAACTCTGTGTCTGAGACTGATGAA	59.488	81
Unigene26009_Chinese_chive_542_1	CACACACACACACA	CA(2*7)	162	14	ATAATTCATTTTCCTACCGCGAGAGCTTCACACAAAGTATAATTGC[CACACACACACACA]ACACACACAAAGAGACAGAGAAAGAGAGTATAATCCTGAAATAGGCAGCTTTAAATGTTAACCATACCTAAGACTTGAGCATGGTGAG	ATAATTCATTTTCCTACCGCGAG	60.653	CTCACCATGCTCAAGTCTTAGGT	59.824	148
Unigene26009_Chinese_chive_542_2	CACACACACACACA	CA(2*7)	162	14	ATAATTCATTTTCCTACCGCGAGAGCTTCACACAAAGTATAATTGC[CACACACACACACA]ACACACACAAAGAGACAGAGAAAGAGAGTATAATCCTGAAATAGGCAGCTTTAAATGTTAACCATACCTAAGACTTGAGCATGGTGAGCAAGAAGATAT	ATAATTCATTTTCCTACCGCGAG	60.653	ATATCTTCTTGCTCACCATGCTC	59.766	159
Unigene26009_Chinese_chive_542_3	CACACACACACACA	CA(2*7)	162	14	AATAATTCATTTTCCTACCGCGAGAGCTTCACACAAAGTATAATTGC[CACACACACACACA]ACACACACAAAGAGACAGAGAAAGAGAGTATAATCCTGAAATAGGCAGCTTTAAATGTTAACCATACCTAAGACTTGAGCATGGTGAG	AATAATTCATTTTCCTACCGCGA	60.964	CTCACCATGCTCAAGTCTTAGGT	59.824	149
Unigene26009_Chinese_chive_542_4	CACACACACACACA	CA(2*7)	162	14	GCGAGAGCTTCACACAAAGTATAATTGC[CACACACACACACA]ACACACACAAAGAGACAGAGAAAGAGAGTATAATCCTGAAATAGGCAGCTTTAAATGTTAACCATACCTAAGACTTGAGCATGGTGAG	GCGAGAGCTTCACACAAAGTATAA	59.978	CTCACCATGCTCAAGTCTTAGGT	59.824	130
Unigene26009_Chinese_chive_542_5	CACACACACACACA	CA(2*7)	162	14	AATAATTCATTTTCCTACCGCGAGAGCTTCACACAAAGTATAATTGC[CACACACACACACA]ACACACACAAAGAGACAGAGAAAGAGAGTATAATCCTGAAATAGGCAGCTTTAAATGTTAACCATACCTAAGACTTGAGCATGGTGAGCAAGAAGATAT	AATAATTCATTTTCCTACCGCGA	60.964	ATATCTTCTTGCTCACCATGCTC	59.766	160
Unigene26115_Chinese_chive_545_1	GAAGAAGAAGAAGAAGAAGAA	GAA(3*7)	678	21	CCAAATGCTATCATCTCTTCCTGCCGTTGGTGATGCGAAGACT[GAAGAAGAAGAAGAAGAAGAA]GAGATGAGCTTAGAGGCAAAGATGA	CCAAATGCTATCATCTCTTCCTG	60.102	TCATCTTTGCCTCTAAGCTCATC	60	89
Unigene26115_Chinese_chive_545_2	GAAGAAGAAGAAGAAGAAGAA	GAA(3*7)	678	21	GGTCCATGTTTGACGATCTCTACTTTGACACAGTCTACGATGCATCCGAGGCCCAAATGCTATCATCTCTTCCTGCCGTTGGTGATGCGAAGACT[GAAGAAGAAGAAGAAGAAGAA]GAGATGAGCTTAGAGGCAAAGATGA	GGTCCATGTTTGACGATCTCTAC	59.884	TCATCTTTGCCTCTAAGCTCATC	60	141
Unigene26115_Chinese_chive_545_3	GAAGAAGAAGAAGAAGAAGAA	GAA(3*7)	678	21	CAAATGCTATCATCTCTTCCTGCCGTTGGTGATGCGAAGACT[GAAGAAGAAGAAGAAGAAGAA]GAGATGAGCTTAGAGGCAAAGATGA	CAAATGCTATCATCTCTTCCTGC	60.238	TCATCTTTGCCTCTAAGCTCATC	60	88
Unigene26115_Chinese_chive_545_4	GAAGAAGAAGAAGAAGAAGAA	GAA(3*7)	678	21	CCAAATGCTATCATCTCTTCCTGCCGTTGGTGATGCGAAGACT[GAAGAAGAAGAAGAAGAAGAA]GAGATGAGCTTAGAGGCAAAGATGAA	CCAAATGCTATCATCTCTTCCTG	60.102	TTCATCTTTGCCTCTAAGCTCAT	59.536	90
Unigene26115_Chinese_chive_545_5	GAAGAAGAAGAAGAAGAAGAA	GAA(3*7)	678	21	GGTCCATGTTTGACGATCTCTACTTTGACACAGTCTACGATGCATCCGAGGCCCAAATGCTATCATCTCTTCCTGCCGTTGGTGATGCGAAGACT[GAAGAAGAAGAAGAAGAAGAA]GAGATGAGCTTAGAGGCAAAGATGAA	GGTCCATGTTTGACGATCTCTAC	59.884	TTCATCTTTGCCTCTAAGCTCAT	59.536	142
Unigene26243_Chinese_chive_546_1	GGCGGCGGCGGCGGC	GGC(3*5)	253	15	GAGGAGGCACCTCTTCCATA[GGCGGCGGCGGCGGC]GAAGCTTCCGTCTGCTGCGGCGGTGGCGAAGCTTCCGTCGGCTGCGGCGGCGGGACTTCCTCCACCGGGGCCGGCGGCGACGCCGGTGGCGATGCCGTGTTCGAGCGGTTGCTG	GAGGAGGCACCTCTTCCATAG	60.219	CAGCAACCGCTCGAACAC	61.627	149
Unigene26243_Chinese_chive_546_2	GGCGGCGGCGGCGGC	GGC(3*5)	253	15	GAGGAGGCACCTCTTCCATA[GGCGGCGGCGGCGGC]GAAGCTTCCGTCTGCTGCGGCGGTGGCGAAGCTTCCGTCGGCTGCGGCGGCGGGACTTCCTCCACCGGGGCCGGCGGCGACGCCGGTGGCGATGCCGTGTTCGAGCGGTTGCTGGACCTGT	GAGGAGGCACCTCTTCCATAG	60.219	ACAGGTCCAGCAACCGCT	61.877	156
Unigene26243_Chinese_chive_546_3	GGCGGCGGCGGCGGC	GGC(3*5)	253	15	GAGGAGGCACCTCTTCCATA[GGCGGCGGCGGCGGC]GAAGCTTCCGTCTGCTGCGGCGGTGGCGAAGCTTCCGTCGGCTGCGGCGGCGGGACTTCCTCCACCGGGGCCGGCGGCGACGCCGGTGGCGATGCCGTGTTCGAGCGGTTGCTGGACCTGTCC	GAGGAGGCACCTCTTCCATAG	60.219	GGACAGGTCCAGCAACCG	62.744	158
Unigene26243_Chinese_chive_546_4	GGCGGCGGCGGCGGC	GGC(3*5)	253	15	GAGGAGGCACCTCTTCCATA[GGCGGCGGCGGCGGC]GAAGCTTCCGTCTGCTGCGGCGGTGGCGAAGCTTCCGTCGGCTGCGGCGGCGGGACTTCCTCCACCGGGGCCGGCGGCGACGCCGGTGGCGATGCCGTGTTCGAGCGGTTGCTGGACCTGTCCG	GAGGAGGCACCTCTTCCATAG	60.219	CGGACAGGTCCAGCAACC	62.744	159
Unigene26243_Chinese_chive_546_5	GGCGGCGGCGGCGGC	GGC(3*5)	253	15	GAGGAGGCACCTCTTCCATA[GGCGGCGGCGGCGGC]GAAGCTTCCGTCTGCTGCGGCGGTGGCGAAGCTTCCGTCGGCTGCGGCGGCGGGACTTCCTCCACCGGGGCCGGCGGCGACGCCGGTGGCGATGCCGTGTTCGAGCGGTTGCTGGACCTGT	GAGGAGGCACCTCTTCCATAG	60.219	ACAGGTCCAGCAACCGCTC	63.784	156
Unigene26298_Chinese_chive_548_1	ATGATGATGATGATGATG	ATG(3*6)	1262	18	AGATCAACGACGCTAAACTCACTAGTAGTGAACATCCCATAGCCTTCACCCATAAACCTACTGCAGATAATTCTTCCTCATAGTTGTGCTCAACATTGTGCTC[ATGATGATGATGATGATG]AAATCCATCAACCGCCAGATCCTCTTCTTCTGCCAATTC	AGATCAACGACGCTAAACTCACT	59.49	GAATTGGCAGAAGAAGAGGATCT	60.216	160
Unigene26298_Chinese_chive_548_2	ATGATGATGATGATGATG	ATG(3*6)	1262	18	CATAGCCTTCACCCATAAACCTACTGCAGATAATTCTTCCTCATAGTTGTGCTCAACATTGTGCTC[ATGATGATGATGATGATG]AAATCCATCAACCGCCAGATCCTCTTCTTCTGCCAATTC	CATAGCCTTCACCCATAAACCTA	59.424	GAATTGGCAGAAGAAGAGGATCT	60.216	123
Unigene26298_Chinese_chive_548_3	ATGATGATGATGATGATG	ATG(3*6)	1262	18	AGCCTTCACCCATAAACCTACTGCAGATAATTCTTCCTCATAGTTGTGCTCAACATTGTGCTC[ATGATGATGATGATGATG]AAATCCATCAACCGCCAGATCCTCTTCTTCTGCCAATTC	AGCCTTCACCCATAAACCTACTG	60.744	GAATTGGCAGAAGAAGAGGATCT	60.216	120
Unigene26298_Chinese_chive_548_4	ATGATGATGATGATGATG	ATG(3*6)	1262	18	TAGTGAACATCCCATAGCCTTCACCCATAAACCTACTGCAGATAATTCTTCCTCATAGTTGTGCTCAACATTGTGCTC[ATGATGATGATGATGATG]AAATCCATCAACCGCCAGATCCTCTTCTTCTGCCAATTC	TAGTGAACATCCCATAGCCTTCA	60.854	GAATTGGCAGAAGAAGAGGATCT	60.216	135
Unigene26298_Chinese_chive_548_5	ATGATGATGATGATGATG	ATG(3*6)	1262	18	CATAGCCTTCACCCATAAACCTACTGCAGATAATTCTTCCTCATAGTTGTGCTCAACATTGTGCTC[ATGATGATGATGATGATG]AAATCCATCAACCGCCAGATCCTCTTCTTCTGCCAATTCCTCCGGAAGCAGTTTCGTCTTATAAG	CATAGCCTTCACCCATAAACCTA	59.424	CTTATAAGACGAAACTGCTTCCG	59.482	149
Unigene26330_Chinese_chive_550_3	CCACCACCACCACCACCA	CCA(3*6)	340	18	ACCACCACCATCAGAATACTCACGG[CCACCACCACCACCACCA]TTCATCATTCTCATGCCTGTCCATGGACCCCGCCGTCTCCTTCTACACCCCACAGGAAGTCGAGTTCAGCTAC	ACCACCACCATCAGAATACTCAC	60.168	GTAGCTGAACTCGACTTCCTGTG	60.482	116
Unigene26330_Chinese_chive_551_1	CAGCACCAGCACCAGCACCAGCAC	CAGCAC(6*4)	547	24	AGAACCACGACGTCTACAGCTACGAGACTGCTACGGCCATAGCCAAGGCTTTCGAGATGCTCAA[CAGCACCAGCACCAGCACCAGCAC]CAACGATCTGCAGCCCTCCGACGATGATCTGTCCGTTCTGCCAT	AGAACCACGACGTCTACAGCTAC	59.888	ATGGCAGAACGGACAGATCAT	61.835	132
Unigene26330_Chinese_chive_551_2	CAGCACCAGCACCAGCACCAGCAC	CAGCAC(6*4)	547	24	ACGTCTACAGCTACGAGACTGCTACGGCCATAGCCAAGGCTTTCGAGATGCTCAA[CAGCACCAGCACCAGCACCAGCAC]CAACGATCTGCAGCCCTCCGACGATGATCTGTCCGTTCTGCCAT	ACGTCTACAGCTACGAGACTGCT	59.799	ATGGCAGAACGGACAGATCAT	61.835	123
Unigene26330_Chinese_chive_551_3	CAGCACCAGCACCAGCACCAGCAC	CAGCAC(6*4)	547	24	AAAAAGAACCACGACGTCTACAGCTACGAGACTGCTACGGCCATAGCCAAGGCTTTCGAGATGCTCAA[CAGCACCAGCACCAGCACCAGCAC]CAACGATCTGCAGCCCTCCGACGATGATCTGTCCGTTCTGCCAT	AAAAAGAACCACGACGTCTACAG	59.74	ATGGCAGAACGGACAGATCAT	61.835	136
Unigene26330_Chinese_chive_551_4	CAGCACCAGCACCAGCACCAGCAC	CAGCAC(6*4)	547	24	ACGACGTCTACAGCTACGAGACTGCTACGGCCATAGCCAAGGCTTTCGAGATGCTCAA[CAGCACCAGCACCAGCACCAGCAC]CAACGATCTGCAGCCCTCCGACGATGATCTGTCCGTTCTGCCAT	ACGACGTCTACAGCTACGAGACT	59.666	ATGGCAGAACGGACAGATCAT	61.835	126
Unigene26330_Chinese_chive_551_5	CAGCACCAGCACCAGCACCAGCAC	CAGCAC(6*4)	547	24	AAGAACCACGACGTCTACAGCTACGAGACTGCTACGGCCATAGCCAAGGCTTTCGAGATGCTCAA[CAGCACCAGCACCAGCACCAGCAC]CAACGATCTGCAGCCCTCCGACGATGATCTGTCCGTTCTGCCAT	AAGAACCACGACGTCTACAGCTA	60.361	ATGGCAGAACGGACAGATCAT	61.835	133
Unigene26343_Chinese_chive_552_1	AGAGAGAGAGAG	AG(2*6)	574	12	GTACAAGGTTGAGTTGGCACTGTCGAGGTGGAGCTGCTGACATAGGGGAGGAGGCGGCACTGGGAGAGTGGCTGACGCTATCATGGGGAAGA[AGAGAGAGAGAG]AACCGGAGGAGCGGATGTCGGCTTTGGCAGAGGGGAAGGTGACGAT	GTACAAGGTTGAGTTGGCACTGT	60.502	ATCGTCACCTTCCCCTCTG	60.056	150
Unigene26343_Chinese_chive_552_2	AGAGAGAGAGAG	AG(2*6)	574	12	GTACAAGGTTGAGTTGGCACTGTCGAGGTGGAGCTGCTGACATAGGGGAGGAGGCGGCACTGGGAGAGTGGCTGACGCTATCATGGGGAAGA[AGAGAGAGAGAG]AACCGGAGGAGCGGATGTCGGCTTTGGCAGAGGGGAAGGTGACGATG	GTACAAGGTTGAGTTGGCACTGT	60.502	CATCGTCACCTTCCCCTCT	60.056	151
Unigene26343_Chinese_chive_552_3	AGAGAGAGAGAG	AG(2*6)	574	12	TACAAGGTTGAGTTGGCACTGTCGAGGTGGAGCTGCTGACATAGGGGAGGAGGCGGCACTGGGAGAGTGGCTGACGCTATCATGGGGAAGA[AGAGAGAGAGAG]AACCGGAGGAGCGGATGTCGGCTTTGGCAGAGGGGAAGGTGACGAT	TACAAGGTTGAGTTGGCACTGT	59.702	ATCGTCACCTTCCCCTCTG	60.056	149
Unigene26343_Chinese_chive_552_4	AGAGAGAGAGAG	AG(2*6)	574	12	TACAAGGTTGAGTTGGCACTGTCGAGGTGGAGCTGCTGACATAGGGGAGGAGGCGGCACTGGGAGAGTGGCTGACGCTATCATGGGGAAGA[AGAGAGAGAGAG]AACCGGAGGAGCGGATGTCGGCTTTGGCAGAGGGGAAGGTGACGATG	TACAAGGTTGAGTTGGCACTGT	59.702	CATCGTCACCTTCCCCTCT	60.056	150
Unigene26343_Chinese_chive_552_5	AGAGAGAGAGAG	AG(2*6)	574	12	GTACAAGGTTGAGTTGGCACTGTCGAGGTGGAGCTGCTGACATAGGGGAGGAGGCGGCACTGGGAGAGTGGCTGACGCTATCATGGGGAAGA[AGAGAGAGAGAG]AACCGGAGGAGCGGATGTCGGCTTTGGCAGAGGGGAAGGTGACGAT	GTACAAGGTTGAGTTGGCACTG	59.702	ATCGTCACCTTCCCCTCTG	60.056	150
Unigene26345_Chinese_chive_553_1	CCACCACCACCACCACCA	CCA(3*6)	458	18	TCCCTAAACCACCATCATTACACATTAAATCCATGCAAGAATTCACAATCTGTGCT[CCACCACCACCACCACCA]TTGATAAAACTCCCATTTAATATTCCACTTGGCTTCTGATATGGAAAAGCTCCAATCTCTCCCTCTA	TCCCTAAACCACCATCATTACAC	59.994	TAGAGGGAGAGATTGGAGCTTTT	59.874	141
Unigene26345_Chinese_chive_553_2	CCACCACCACCACCACCA	CCA(3*6)	458	18	CATTCCCTAAACCACCATCATTACACATTAAATCCATGCAAGAATTCACAATCTGTGCT[CCACCACCACCACCACCA]TTGATAAAACTCCCATTTAATATTCCACTTGGCTTCTGATATGGAAAAGCTCCAATCTCTCCCTCTA	CATTCCCTAAACCACCATCATTA	59.957	TAGAGGGAGAGATTGGAGCTTTT	59.874	144
Unigene26345_Chinese_chive_553_3	CCACCACCACCACCACCA	CCA(3*6)	458	18	TCCCTAAACCACCATCATTACACATTAAATCCATGCAAGAATTCACAATCTGTGCT[CCACCACCACCACCACCA]TTGATAAAACTCCCATTTAATATTCCACTTGGCTTCTGATATGGAAAAGCTCCAATCTCTCCCTCTATCCTC	TCCCTAAACCACCATCATTACAC	59.994	GAGGATAGAGGGAGAGATTGGAG	59.701	146
Unigene26345_Chinese_chive_553_4	CCACCACCACCACCACCA	CCA(3*6)	458	18	TCCCTAAACCACCATCATTACACATTAAATCCATGCAAGAATTCACAATCTGTGCT[CCACCACCACCACCACCA]TTGATAAAACTCCCATTTAATATTCCACTTGGCTTCTGATATGGAAAAGCTCCAATCTCTCCCTCTATCCTCCCCCTTATATCCA	TCCCTAAACCACCATCATTACAC	59.994	TGGATATAAGGGGGAGGATAGAG	59.685	159
Unigene26345_Chinese_chive_553_5	CCACCACCACCACCACCA	CCA(3*6)	458	18	CATTCCCTAAACCACCATCATTACACATTAAATCCATGCAAGAATTCACAATCTGTGCT[CCACCACCACCACCACCA]TTGATAAAACTCCCATTTAATATTCCACTTGGCTTCTGATATGGAAAAGCTCCAATCTCTCCCTCTATCCTC	CATTCCCTAAACCACCATCATTA	59.957	GAGGATAGAGGGAGAGATTGGAG	59.701	149
Unigene26351_Chinese_chive_554_1	ATGATGATGATGATGATGATGATG	ATG(3*8)	274	24	GAAGGAAGATGTCTATTGCACCAGATATAGTTTACATTATCAACAATCTCAATATCCAAAATCCATGC[ATGATGATGATGATGATGATGATG]GAAGACAAGTATTGTTGAAGAGAAAGATAATCAAATCAAAGACACGGTCAT	GAAGGAAGATGTCTATTGCACCA	60.497	ATGACCGTGTCTTTGATTTGATT	59.76	143
Unigene26351_Chinese_chive_554_2	ATGATGATGATGATGATGATGATG	ATG(3*8)	274	24	GAAGGAAGATGTCTATTGCACCAGATATAGTTTACATTATCAACAATCTCAATATCCAAAATCCATGC[ATGATGATGATGATGATGATGATG]GAAGACAAGTATTGTTGAAGAGAAAGATAATCAAATCAAAGACACGGTCATT	GAAGGAAGATGTCTATTGCACCA	60.497	AATGACCGTGTCTTTGATTTGAT	59.76	144
Unigene26351_Chinese_chive_554_3	ATGATGATGATGATGATGATGATG	ATG(3*8)	274	24	GAAGGAAGATGTCTATTGCACCAGATATAGTTTACATTATCAACAATCTCAATATCCAAAATCCATGC[ATGATGATGATGATGATGATGATG]GAAGACAAGTATTGTTGAAGAGAAAGATAATCAAATCAAAGACACGGTCATTTT	GAAGGAAGATGTCTATTGCACCA	60.497	AAAATGACCGTGTCTTTGATTTG	60.263	146
Unigene26351_Chinese_chive_554_4	ATGATGATGATGATGATGATGATG	ATG(3*8)	274	24	ATCTCAATATCCAAAATCCATGC[ATGATGATGATGATGATGATGATG]GAAGACAAGTATTGTTGAAGAGAAAGATAATCAAATCAAAGACACGGTCATTTTCCAGGAACAAAGTTGGTAGCAAAAGCCCAAGCATTGTTGTTAACAGGATCAGCA	ATCTCAATATCCAAAATCCATGC	59.205	TGCTGATCCTGTTAACAACAATG	60.046	155
Unigene26351_Chinese_chive_554_5	ATGATGATGATGATGATGATGATG	ATG(3*8)	274	24	ATCTCAATATCCAAAATCCATGC[ATGATGATGATGATGATGATGATG]GAAGACAAGTATTGTTGAAGAGAAAGATAATCAAATCAAAGACACGGTCATTTTCCAGGAACAAAGTTG	ATCTCAATATCCAAAATCCATGC	59.205	CAACTTTGTTCCTGGAAAATGAC	59.9	116
Unigene26416_Chinese_chive_556_1	AAGAAGAAGAAGAAGAAGAAG	AAG(3*7)	1179	21	GAGAAAGCAGAGGATGATGAGAAGGAAGATATTGGCGATGTTATGGAAAGTGAAGATGACGAGTCAGCATCGGGT[AAGAAGAAGAAGAAGAAGAAG]GACAAAAAGGGAGGAAAGGACAAAAAGAAGAGGCGTGCATCACCATTTGTAAGCATGGAAG	GAGAAAGCAGAGGATGATGAGAA	59.976	CTTCCATGCTTACAAATGGTGAT	60.25	157
Unigene26416_Chinese_chive_556_2	AAGAAGAAGAAGAAGAAGAAG	AAG(3*7)	1179	21	ATGAGAAAGCAGAGGATGATGAGAAGGAAGATATTGGCGATGTTATGGAAAGTGAAGATGACGAGTCAGCATCGGGT[AAGAAGAAGAAGAAGAAGAAG]GACAAAAAGGGAGGAAAGGACAAAAAGAAGAGGCGTGCATCACCATTTGTAAGCATGGAAG	ATGAGAAAGCAGAGGATGATGAG	59.862	CTTCCATGCTTACAAATGGTGAT	60.25	159
Unigene26416_Chinese_chive_556_3	AAGAAGAAGAAGAAGAAGAAG	AAG(3*7)	1179	21	GAAGATATTGGCGATGTTATGGAAAGTGAAGATGACGAGTCAGCATCGGGT[AAGAAGAAGAAGAAGAAGAAG]GACAAAAAGGGAGGAAAGGACAAAAAGAAGAG	GAAGATATTGGCGATGTTATGGA	60.181	CTCTTCTTTTTGTCCTTTCCTCC	59.764	104
Unigene26416_Chinese_chive_556_4	AAGAAGAAGAAGAAGAAGAAG	AAG(3*7)	1179	21	GAAGATATTGGCGATGTTATGGAAAGTGAAGATGACGAGTCAGCATCGGGT[AAGAAGAAGAAGAAGAAGAAG]GACAAAAAGGGAGGAAAGGACAAAAAGAAGAGG	GAAGATATTGGCGATGTTATGGA	60.181	CCTCTTCTTTTTGTCCTTTCCTC	59.764	105
Unigene26416_Chinese_chive_556_5	AAGAAGAAGAAGAAGAAGAAG	AAG(3*7)	1179	21	GAAGATATTGGCGATGTTATGGAAAGTGAAGATGACGAGTCAGCATCGGGT[AAGAAGAAGAAGAAGAAGAAG]GACAAAAAGGGAGGAAAGGACAAAAAGAAGAGGCGTGCATCACCATTTGTAAGCATGGAAG	GAAGATATTGGCGATGTTATGGA	60.181	CTTCCATGCTTACAAATGGTGAT	60.25	133
Unigene26461_Chinese_chive_557_1	TAGTAGTAGTAGTAG	TAG(3*5)	500	15	GGCTCTTCGGGTAATAGAGGATAAGTGGGCTTTTCATCGAAGCTACTAATATTATTGTTATTAT[TAGTAGTAGTAGTAG]TCGTCGTCGTCTCATCATTCTCGTTTTTTAAATCTTCGTCTTCTTTTGGAGTTTGTGAACCTACTGTTGG	GGCTCTTCGGGTAATAGAGGATA	59.968	CCAACAGTAGGTTCACAAACTCC	59.95	149
Unigene26461_Chinese_chive_557_2	TAGTAGTAGTAGTAG	TAG(3*5)	500	15	GGCTCTTCGGGTAATAGAGGATAAGTGGGCTTTTCATCGAAGCTACTAATATTATTGTTATTAT[TAGTAGTAGTAGTAG]TCGTCGTCGTCTCATCATTCTCGTTTTTTAAATCTTCGTCTTCTTTTGGAGTTTGTGAACCTACTGTTGGG	GGCTCTTCGGGTAATAGAGGATA	59.968	CCCAACAGTAGGTTCACAAACTC	59.95	150
Unigene26461_Chinese_chive_557_3	TAGTAGTAGTAGTAG	TAG(3*5)	500	15	GGCTCTTCGGGTAATAGAGGATAAGTGGGCTTTTCATCGAAGCTACTAATATTATTGTTATTAT[TAGTAGTAGTAGTAG]TCGTCGTCGTCTCATCATTCTCGTTTTTTAAATCTTCGTCTTCTTTTGGAGTTTG	GGCTCTTCGGGTAATAGAGGATA	59.968	CAAACTCCAAAAGAAGACGAAGA	59.914	134
Unigene26461_Chinese_chive_557_4	TAGTAGTAGTAGTAG	TAG(3*5)	500	15	GGCTCTTCGGGTAATAGAGGATAAGTGGGCTTTTCATCGAAGCTACTAATATTATTGTTATTAT[TAGTAGTAGTAGTAG]TCGTCGTCGTCTCATCATTCTCGTTTTTTAAATCTTCGTCTTCTTTTGGAGTTTGTGAACC	GGCTCTTCGGGTAATAGAGGATA	59.968	GGTTCACAAACTCCAAAAGAAGA	59.661	140
Unigene26461_Chinese_chive_557_5	TAGTAGTAGTAGTAG	TAG(3*5)	500	15	ACTCCTATAGGCTCTTCGGGTAATAGAGGATAAGTGGGCTTTTCATCGAAGCTACTAATATTATTGTTATTAT[TAGTAGTAGTAGTAG]TCGTCGTCGTCTCATCATTCTCGTTTTTTAAATCTTCGTCTTCTTTTGGAGTTTGTGAACCTACTGTTGG	ACTCCTATAGGCTCTTCGGGTAA	59.677	CCAACAGTAGGTTCACAAACTCC	59.95	158
Unigene26528_Chinese_chive_558_1	GAGGAGGAGGAGGAGGAG	GAG(3*6)	990	18	ACTTGCAGAATTTGGAGACCTGCGAGAGGAGATTGTCGGGGTTTCCGTGGTAGGAGCGTTGGAAGACGACGGAGTCGCGGGAGCGGAGCGTGCAGCGCCAGGAT[GAGGAGGAGGAGGAGGAG]AGGCGTTTGGAGAGGAAGTTGTTGGT	ACTTGCAGAATTTGGAGACCTG	60.661	ACCAACAACTTCCTCTCCAAAC	59.525	148
Unigene26528_Chinese_chive_558_2	GAGGAGGAGGAGGAGGAG	GAG(3*6)	990	18	GAACTTGCAGAATTTGGAGACCTGCGAGAGGAGATTGTCGGGGTTTCCGTGGTAGGAGCGTTGGAAGACGACGGAGTCGCGGGAGCGGAGCGTGCAGCGCCAGGAT[GAGGAGGAGGAGGAGGAG]AGGCGTTTGGAGAGGAAGTTGTTG	GAACTTGCAGAATTTGGAGACCT	60.987	CAACAACTTCCTCTCCAAACG	59.76	148
Unigene26528_Chinese_chive_558_3	GAGGAGGAGGAGGAGGAG	GAG(3*6)	990	18	AACTTGCAGAATTTGGAGACCTGCGAGAGGAGATTGTCGGGGTTTCCGTGGTAGGAGCGTTGGAAGACGACGGAGTCGCGGGAGCGGAGCGTGCAGCGCCAGGAT[GAGGAGGAGGAGGAGGAG]AGGCGTTTGGAGAGGAAGTTGTTGGT	AACTTGCAGAATTTGGAGACCTG	61.847	ACCAACAACTTCCTCTCCAAAC	59.525	149
Unigene26528_Chinese_chive_558_4	GAGGAGGAGGAGGAGGAG	GAG(3*6)	990	18	CTTGCAGAATTTGGAGACCTGCGAGAGGAGATTGTCGGGGTTTCCGTGGTAGGAGCGTTGGAAGACGACGGAGTCGCGGGAGCGGAGCGTGCAGCGCCAGGAT[GAGGAGGAGGAGGAGGAG]AGGCGTTTGGAGAGGAAGTTGTTGGT	CTTGCAGAATTTGGAGACCTG	59.861	ACCAACAACTTCCTCTCCAAAC	59.525	147
Unigene26528_Chinese_chive_558_5	GAGGAGGAGGAGGAGGAG	GAG(3*6)	990	18	CTGTGGTGGAACTTGCAGAATTTGGAGACCTGCGAGAGGAGATTGTCGGGGTTTCCGTGGTAGGAGCGTTGGAAGACGACGGAGTCGCGGGAGCGGAGCGTGCAGCGCCAGGAT[GAGGAGGAGGAGGAGGAG]AGGCGTTTGGAGAGGAAGTTGTTGGT	CTGTGGTGGAACTTGCAGAAT	60.164	ACCAACAACTTCCTCTCCAAAC	59.525	158
Unigene26541_Chinese_chive_559_1	CAACAACAACAACAA	CAA(3*5)	503	15	GTCCATGCTGTATGCCCAGTCCCCAATGTCCGCACTCGCCCAACAGCAACATCAC[CAACAACAACAACAA]CAGGGATCCATTCATGGACACCTGACAATGA	GTCCATGCTGTATGCCCAGT	60.956	TCATTGTCAGGTGTCCATGAAT	60.24	101
Unigene26541_Chinese_chive_559_2	CAACAACAACAACAA	CAA(3*5)	503	15	CATGCTGTATGCCCAGTCCCCAATGTCCGCACTCGCCCAACAGCAACATCAC[CAACAACAACAACAA]CAGGGATCCATTCATGGACACCTGACAATGA	CATGCTGTATGCCCAGTCC	60.088	TCATTGTCAGGTGTCCATGAAT	60.24	98
Unigene26541_Chinese_chive_559_3	CAACAACAACAACAA	CAA(3*5)	503	15	CCATGCTGTATGCCCAGTCCCCAATGTCCGCACTCGCCCAACAGCAACATCAC[CAACAACAACAACAA]CAGGGATCCATTCATGGACACCTGACAATGA	CCATGCTGTATGCCCAGTC	60.088	TCATTGTCAGGTGTCCATGAAT	60.24	99
Unigene26541_Chinese_chive_559_4	CAACAACAACAACAA	CAA(3*5)	503	15	TCCATGCTGTATGCCCAGTCCCCAATGTCCGCACTCGCCCAACAGCAACATCAC[CAACAACAACAACAA]CAGGGATCCATTCATGGACACCTGACAATGA	TCCATGCTGTATGCCCAGT	60.088	TCATTGTCAGGTGTCCATGAAT	60.24	100
Unigene26541_Chinese_chive_559_5	CAACAACAACAACAA	CAA(3*5)	503	15	GTCCATGCTGTATGCCCAGTCCCCAATGTCCGCACTCGCCCAACAGCAACATCAC[CAACAACAACAACAA]CAGGGATCCATTCATGGACACCTGACAATGA	GTCCATGCTGTATGCCCAG	60.088	TCATTGTCAGGTGTCCATGAAT	60.24	101
Unigene26604_Chinese_chive_560_1	GGAGGAGGAGGAGGA	GGA(3*5)	1042	15	GAGTCAACCAAGTGGTCAAAGTCAACATATTGGGTAT[GGAGGAGGAGGAGGA]GGCGGAGGAGGAGCAAGCGTTGGGGTGGTGAATGTGTTGAGGAACTCTAAGTACTCGAGAGCAGCACAGGAACTGTTAGAAG	GAGTCAACCAAGTGGTCAAAGTC	60.067	CTTCTAACAGTTCCTGTGCTGCT	60.123	134
Unigene26604_Chinese_chive_560_2	GGAGGAGGAGGAGGA	GGA(3*5)	1042	15	AACCAAGTGGTCAAAGTCAACATATTGGGTAT[GGAGGAGGAGGAGGA]GGCGGAGGAGGAGCAAGCGTTGGGGTGGTGAATGTGTTGAGGAACTCTAAGTACTCGAGAGCAGCACAGGAACTGTTAGAAG	AACCAAGTGGTCAAAGTCAACAT	59.824	CTTCTAACAGTTCCTGTGCTGCT	60.123	129
Unigene26604_Chinese_chive_560_3	GGAGGAGGAGGAGGA	GGA(3*5)	1042	15	GAGTCAACCAAGTGGTCAAAGTCAACATATTGGGTAT[GGAGGAGGAGGAGGA]GGCGGAGGAGGAGCAAGCGTTGGGGTGGTGAATGTGTTGAGGAACTCTAAGTACTCGAGAGCAGCACAGGAACTGTTAGAAGAGTTTTGTAGCGTTGGAA	GAGTCAACCAAGTGGTCAAAGTC	60.067	TTCCAACGCTACAAAACTCTTCT	59.484	152
Unigene26604_Chinese_chive_560_4	GGAGGAGGAGGAGGA	GGA(3*5)	1042	15	GAGTCAACCAAGTGGTCAAAGTCAACATATTGGGTAT[GGAGGAGGAGGAGGA]GGCGGAGGAGGAGCAAGCGTTGGGGTGGTGAATGTGTTGAGGAACTCTAAGTACTCGAGAGCAGCACAGGAACTGTTAGAAGAGTTTTGTAGCGTTGGAAG	GAGTCAACCAAGTGGTCAAAGTC	60.067	CTTCCAACGCTACAAAACTCTTC	59.484	153
Unigene26604_Chinese_chive_560_5	GGAGGAGGAGGAGGA	GGA(3*5)	1042	15	GAGTCAACCAAGTGGTCAAAGTCAACATATTGGGTAT[GGAGGAGGAGGAGGA]GGCGGAGGAGGAGCAAGCGTTGGGGTGGTGAATGTGTTGAGGAACTCTAAGTACTCGAGAGCAGCACAGGAACTGTTAGAAGAGTTTTGTAGCGTTGGAAGA	GAGTCAACCAAGTGGTCAAAGTC	60.067	TCTTCCAACGCTACAAAACTCTT	59.484	154
Unigene26607_Chinese_chive_561_1	CAGCAGCAGCAGCAGCAGCAG	CAG(3*7)	287	21	GACCACCTGTACCAGCAAAAC[CAGCAGCAGCAGCAGCAGCAG]CTGCAGTTGTTCTGGGCGGACCAGCACCGGGAGATCGAGGCCACGACCGACTTCAAGAACCACAGCCTCCCCCTCGCCCGGATCAAGAAAATCATGAAGGC	GACCACCTGTACCAGCAAAAC	59.511	GCCTTCATGATTTTCTTGATCC	59.916	143
Unigene26607_Chinese_chive_561_2	CAGCAGCAGCAGCAGCAGCAG	CAG(3*7)	287	21	CTACGACCACCTGTACCAGCAAAAC[CAGCAGCAGCAGCAGCAGCAG]CTGCAGTTGTTCTGGGCGGACCAGCACCGGGAGATCGAGGCCACGACCGACTTCAAGAACCACAGCCTCCCCCTCGCCCGGATCAAGAAAATCATGAAGGC	CTACGACCACCTGTACCAGCA	61.148	GCCTTCATGATTTTCTTGATCC	59.916	147
Unigene26607_Chinese_chive_561_3	CAGCAGCAGCAGCAGCAGCAG	CAG(3*7)	287	21	TACGACCACCTGTACCAGCAAAAC[CAGCAGCAGCAGCAGCAGCAG]CTGCAGTTGTTCTGGGCGGACCAGCACCGGGAGATCGAGGCCACGACCGACTTCAAGAACCACAGCCTCCCCCTCGCCCGGATCAAGAAAATCATGAAGGC	TACGACCACCTGTACCAGCA	60.175	GCCTTCATGATTTTCTTGATCC	59.916	146
Unigene26607_Chinese_chive_561_4	CAGCAGCAGCAGCAGCAGCAG	CAG(3*7)	287	21	GACCACCTGTACCAGCAAAAC[CAGCAGCAGCAGCAGCAGCAG]CTGCAGTTGTTCTGGGCGGACCAGCACCGGGAGATCGAGGCCACGACCGACTTCAAGAACCACAGCCTCCCCCTCGCCCGGATCAAGAAAATCATGAAGG	GACCACCTGTACCAGCAAAAC	59.511	CCTTCATGATTTTCTTGATCCG	60.792	142
Unigene26607_Chinese_chive_561_5	CAGCAGCAGCAGCAGCAGCAG	CAG(3*7)	287	21	CTACGACCACCTGTACCAGCAAAAC[CAGCAGCAGCAGCAGCAGCAG]CTGCAGTTGTTCTGGGCGGACCAGCACCGGGAGATCGAGGCCACGACCGACTTCAAGAACCACAGCCTCCCCCTCGCCCGGATCAAGAAAATCATGAAGGC	CTACGACCACCTGTACCAGCAA	62.381	GCCTTCATGATTTTCTTGATCC	59.916	147
Unigene26608_Chinese_chive_562_1	CAGCAGCAGCAGCAG	CAG(3*5)	240	15	CCCTACCAGTACCACCAAATGTAC[CAGCAGCAGCAGCAG]GAGCAGCAGCAGCTGCTGCAGACCTTCTGGACGGAGCAGTACCAGGAAATCCAAAACACAACCGACTTCAAGAAC	CCCTACCAGTACCACCAAATGTA	60.042	GTTCTTGAAGTCGGTTGTGTTTT	59.595	114
Unigene26608_Chinese_chive_562_2	CAGCAGCAGCAGCAG	CAG(3*5)	240	15	TACCCTACCAGTACCACCAAATGTAC[CAGCAGCAGCAGCAG]GAGCAGCAGCAGCTGCTGCAGACCTTCTGGACGGAGCAGTACCAGGAAATCCAAAACACAACCGACTTCAAGAAC	TACCCTACCAGTACCACCAAATG	60.042	GTTCTTGAAGTCGGTTGTGTTTT	59.595	116
Unigene26608_Chinese_chive_562_3	CAGCAGCAGCAGCAG	CAG(3*5)	240	15	CATACCCTACCAGTACCACCAAATGTAC[CAGCAGCAGCAGCAG]GAGCAGCAGCAGCTGCTGCAGACCTTCTGGACGGAGCAGTACCAGGAAATCCAAAACACAACCGACTTCAAGAAC	CATACCCTACCAGTACCACCAAA	60.042	GTTCTTGAAGTCGGTTGTGTTTT	59.595	118
Unigene26608_Chinese_chive_562_4	CAGCAGCAGCAGCAG	CAG(3*5)	240	15	CCCTACCAGTACCACCAAATGTAC[CAGCAGCAGCAGCAG]GAGCAGCAGCAGCTGCTGCAGACCTTCTGGACGGAGCAGTACCAGGAAATCCAAAACACAACCGACTTCAAGAACCACAGCCTCCCCCTCGCCCGGATCAAGAAGATAATGAAGGCGGAC	CCCTACCAGTACCACCAAATGTA	60.042	GTCCGCCTTCATTATCTTCTTG	60.095	159
Unigene26608_Chinese_chive_562_5	CAGCAGCAGCAGCAG	CAG(3*5)	240	15	CCCTACCAGTACCACCAAATGTAC[CAGCAGCAGCAGCAG]GAGCAGCAGCAGCTGCTGCAGACCTTCTGGACGGAGCAGTACCAGGAAATCCAAAACACAACCGACTTCAAGAACCACAGCCTCCCCCTCGCCCGGATCAAGAAGATAATGAAG	CCCTACCAGTACCACCAAATGTA	60.042	CTTCATTATCTTCTTGATCCGGG	61.112	153
Unigene26645_Chinese_chive_565_1	ACCACCACCACCACC	ACC(3*5)	398	15	TAGATCAGCATCCAAATCGGTAGCAGATACCGGTTCAGCACGGTCCCTACCTCTTCCACGACCTCCTCTACCTCTTCCACG[ACCACCACCACCACC]TCGTGATGATCCATTAAATCTACTTGGTGGAAAGCTTCTTG	TAGATCAGCATCCAAATCGGTAG	60.465	CAAGAAGCTTTCCACCAAGTAGA	59.935	137
Unigene26645_Chinese_chive_565_2	ACCACCACCACCACC	ACC(3*5)	398	15	CTAGATCAGCATCCAAATCGGTAGCAGATACCGGTTCAGCACGGTCCCTACCTCTTCCACGACCTCCTCTACCTCTTCCACG[ACCACCACCACCACC]TCGTGATGATCCATTAAATCTACTTGGTGGAAAGCTTCTTG	CTAGATCAGCATCCAAATCGGTA	60.465	CAAGAAGCTTTCCACCAAGTAGA	59.935	138
Unigene26645_Chinese_chive_565_3	ACCACCACCACCACC	ACC(3*5)	398	15	TAGATCAGCATCCAAATCGGTAGCAGATACCGGTTCAGCACGGTCCCTACCTCTTCCACGACCTCCTCTACCTCTTCCACG[ACCACCACCACCACC]TCGTGATGATCCATTAAATCTACTTGGTGGAAAGCTTCTTGGAGCACTATTAGGATTGC	TAGATCAGCATCCAAATCGGTAG	60.465	GCAATCCTAATAGTGCTCCAAGA	59.771	155
Unigene26645_Chinese_chive_565_4	ACCACCACCACCACC	ACC(3*5)	398	15	CTAGATCAGCATCCAAATCGGTAGCAGATACCGGTTCAGCACGGTCCCTACCTCTTCCACGACCTCCTCTACCTCTTCCACG[ACCACCACCACCACC]TCGTGATGATCCATTAAATCTACTTGGTGGAAAGCTTCTTGGAGCACTATTAGGATTGC	CTAGATCAGCATCCAAATCGGTA	60.465	GCAATCCTAATAGTGCTCCAAGA	59.771	156
Unigene26645_Chinese_chive_565_5	ACCACCACCACCACC	ACC(3*5)	398	15	TAGATCAGCATCCAAATCGGTAGCAGATACCGGTTCAGCACGGTCCCTACCTCTTCCACGACCTCCTCTACCTCTTCCACG[ACCACCACCACCACC]TCGTGATGATCCATTAAATCTACTTGGTGGAAAGCTTCTTGGAGCACTATT	TAGATCAGCATCCAAATCGGTAG	60.465	AATAGTGCTCCAAGAAGCTTTCC	60.262	147
Unigene26672_Chinese_chive_566_1	TCTTCTTCTTCTTCT	TCT(3*5)	415	15	GTTCCTTTTAATCACCCTCCATCC[TCTTCTTCTTCTTCT]TCACTTGATAATAATCTTTTTAATCAACATAAAATTCTGATACAAATACCGCCAAATATAAAATAAATGGGTCGATTGCAG	GTTCCTTTTAATCACCCTCCATC	60.069	CTGCAATCGACCCATTTATTTTA	60.203	120
Unigene26672_Chinese_chive_566_2	TCTTCTTCTTCTTCT	TCT(3*5)	415	15	GTTCCTTTTAATCACCCTCCATCC[TCTTCTTCTTCTTCT]TCACTTGATAATAATCTTTTTAATCAACATAAAATTCTGATACAAATACCGCCA	GTTCCTTTTAATCACCCTCCATC	60.069	TGGCGGTATTTGTATCAGAATTT	59.761	93
Unigene26672_Chinese_chive_566_3	TCTTCTTCTTCTTCT	TCT(3*5)	415	15	GTTCCTTTTAATCACCCTCCATCC[TCTTCTTCTTCTTCT]TCACTTGATAATAATCTTTTTAATCAACATAAAATTCTGATACAAATACCGCCAAAT	GTTCCTTTTAATCACCCTCCATC	60.069	ATTTGGCGGTATTTGTATCAGAA	59.761	96
Unigene26672_Chinese_chive_566_4	TCTTCTTCTTCTTCT	TCT(3*5)	415	15	CAAGGTTCCTTTTAATCACCCTCCATCC[TCTTCTTCTTCTTCT]TCACTTGATAATAATCTTTTTAATCAACATAAAATTCTGATACAAATACCGCCAAATATAAAATAAATGGGTCGATTGCAG	CAAGGTTCCTTTTAATCACCCTC	60.217	CTGCAATCGACCCATTTATTTTA	60.203	124
Unigene26672_Chinese_chive_566_5	TCTTCTTCTTCTTCT	TCT(3*5)	415	15	ATCAAGGTTCCTTTTAATCACCCTCCATCC[TCTTCTTCTTCTTCT]TCACTTGATAATAATCTTTTTAATCAACATAAAATTCTGATACAAATACCGCCAAATATAAAATAAATGGGTCGATTGCAGTCATCGCCATCAGAATTAGATC	ATCAAGGTTCCTTTTAATCACCC	59.622	GATCTAATTCTGATGGCGATGAC	59.95	148
Unigene26686_Chinese_chive_567_1	TCGTCGTCGTCGTCGTCG	TCG(3*6)	524	18	TCCTTCGATTACACTGGTTTCTCCCTTTTTAATCATGAACATAATGGATCCCCATTA[TCGTCGTCGTCGTCGTCG]TGTTTGAGGAATAGAATTATGAGTTTTGTCAATATATCCGAAGAAGAGTATACCATGGCGTG	TCCTTCGATTACACTGGTTTCTC	59.645	CACGCCATGGTATACTCTTCTTC	60.035	137
Unigene26686_Chinese_chive_567_2	TCGTCGTCGTCGTCGTCG	TCG(3*6)	524	18	CGATTACACTGGTTTCTCCCTTTTTAATCATGAACATAATGGATCCCCATTA[TCGTCGTCGTCGTCGTCG]TGTTTGAGGAATAGAATTATGAGTTTTGTCAATATATCCGAAGAAGAGTATACCATGGCGTG	CGATTACACTGGTTTCTCCCTTT	60.726	CACGCCATGGTATACTCTTCTTC	60.035	132
Unigene26686_Chinese_chive_567_3	TCGTCGTCGTCGTCGTCG	TCG(3*6)	524	18	AATCATGAACATAATGGATCCCCATTA[TCGTCGTCGTCGTCGTCG]TGTTTGAGGAATAGAATTATGAGTTTTGTCAATATATCCGAAGAAGAGTATACCATGGCGTG	AATCATGAACATAATGGATCCCC	60.967	CACGCCATGGTATACTCTTCTTC	60.035	107
Unigene26686_Chinese_chive_567_4	TCGTCGTCGTCGTCGTCG	TCG(3*6)	524	18	TCGATTACACTGGTTTCTCCCTTTTTAATCATGAACATAATGGATCCCCATTA[TCGTCGTCGTCGTCGTCG]TGTTTGAGGAATAGAATTATGAGTTTTGTCAATATATCCGAAGAAGAGTATACCATGGCGTG	TCGATTACACTGGTTTCTCCCT	59.998	CACGCCATGGTATACTCTTCTTC	60.035	133
Unigene26686_Chinese_chive_567_5	TCGTCGTCGTCGTCGTCG	TCG(3*6)	524	18	CTACCCTCATCTCTCAAATCACGCCTCCTTCGATTACACTGGTTTCTCCCTTTTTAATCATGAACATAATGGATCCCCATTA[TCGTCGTCGTCGTCGTCG]TGTTTGAGGAATAGAATTATGAGTTTTGTCAATATATCCGAAGAAGAGTATACCATGGC	CTACCCTCATCTCTCAAATCACG	60.137	GCCATGGTATACTCTTCTTCGG	59.987	159
Unigene26760_Chinese_chive_568_1	TTAGGGTTAGGGTTAGGGTTAGGG	TTAGGG(6*4)	1137	24	TGTTTGGAGCTACTGTCAGGATTAGAGATTTGGGAGTGGATCGGGACAGAGGGCTCAGTGAAA[TTAGGGTTAGGGTTAGGGTTAGGG]TTCAGGGAGGAAGCTGTGAGAGGTACAAGAACG	TGTTTGGAGCTACTGTCAGGATT	60.178	CGTTCTTGTACCTCTCACAGCTT	59.992	120
Unigene26760_Chinese_chive_568_2	TTAGGGTTAGGGTTAGGGTTAGGG	TTAGGG(6*4)	1137	24	TGTTTGGAGCTACTGTCAGGATTAGAGATTTGGGAGTGGATCGGGACAGAGGGCTCAGTGAAA[TTAGGGTTAGGGTTAGGGTTAGGG]TTCAGGGAGGAAGCTGTGAGAGGTACAAGAA	TGTTTGGAGCTACTGTCAGGATT	60.178	TTCTTGTACCTCTCACAGCTTCC	59.936	118
Unigene26760_Chinese_chive_568_3	TTAGGGTTAGGGTTAGGGTTAGGG	TTAGGG(6*4)	1137	24	GGATTAGAGATTTGGGAGTGGATCGGGACAGAGGGCTCAGTGAAA[TTAGGGTTAGGGTTAGGGTTAGGG]TTCAGGGAGGAAGCTGTGAGAGGTACAAGAACG	GGATTAGAGATTTGGGAGTGGAT	59.698	CGTTCTTGTACCTCTCACAGCTT	59.992	102
Unigene26760_Chinese_chive_568_4	TTAGGGTTAGGGTTAGGGTTAGGG	TTAGGG(6*4)	1137	24	AGGATTAGAGATTTGGGAGTGGATCGGGACAGAGGGCTCAGTGAAA[TTAGGGTTAGGGTTAGGGTTAGGG]TTCAGGGAGGAAGCTGTGAGAGGTACAAGAACG	AGGATTAGAGATTTGGGAGTGGA	60.315	CGTTCTTGTACCTCTCACAGCTT	59.992	103
Unigene26760_Chinese_chive_568_5	TTAGGGTTAGGGTTAGGGTTAGGG	TTAGGG(6*4)	1137	24	GGATTAGAGATTTGGGAGTGGATCGGGACAGAGGGCTCAGTGAAA[TTAGGGTTAGGGTTAGGGTTAGGG]TTCAGGGAGGAAGCTGTGAGAGGTACAAGAA	GGATTAGAGATTTGGGAGTGGAT	59.698	TTCTTGTACCTCTCACAGCTTCC	59.936	100
Unigene27053_Chinese_chive_572_1	CAACAACAACAACAA	CAA(3*5)	1290	15	CATTAAAAACCCCACAAACAAAAGTATAGAAACAACCC[CAACAACAACAACAA]CTGCAACAACTGTATGACCAAACACCTTCCTTTTCTTGCGAGGCAAAATTCCCACAGCCAAAGCTTGATTTTGACAGAACGAGTT	CATTAAAAACCCCACAAACAAAA	60.007	AACTCGTTCTGTCAAAATCAAGC	59.818	138
Unigene27053_Chinese_chive_572_2	CAACAACAACAACAA	CAA(3*5)	1290	15	CATTAAAAACCCCACAAACAAAAGTATAGAAACAACCC[CAACAACAACAACAA]CTGCAACAACTGTATGACCAAACACCTTCCTTTTCT	CATTAAAAACCCCACAAACAAAA	60.007	AGAAAAGGAAGGTGTTTGGTCAT	60.261	89
Unigene27053_Chinese_chive_572_3	CAACAACAACAACAA	CAA(3*5)	1290	15	ACGAAAAACATTAAAAACCCCACAAACAAAAGTATAGAAACAACCC[CAACAACAACAACAA]CTGCAACAACTGTATGACCAAACACCTTCCTTTTCTTGCGAGGCAAAATTCCCACAGCCAAAGCTTGATTTTGACAGAACGAGTT	ACGAAAAACATTAAAAACCCCAC	60.35	AACTCGTTCTGTCAAAATCAAGC	59.818	146
Unigene27053_Chinese_chive_572_4	CAACAACAACAACAA	CAA(3*5)	1290	15	ACACGAAAAACATTAAAAACCCCACAAACAAAAGTATAGAAACAACCC[CAACAACAACAACAA]CTGCAACAACTGTATGACCAAACACCTTCCTTTTCTTGCGAGGCAAAATTCCCACAGCCAAAGCTTGATTTTGACAGAACGAGTT	ACACGAAAAACATTAAAAACCCC	60.35	AACTCGTTCTGTCAAAATCAAGC	59.818	148
Unigene27053_Chinese_chive_572_5	CAACAACAACAACAA	CAA(3*5)	1290	15	TTAGAAGCATGTTCAACCAACCTTCGTGGAGGTTTTTTCACCGCCCTTGCCTTTCTATTCTCTCTTCTAAACACGAAAAACATTAAAAACCCCACAAACAAAAGTATAGAAACAACCC[CAACAACAACAACAA]CTGCAACAACTGTATGACCAAACAC	TTAGAAGCATGTTCAACCAACCT	60.048	GTGTTTGGTCATACAGTTGTTGC	59.461	158
Unigene270_Chinese_chive_351_1	AAGAAGAAGAAGAAGAAG	AAG(3*6)	461	18	AGAAATCACAAAGCTCGAAGTTGCACGTGTGAATGCACATGAAAACATAGACCAAAACA[AAGAAGAAGAAGAAGAAG]ATGATCATGATTTATCGACCTTGGTCGAAGATGGAGGTGGAAAAGGAGGAATAGAA	AGAAATCACAAAGCTCGAAGTTG	59.941	TTCTATTCCTCCTTTTCCACCTC	59.958	133
[truncated: 465 more rows]
